# Supplementary material for: Altered inflammatory mucosal signatures within their spatial and cellular context during active ileal Crohn’s disease
Source: JCI Insight. 2025 Mar 10;10(5):e171783. doi: 10.1172/jci.insight.171783 (PMC11949056; doi:10.1172/jci.insight.171783)
Supplement: Supplemental tables 1-8 [file jciinsight-10-171783-s273.xlsx]

## Sheet: Table of Contents
Supplementary Tables
Supplementary Table 1: Cell type marker genes used for manual cluster annotation
Supplementary Table 2: Differential gene expression results to define modules per cell type
Supplementary Table 3: Clustering results of differentially expressed genes into modules per cell type
Supplementary Table 4: Receptor-ligand interactions for non-inflamed and inflamed scRNA-seq data.
Supplementary Table 5: Pathways identified using non-negative matrix factorization of 10 factors per tissue in spatial transcriptomics data.
Supplementary Table 6: Overlapping pathways from single-cell and spatial transcriptomics methods.
Supplementary Table 7: Gene lists mapped onto spatial tissues from overlapping pathways in single-cell and spatial transcriptomics analyses.
Supplementary Table 8: Estimated cell type proportions per patient tissue section in antigen processing and CAM enriched spots.

## Sheet: Supplementary Table 1
Supplementary Table 1: Cell type marker genes used for manual cluster annotation
Compartment	Compartment marker genes	Cell type	Cell type marker genes
Epithelium	EPCAM, KRT8,KRT18	Stem	"LGR5", "SLC12A2", "RGMB","ASCL2",
		TA	"HES1","ELF3","SOX9","NOTCH1","OLFM4","MKI67","TOP2A","SOX4","MCM7","MCM3","MCM5","MCM8","HELLS","CDK2","PCNA","CENPF","TUBB","TUBA1B","HIST1H4C","HMGB2","PTTG1","CENPA","CCNB1"
		Proliferating Epi	"LCN2","CA1","FABP1","FABP6","ADH1C","ACE","SI","APOC3","APOA4","APOA1","SELENOP","MUC3A","SLC6A19","SLC26A3","SLC15A1","SLC10A2","SLC136A1","SLC17A8",CA4","CEACAM6","AQP1","AQP3","AQP10","AQP7",'CD24'
		Immature Enterocytes					"
		Enterocytes
		LCN2+CEACAM6+SLC+CCL20+Enterocytes
		SLC+Enterocytes
		Mature Enterocytes
		BEST4+	"HES4","BEST4","OTOP2"
		Enterocytes+Goblet
		Goblet+Panethlow	"HES6","ATOH1","SPDEF","FCGBP","RETNLB","MUC5B","ZG16","REG4","MUC4","WFDC2","MUC2","SPINK4","TFF3","CEACAM5"
		HES6+RETNLB+Goblet
		Goblet
		Paneth	"DEFA5","DEFA6","PLA2G2A"
		Tuft	"SPIB","SH2D6","DCLK1","POU2F3","HPGDS",
		EEC	"SPIB","CHGA","CHGB","NEUROG3","NEUROD1","GCG","NPY","PYY",
Stromal	ACTA2,ADAMDEC1	Stromal	"ACTA2","ADAMDEC1","COL1A2","COL2A1",
Immune	PTPRC	PTPRC+	"PTPRC","MS4A1","CD74","CD19","IRF8","PAX5","VPREB3","VPREB1","CD79A","CD79B","IGHD","FCER2","CD72","TNFRSF13B","BANK1"
		Naive B
		Cycling B
		B
		Plasma cells	"JCHAIN","MZB1","IGHA1"
		Naive T	"CD3D","CD2","CD7","CTLA4","TGFB1","FOXP3","TNFRSF18","TIGIT","ICA1","IL2RA","TNFRSF4","TNFRSF9","TNFRSF1B", "CD4","CCR10","CD8A","NKG7","NCAM1","GZMA","GZMK","IFITM3","KLRD1","KLRB1","CCL5","LYZ","CCR7","TCF7","PECAM1","SELL","LEF1",
		T reg
		CD8 T
		Macrophages	"C1QA","C1QB","ITGAX","CD163","CD68","CXCL9","S100A9","IL1B","CCL3","CXCL8","SOD2","FCGR3B","CCL19","EBI3"
		Inf.Macrophages
		Mast	"CPA3","TPSAB1","MS4A2"
Clusters	Annotation from Dotplot + DGE + TFs	Cell cycle Phase	Final Annotation_used for analysis
0	KRT20+ELF3+FABP1+FABP6+ACE+SI+APOC3+APOA4+SELENOP+MUC3A+SLC6A19+SLC26A3+SLC15A1	G1	SLC+Enterocytes
1	PTPRC+MS4A1+CD74+	G1+S+G2M	Naive B
2	PTPRC+MS4A1+CD74+	G1+S+G2M	B
3	KRT20+ELF3+FABP1+FABP6+ACE+SI+APOC3+APOA4+SELENOP+MUC3A+SLC6A19+SLC26A3+SLC15A1	G1	Mature Enterocytes
4	KRT20+HES1+ELF3+OLFM4+LCN2+FABP1+FABP6+ADH1C+SI+CD24+PLA2G2A+	G1+S	Immature Enterocytes
5	KRT20+FABP1+FABP6+ACE+SI+SELENOP+MUC3A+SLC6A19+SLC26A3+SLC15A1	G1	Enterocytes
6	PTPRC+CD3D+CD8A+NKG7+GZMA+GZMK+KLRB1+	G1+S+G2M	CD8 T
7	CD74+CD4+LYZ+C1QA+C1QB+CXCL9	G1	Macrophages
8	KRT20+ELF3+CEACAM6+ATOH1+SPDEF+FCGBP+ZG16+REG4+MUC4+MUC2+SPINK4+TFF3+CEACAM5+	G1	Goblet
9	ELF3+CEACAM6LOW+ATOH1LOW+SPDEFlow+FCGBP+ZG16+REG4+MUC4LOW+MUC2+SPINK4+TFF3+CEACAM5+DEFA5+DEFA6+PLA2G2Alow+	G1	Goblet+Paneth(low)
10	PTPRC+CD3D+CD2+CD7+CCr7+TCF7+SELL+LEF1+	G1+S+G2M	Naive T
11	JCHAIN+IGHA1+	G1+S	Plasma
12	PTPRC+	G1+S+G2M	PTPRC+
13	HES1+ELF3+SOX9+NOTCH1+LGR5+ASCL2+OLFM4+SOX4+MCM7+MCM3+MCM5+MCM8+HELLS+CDK2+PCNA+ADH1C+PLA2G2A	S	Stem
14	OLFM4+	G1+S+G2M	Proliferating Epithelial
15	PTPRC+CD3D+CD4+KLRB1+CD2+CD7+CTLA4+FOXP3+TNFRSF18+TIGIT+ICA1+TNFRSF1B+	G1+S+G2M	T reg
16	MKI67+TOP2A+MCM7+MCM3+MCM5+MCM8+HELLS+CDK2+PCNA+CENPF+TUBB+TUBA1B+HIST1H4C+HMGB2+PTTG1+CENPA+CCNB1+Low PTPRC+MS4A+CD19+IRF8+PAX5+VPREB3+CD79A+CD79B+	G2M+S	Cycling B
17	HES1+ELF3+NOTCH1+OLFM4+MKI67+TOP2A+MCM7+MCM3+MCM5+MCM8+HELLS+CDK2+PCNA+CENPF+TUBB+TUBA1B+HIST1H4C+HMGB2+PTTG1+CENPA+CCNB1++ADH1C+HES6+PLA2G2A	G2M+S	TA
18	KRT20+HES6+ATOH1+SPDEF+FCGBP+RETNLB+REG4+MUC4+MUC2+SPINK4+TFF3+CEACAM5+	G1+S	HES6+RETNLB+Goblet
19	KRT20+ELF3+LCN2+FABP1+FABP6+ACE+SI+SELENOP+MUC3A+SLC6A19+SLC26A3+SLC15A1+CEACAM6+CEACAM5+PLA2G2A+CCL20+	G1	LCN2+CEACAM6+SLC+CCL20+Enterocytes
20	PTPRC+MS4A1+CD74+	G1+S+G2M	B
21	ACTA2+ADAMDEC1+VIM+	G1	Stromal
22	PTPRC+S100A9+IL1B+CXCL8+SOD2+FCGR3B+	G1	Inflammatory macrophages
23	MS4A1+CD74+	G1+S+G2M	Naive B
24	LCN2+FABP1+FABP6+ACE+SI+SELENOP+MUC3A+SLC6A19+SLC26A3+SLC15A1+CEACAM6+DEFA5+DEFA6+PLA2G2A+	G1+S+G2M	Paneth
25	ELF3+NOTCH1+ASCL2+SOX4+CD24+SPIB+SH2D6+POU2F3+HPGDS+	G1	Tuft
26	LCN2+FABP1+FABP6+ACE+SI+SELENOP+MUC3A+SLC6A19+SLC26A3+SLC15A1+CEACAM6+ATOH1+SPDEF+FCGBP+ZG16+REG4+MUC4+MUC2+SPINK4+TFF3+CEACAM5+	G1	Enterocytes+Goblet
27	SOX4+REG4+CHGA+CHGB+NEUROD1+GCG+PYY+	G1	Enteroendocrine
28	KRT20+HES1+CA4+HES4+BEST4+OTOP2+WFDC2+CEACAM5+SPIB+	G1+S	BEST4+
29	SOX4+HPGDS+CPA3+TPSAB1+MS4A2+CLU+VIM+	G1+S	Mast

## Sheet: Supplementary Table 2
Supplementary Table 2: Differential gene expression results to define modules per cell type
Gene	p_val	avg_log2FC	pct.1	pct.2	p_val_adj	CellType
XIST	2.48839e-308	2.92948	0.666	0.107	9.07891e-304	B
TXNIP	2.89817e-213	1.20111	0.936	0.618	1.0574e-208	B
ACTG1	4.29014e-155	-1.27659	0.873	0.914	1.56526e-150	B
SERF2	2.41894e-145	-0.950057	0.946	0.935	8.82551e-141	B
H3F3A	3.88257e-141	-0.762177	0.961	0.941	1.41656e-136	B
TSIX	1.79826e-134	4.49453	0.288	0.017	6.56094e-130	B
AC009950.1	2.70809e-134	2.62866	0.434	0.101	9.88048e-130	B
HMCES	1.05434e-133	-2.74014	0.062	0.346	3.84675e-129	B
MEF2B	3.31028e-129	-2.61244	0.082	0.371	1.20776e-124	B
ZFP36L2	1.40695e-127	1.17821	0.822	0.567	5.13326e-123	B
MALAT1	9.49342e-126	0.488475	0.994	0.978	3.46367e-121	B
CFL1	1.92333e-125	-0.933499	0.82	0.873	7.01725e-121	B
ACTB	1.93057e-125	-0.800778	0.983	0.97	7.04368e-121	B
MTRNR2L8	3.16275e-123	2.83955	0.642	0.412	1.15393e-118	B
RGS13	1.51325e-120	-2.61912	0.057	0.32	5.5211e-116	B
EIF1AY	1.62492e-119	-1.32948	0.127	0.418	5.92853e-115	B
TSC22D3	8.25068e-119	1.30892	0.665	0.332	3.01026e-114	B
ARPC2	2.35747e-115	-0.861227	0.87	0.88	8.60124e-111	B
HLA-B	5.74881e-114	0.434732	0.991	0.96	2.09746e-109	B
MARCKSL1	1.18082e-113	-1.95585	0.302	0.519	4.30822e-109	B
LMO2	8.6464e-113	-2.45598	0.11	0.361	3.15464e-108	B
ATP5MG	1.85054e-106	-0.932404	0.854	0.868	6.75168e-102	B
MTRNR2L12	1.71083e-99	-0.822496	0.954	0.956	6.24196e-95	B
BTG1	5.941e-97	0.634599	0.977	0.933	2.16757e-92	B
GAPDH	3.27321e-94	-0.96086	0.832	0.848	1.19423e-89	B
B2M	2.16427e-93	0.313266	0.993	0.98	7.89634e-89	B
PFN1	8.97784e-93	-0.789915	0.885	0.881	3.27557e-88	B
BANK1	6.00659e-92	0.623327	0.906	0.699	2.1915e-87	B
SERPINA9	1.33566e-91	-2.59232	0.049	0.261	4.87317e-87	B
USP9Y	3.14174e-91	-1.67511	0.074	0.297	1.14626e-86	B
RCSD1	6.38644e-91	0.857704	0.794	0.62	2.33009e-86	B
LCP1	1.21219e-90	-0.988482	0.668	0.777	4.42267e-86	B
HMGN1	5.73385e-89	-0.89992	0.77	0.827	2.09199e-84	B
TCL1A	6.63853e-89	-2.10518	0.117	0.373	2.42207e-84	B
BCL7A	1.32687e-87	-1.90952	0.103	0.352	4.84109e-83	B
RFTN1	3.89776e-86	-1.82781	0.167	0.425	1.4221e-81	B
UCP2	1.09213e-84	-1.2104	0.451	0.649	3.98464e-80	B
NEIL1	9.57099e-83	-1.83449	0.143	0.393	3.49198e-78	B
ITM2B	1.651e-80	0.775036	0.784	0.563	6.02366e-76	B
ARPC3	1.89805e-80	-0.571383	0.907	0.907	6.92504e-76	B
KLF2	6.8175e-80	1.36298	0.472	0.191	2.48736e-75	B
MYL6	9.16553e-79	-0.676309	0.843	0.855	3.34404e-74	B
BCL6	2.66513e-78	-1.90692	0.076	0.291	9.72374e-74	B
ANP32B	3.35499e-78	-1.01529	0.643	0.745	1.22407e-73	B
DBI	1.14206e-76	-1.09995	0.485	0.647	4.16679e-72	B
TMEM123	2.70519e-76	-1.55275	0.243	0.47	9.86989e-72	B
ARPC5	4.1948e-74	-0.956558	0.612	0.741	1.53047e-69	B
GCHFR	6.59822e-74	-2.21544	0.078	0.281	2.40736e-69	B
ARPC1B	3.38002e-73	-0.689542	0.817	0.857	1.2332e-68	B
LINC02397	4.3747e-73	0.949629	0.726	0.528	1.59611e-68	B
CXCR4	2.38251e-70	0.501443	0.873	0.649	8.69259e-66	B
PTTG1	2.55976e-70	-2.32919	0.062	0.251	9.33928e-66	B
BASP1	5.27872e-70	-0.774136	0.728	0.801	1.92594e-65	B
HLA-DQA2	2.06544e-69	1.72502	0.312	0.129	7.53575e-65	B
JUN	7.9567e-69	2.29175	0.287	0.085	2.903e-64	B
LRMP	1.33927e-68	-1.29847	0.37	0.546	4.88632e-64	B
TOMM7	1.82188e-68	0.465322	0.952	0.862	6.64713e-64	B
SNHG5	4.55114e-67	0.839796	0.661	0.519	1.66049e-62	B
CFLAR	1.4316e-66	0.944407	0.652	0.461	5.22318e-62	B
MGST3	1.57455e-65	2.16945	0.261	0.064	5.74475e-61	B
HLA-DQB1	2.07277e-65	-0.672312	0.853	0.892	7.5625e-61	B
ELL3	8.79821e-65	-1.75011	0.096	0.298	3.21003e-60	B
SLC25A5	4.94423e-64	-0.949409	0.487	0.6	1.8039e-59	B
OAZ1	6.8482e-64	-0.45694	0.929	0.916	2.49857e-59	B
DEF8	5.6223e-63	-1.88357	0.071	0.256	2.0513e-58	B
TMSB4X	2.13872e-62	-0.389171	0.995	0.982	7.80313e-58	B
CCR7	1.22076e-61	1.19469	0.466	0.221	4.45395e-57	B
YWHAB	7.71325e-60	-0.627807	0.736	0.793	2.81418e-55	B
GRHPR	3.3018e-58	-1.52126	0.16	0.369	1.20466e-53	B
VIM	3.43579e-56	0.595891	0.694	0.451	1.25355e-51	B
HLA-E	3.89171e-56	0.385355	0.968	0.905	1.41989e-51	B
FCMR	1.51923e-55	0.52911	0.738	0.502	5.54292e-51	B
AC023590.1	4.05837e-55	-1.72058	0.099	0.284	1.4807e-50	B
RESF1	2.77785e-54	0.672123	0.76	0.624	1.0135e-49	B
CORO1A	7.38474e-54	-0.620931	0.779	0.814	2.69432e-49	B
DYNLL1	3.71685e-53	-1.0672	0.477	0.609	1.35609e-48	B
ABRACL	3.95313e-53	-1.5234	0.2	0.391	1.4423e-48	B
PPIA	4.34098e-53	-0.440372	0.861	0.863	1.58381e-48	B
DTX1	8.06419e-52	-1.26387	0.112	0.298	2.94222e-47	B
SP110	1.84163e-51	0.599176	0.755	0.569	6.7192e-47	B
TPT1	3.72964e-51	-0.250152	0.993	0.965	1.36076e-46	B
SRSF9	4.08748e-49	-0.822698	0.534	0.677	1.49132e-44	B
TXNDC17	1.43524e-48	-1.32914	0.178	0.374	5.23646e-44	B
ISG15	3.00232e-48	-0.273584	0.308	0.133	1.0954e-43	B
KLHL6	3.32451e-48	-1.11431	0.376	0.536	1.21295e-43	B
MYO1E	6.12203e-48	-1.22426	0.184	0.386	2.23362e-43	B
45352	6.39866e-48	0.637114	0.779	0.642	2.33455e-43	B
HLA-DRA	8.29518e-48	-0.417076	0.985	0.965	3.0265e-43	B
LPP	1.42144e-47	-1.61561	0.241	0.393	5.18611e-43	B
NANS	1.51137e-47	-1.75847	0.12	0.288	5.51422e-43	B
ODC1	2.87875e-46	-1.02055	0.406	0.569	1.05031e-41	B
GSTO1	3.19523e-46	1.26065	0.367	0.179	1.16578e-41	B
MARCKS	7.24104e-46	0.734808	0.566	0.342	2.64189e-41	B
SRSF3	2.28047e-45	-0.763126	0.545	0.683	8.32029e-41	B
AC114760.2	2.35594e-45	1.33986	0.352	0.21	8.59566e-41	B
XAF1	2.85042e-45	1.13541	0.382	0.187	1.03998e-40	B
GCNT2	8.75456e-45	-1.32196	0.096	0.257	3.1941e-40	B
ACTR3	1.56272e-44	-0.634883	0.709	0.797	5.70159e-40	B
ORAI2	1.58505e-44	0.712833	0.722	0.591	5.78306e-40	B
AC025164.1	2.07742e-44	0.873976	0.613	0.47	7.57948e-40	B
IL4R	1.18731e-43	-1.17041	0.117	0.284	4.33189e-39	B
YBX1	1.58933e-43	-0.462931	0.814	0.837	5.79868e-39	B
NDUFA4	3.11042e-43	-0.460127	0.775	0.802	1.13484e-38	B
LCK	6.91004e-43	-1.37857	0.144	0.323	2.52113e-38	B
IFITM2	6.99834e-43	0.679666	0.631	0.439	2.55334e-38	B
FOXP1	7.60279e-43	0.695993	0.635	0.447	2.77388e-38	B
HLA-DMA	7.93352e-43	-0.662536	0.671	0.76	2.89454e-38	B
RNF213	9.93188e-43	0.59368	0.638	0.445	3.62365e-38	B
SORL1	1.4332e-42	-1.4327	0.142	0.313	5.22903e-38	B
POLR2J3	4.40421e-42	0.574649	0.649	0.509	1.60688e-37	B
PARP1	5.85387e-42	-0.711213	0.633	0.714	2.13578e-37	B
PHF6	7.8672e-42	-1.11444	0.337	0.472	2.87035e-37	B
PLAC8	1.21725e-41	0.721558	0.486	0.277	4.44113e-37	B
TRIM56	1.40758e-41	1.04836	0.418	0.281	5.13556e-37	B
PRDX1	4.35209e-41	-0.908533	0.519	0.633	1.58786e-36	B
IGHM	4.72047e-41	0.494007	0.757	0.584	1.72226e-36	B
RRAS2	7.50864e-41	-1.15379	0.177	0.362	2.73953e-36	B
CD24	8.89344e-41	0.743401	0.626	0.433	3.24477e-36	B
LIMS1	1.25202e-40	-1.25047	0.162	0.339	4.56801e-36	B
ATP5F1E	1.96494e-40	-0.29882	0.959	0.925	7.1691e-36	B
EAF2	2.57485e-40	-1.15068	0.276	0.445	9.39433e-36	B
SYNE2	2.87189e-40	-1.34744	0.296	0.465	1.04781e-35	B
HLA-A	6.11989e-40	0.154402	0.965	0.897	2.23284e-35	B
HLA-DRB1	1.4513e-39	-0.493244	0.977	0.944	5.29506e-35	B
PAG1	2.1523e-39	-1.24359	0.165	0.333	7.85268e-35	B
IGHA1	3.88052e-39	1.16541	0.278	0.112	1.41581e-34	B
MPHOSPH8	5.15165e-39	0.624047	0.68	0.546	1.87958e-34	B
JPX	8.06172e-39	0.717061	0.578	0.456	2.94132e-34	B
DDIT4	8.93729e-39	0.772458	0.526	0.337	3.26077e-34	B
SP100	1.8321e-38	0.457373	0.799	0.719	6.68443e-34	B
HLA-DQA1	3.53039e-38	-0.548333	0.842	0.88	1.28806e-33	B
HNRNPA1	3.85727e-38	-0.404953	0.846	0.863	1.40733e-33	B
POMP	4.40796e-38	-0.837232	0.406	0.554	1.60824e-33	B
LBR	4.48153e-38	-0.970783	0.326	0.504	1.63509e-33	B
SARAF	5.00658e-38	0.60185	0.638	0.441	1.82665e-33	B
CUX1	1.02098e-37	-1.29502	0.188	0.356	3.72506e-33	B
PRPSAP2	2.90949e-37	-1.22475	0.157	0.322	1.06153e-32	B
LDHA	3.16486e-37	-1.29691	0.178	0.344	1.1547e-32	B
LIMD2	4.24061e-37	-0.574577	0.752	0.815	1.54719e-32	B
NPM1	4.75452e-37	-0.330561	0.925	0.905	1.73469e-32	B
ATP5MC3	4.8983e-37	-0.669086	0.55	0.651	1.78715e-32	B
SPINT2	7.27524e-37	0.660084	0.297	0.263	2.65437e-32	B
DHRS7	8.61762e-37	1.00282	0.285	0.177	3.14414e-32	B
NDUFA13	1.18983e-36	-0.503234	0.696	0.781	4.3411e-32	B
SLC25A3	1.79246e-36	-0.627987	0.578	0.695	6.53979e-32	B
SLA	2.8048e-36	1.21648	0.317	0.152	1.02333e-31	B
CD53	3.94058e-36	-0.537563	0.779	0.826	1.43772e-31	B
CD38	6.50892e-36	-0.875978	0.288	0.48	2.37478e-31	B
CELF2	2.05449e-35	0.648869	0.504	0.312	7.4958e-31	B
MRPL51	2.38396e-35	-0.834885	0.39	0.568	8.69787e-31	B
CMPK1	2.46469e-35	0.636874	0.396	0.362	8.99242e-31	B
DDX3X	2.95719e-35	0.643138	0.54	0.459	1.07893e-30	B
CHPT1	3.4011e-35	1.31006	0.278	0.124	1.24089e-30	B
MZB1	4.55829e-35	-1.15412	0.129	0.284	1.66309e-30	B
CDK2AP2	6.10638e-35	-1.19976	0.141	0.299	2.22791e-30	B
BTF3	1.79968e-34	-0.277192	0.899	0.873	6.56615e-30	B
AKAP13	3.30973e-34	0.461228	0.77	0.671	1.20756e-29	B
BHLHE41	3.78193e-34	0.564884	0.448	0.264	1.37984e-29	B
COX6C	5.53629e-34	-0.540707	0.707	0.775	2.01992e-29	B
LYPLAL1	1.07635e-33	-1.05309	0.178	0.344	3.92708e-29	B
LTB	1.27049e-33	-0.495232	0.932	0.892	4.63538e-29	B
GPR183	1.31248e-33	0.723283	0.453	0.268	4.7886e-29	B
TNRC6B	3.0792e-33	0.545413	0.726	0.618	1.12345e-28	B
RTN4	3.43827e-33	0.5401	0.349	0.324	1.25445e-28	B
MYC	3.54515e-33	1.19612	0.309	0.157	1.29345e-28	B
LAMTOR5	3.73807e-33	-0.732627	0.46	0.613	1.36383e-28	B
METAP2	1.42452e-32	-0.892346	0.399	0.523	5.19737e-28	B
FKBP1A	1.81082e-32	-0.898583	0.282	0.46	6.60676e-28	B
ARPC5L	3.02905e-32	-0.788055	0.343	0.505	1.10515e-27	B
PKM	3.08377e-32	-0.872578	0.341	0.506	1.12511e-27	B
TADA3	3.54888e-32	-0.97108	0.145	0.295	1.29481e-27	B
PLEK	3.60476e-32	-1.09083	0.277	0.428	1.31519e-27	B
GOLGA4	6.38463e-32	0.678751	0.43	0.37	2.32943e-27	B
HMBOX1	6.8868e-32	1.08178	0.284	0.187	2.51265e-27	B
HLA-DRB5	1.15105e-31	0.705508	0.366	0.202	4.19962e-27	B
CLN8	1.28195e-31	1.19856	0.288	0.165	4.67719e-27	B
MYL12A	4.22475e-31	-0.396959	0.817	0.834	1.5414e-26	B
SELENOT	5.51287e-31	-0.708141	0.403	0.571	2.01137e-26	B
HMGN2	6.66029e-31	-0.600989	0.703	0.746	2.43001e-26	B
TM9SF3	7.54426e-31	0.72504	0.285	0.237	2.75252e-26	B
CTSS	8.41962e-31	0.397554	0.8	0.711	3.0719e-26	B
FTX	1.24153e-30	0.721978	0.505	0.371	4.52973e-26	B
DNMT1	1.44682e-30	-1.0577	0.223	0.387	5.27871e-26	B
TNFRSF13B	2.64037e-30	0.393696	0.522	0.344	9.6334e-26	B
SIAH2	3.37367e-30	-1.10917	0.161	0.312	1.23088e-25	B
PDIA4	4.45191e-30	-1.16809	0.119	0.257	1.62428e-25	B
TRAPPC1	5.85171e-30	-0.687124	0.46	0.613	2.135e-25	B
CALM3	5.90397e-30	-1.03406	0.201	0.36	2.15406e-25	B
JPT1	7.68478e-30	-0.907859	0.224	0.389	2.80379e-25	B
GPR18	9.40301e-30	-0.962508	0.193	0.351	3.43069e-25	B
PABPC1	1.32827e-29	-0.327324	0.89	0.894	4.84619e-25	B
NDUFA7	2.31632e-29	-0.899671	0.262	0.429	8.4511e-25	B
CHCHD2	2.80384e-29	-0.383229	0.791	0.821	1.02298e-24	B
YIPF4	3.25247e-29	0.711341	0.411	0.34	1.18666e-24	B
AKAP9	3.69002e-29	0.497987	0.617	0.534	1.3463e-24	B
HMGA1	5.45359e-29	-0.87387	0.295	0.457	1.98974e-24	B
CD2BP2	7.38959e-29	-0.901956	0.21	0.369	2.69609e-24	B
COMMD4	8.40088e-29	-0.849431	0.131	0.26	3.06506e-24	B
GNG5	9.639e-29	-0.628481	0.553	0.662	3.51679e-24	B
KCNQ1OT1	1.17353e-28	1.41021	0.257	0.16	4.28161e-24	B
PLAAT4	1.33236e-28	0.511983	0.518	0.343	4.86112e-24	B
LY6E	1.69886e-28	0.841876	0.314	0.162	6.19827e-24	B
UBA52	1.71235e-28	-0.152649	0.98	0.943	6.24751e-24	B
GNG10	2.01317e-28	-0.973663	0.162	0.308	7.34507e-24	B
TMEM14C	2.17839e-28	-0.773792	0.196	0.348	7.94787e-24	B
ARPC4	2.47876e-28	-0.739585	0.402	0.555	9.04374e-24	B
SELL	2.72552e-28	0.712822	0.436	0.273	9.94407e-24	B
TSPO	4.22371e-28	-0.863286	0.194	0.348	1.54102e-23	B
SRP14	4.31083e-28	-0.319601	0.874	0.868	1.57281e-23	B
CNDP2	4.70962e-28	0.468065	0.3	0.287	1.7183e-23	B
CD69	4.72942e-28	0.754567	0.365	0.206	1.72553e-23	B
SAMD9L	4.99199e-28	0.738191	0.307	0.158	1.82133e-23	B
SMCHD1	1.02597e-27	0.537	0.613	0.51	3.74324e-23	B
SMIM20	1.13469e-27	-0.929178	0.203	0.358	4.13993e-23	B
NDUFS6	1.98691e-27	-0.708012	0.335	0.503	7.24924e-23	B
DCXR	2.02447e-27	-0.787035	0.206	0.358	7.38628e-23	B
PIK3IP1	2.09871e-27	0.95724	0.322	0.193	7.65715e-23	B
GABPB1-AS1	2.55249e-27	0.578934	0.544	0.425	9.31276e-23	B
OGG1	2.81556e-27	-0.837671	0.158	0.297	1.02726e-22	B
USP8	3.65597e-27	0.722626	0.452	0.349	1.33388e-22	B
PNRC1	3.74686e-27	0.410698	0.779	0.679	1.36704e-22	B
PPM1K	6.25989e-27	0.461225	0.646	0.547	2.28392e-22	B
SPIB	6.40525e-27	-0.680781	0.417	0.58	2.33696e-22	B
GNPTAB	6.47727e-27	0.887965	0.363	0.216	2.36323e-22	B
CHD2	7.6049e-27	0.576764	0.571	0.427	2.77465e-22	B
TERF2	1.00117e-26	-0.852459	0.168	0.311	3.65278e-22	B
HMGB1	1.04532e-26	-0.337871	0.936	0.916	3.81387e-22	B
SEC61B	1.0811e-26	-0.652239	0.497	0.611	3.94439e-22	B
CD79B	1.53243e-26	-0.455404	0.855	0.856	5.59106e-22	B
EIF1AX	1.62668e-26	0.488847	0.491	0.447	5.93495e-22	B
BCL2	1.79963e-26	0.578116	0.468	0.302	6.56593e-22	B
BCAS4	2.02749e-26	-0.68421	0.472	0.599	7.3973e-22	B
ITGB1	2.8093e-26	0.835969	0.292	0.269	1.02497e-21	B
DNAJC10	3.34288e-26	-0.763041	0.461	0.598	1.21965e-21	B
TTC19	3.57395e-26	0.794976	0.353	0.286	1.30396e-21	B
TIMM8B	4.0699e-26	-0.851793	0.253	0.409	1.4849e-21	B
CD63	4.33019e-26	0.929443	0.325	0.186	1.57987e-21	B
UBE2A	4.64932e-26	-0.814163	0.214	0.364	1.6963e-21	B
RAN	5.02276e-26	-0.567508	0.606	0.711	1.83256e-21	B
PIK3CG	6.34846e-26	-0.831822	0.157	0.29	2.31623e-21	B
MTMR14	6.52666e-26	-0.97963	0.172	0.313	2.38125e-21	B
TRIM22	7.00856e-26	0.460232	0.608	0.49	2.55707e-21	B
ATP5PF	9.48645e-26	-0.558586	0.547	0.64	3.46113e-21	B
CD44	9.87692e-26	0.330561	0.67	0.506	3.60359e-21	B
PARP15	1.07671e-25	0.664855	0.456	0.304	3.92836e-21	B
C7orf50	1.43875e-25	-1.01012	0.185	0.328	5.24928e-21	B
HCLS1	1.79824e-25	-0.650556	0.496	0.631	6.56088e-21	B
SH3BGRL3	1.91217e-25	-0.349844	0.798	0.813	6.97655e-21	B
TCEA1	2.04496e-25	-0.497575	0.722	0.785	7.46104e-21	B
CASP4	2.57566e-25	0.621801	0.442	0.358	9.39728e-21	B
MIF	2.77971e-25	-0.360137	0.855	0.859	1.01418e-20	B
TKT	3.06544e-25	-0.824654	0.312	0.462	1.11843e-20	B
ALKBH7	4.55419e-25	0.589262	0.424	0.371	1.6616e-20	B
UBQLN1	5.59852e-25	-0.521855	0.211	0.343	2.04262e-20	B
SEC14L1	5.87141e-25	-0.939354	0.197	0.341	2.14218e-20	B
CLPTM1L	6.06599e-25	-0.862961	0.172	0.307	2.21318e-20	B
AC004687.1	7.39356e-25	-0.534232	0.591	0.73	2.69754e-20	B
PDE4B	7.94285e-25	0.613291	0.428	0.272	2.89795e-20	B
DCTN3	8.45227e-25	-0.467192	0.207	0.33	3.08381e-20	B
MRPS36	8.88744e-25	-0.815826	0.287	0.442	3.24258e-20	B
ZDHHC21	9.74728e-25	0.65649	0.474	0.355	3.5563e-20	B
GLRX5	1.04039e-24	-0.671452	0.175	0.3	3.79586e-20	B
IFI27L2	1.22891e-24	-0.562831	0.289	0.442	4.48367e-20	B
LYSMD2	1.67814e-24	-0.72675	0.331	0.486	6.12269e-20	B
SNRPE	1.72511e-24	-0.646204	0.404	0.561	6.29408e-20	B
NSMCE1	1.85889e-24	-0.941216	0.144	0.272	6.78217e-20	B
UQCRH	2.01511e-24	-0.438923	0.75	0.781	7.35214e-20	B
PDCD4	2.47499e-24	0.286132	0.694	0.539	9.02999e-20	B
SYPL1	2.83104e-24	-0.538946	0.586	0.696	1.0329e-19	B
PPP2CA	2.98033e-24	-0.704335	0.199	0.336	1.08737e-19	B
TFRC	3.06041e-24	-0.980538	0.142	0.27	1.11659e-19	B
CNN2	3.82413e-24	-0.646209	0.301	0.456	1.39523e-19	B
N4BP2L2	4.39423e-24	0.312231	0.788	0.697	1.60323e-19	B
EIF1	5.51546e-24	-0.196004	0.959	0.928	2.01231e-19	B
ATXN10	6.1689e-24	-0.558104	0.178	0.299	2.25072e-19	B
CCDC50	6.41829e-24	0.344713	0.603	0.442	2.34171e-19	B
CAST	6.72987e-24	0.522178	0.55	0.464	2.45539e-19	B
CD40	7.09417e-24	-0.596345	0.513	0.633	2.58831e-19	B
TARSL2	9.07287e-24	1.07145	0.265	0.147	3.31024e-19	B
ATP5IF1	9.31039e-24	-0.525268	0.651	0.732	3.39689e-19	B
KDELR1	9.89116e-24	0.307521	0.243	0.266	3.60879e-19	B
H2AFV	1.14872e-23	-0.772786	0.369	0.512	4.1911e-19	B
NDUFS3	1.26276e-23	-0.404395	0.171	0.273	4.60718e-19	B
MTIF3	1.35316e-23	0.675542	0.386	0.319	4.93699e-19	B
OTULIN	1.8408e-23	-0.906495	0.197	0.336	6.71615e-19	B
ZBTB38	1.84234e-23	-0.658653	0.234	0.379	6.72177e-19	B
ATP5MF	2.19625e-23	-0.648949	0.509	0.629	8.01302e-19	B
PKHD1L1	2.25401e-23	-0.754214	0.166	0.295	8.22375e-19	B
EHD1	2.40708e-23	-0.530034	0.195	0.321	8.78222e-19	B
NDUFB6	2.50857e-23	-0.480012	0.189	0.306	9.15251e-19	B
TGOLN2	2.60021e-23	0.382699	0.578	0.528	9.48687e-19	B
TPM4	2.86809e-23	-0.71515	0.35	0.496	1.04642e-18	B
SHISAL2A	3.11041e-23	0.890481	0.284	0.167	1.13483e-18	B
KLF6	3.57522e-23	0.813632	0.328	0.242	1.30442e-18	B
MRPL36	3.77953e-23	-0.744098	0.18	0.311	1.37896e-18	B
PLP2	4.14884e-23	1.02697	0.273	0.147	1.51371e-18	B
LAPTM4A	5.14987e-23	0.630749	0.337	0.289	1.87893e-18	B
ARL6IP5	5.6735e-23	0.35349	0.737	0.647	2.06998e-18	B
MRPL47	5.89592e-23	-0.826535	0.138	0.257	2.15113e-18	B
NFKBIA	6.02558e-23	0.502165	0.561	0.446	2.19843e-18	B
MIA3	6.35336e-23	0.653136	0.444	0.35	2.31803e-18	B
MRPL13	8.90612e-23	-0.886831	0.14	0.259	3.2494e-18	B
CHCHD1	1.11505e-22	-0.704409	0.28	0.429	4.06826e-18	B
RBM38	1.30083e-22	-0.677952	0.22	0.355	4.74607e-18	B
EML4	1.4451e-22	0.498724	0.548	0.412	5.27246e-18	B
UBE2J1	1.44679e-22	-0.743083	0.371	0.517	5.27862e-18	B
PSME1	1.47082e-22	0.341158	0.774	0.714	5.36628e-18	B
NUTF2	1.58111e-22	-0.635586	0.189	0.313	5.76868e-18	B
IMP4	1.9575e-22	-0.300922	0.204	0.298	7.14195e-18	B
ERAP2	2.06226e-22	0.671051	0.448	0.34	7.52417e-18	B
ELOA	2.85174e-22	0.91298	0.282	0.169	1.04046e-17	B
ANKRD12	2.93786e-22	0.345385	0.8	0.728	1.07188e-17	B
TSPAN3	3.05862e-22	0.79389	0.318	0.219	1.11594e-17	B
ADAM28	3.41697e-22	0.482365	0.617	0.486	1.24668e-17	B
TRAF3IP3	4.72533e-22	0.477889	0.577	0.44	1.72404e-17	B
BUD31	5.79632e-22	-0.708019	0.267	0.411	2.11479e-17	B
ARHGDIB	7.14648e-22	-0.362561	0.84	0.851	2.60739e-17	B
CHMP4B	7.83169e-22	0.113787	0.212	0.253	2.85739e-17	B
FXYD5	8.41141e-22	0.483178	0.568	0.432	3.0689e-17	B
MPC2	8.45981e-22	-0.731787	0.208	0.342	3.08656e-17	B
MDH1	8.96076e-22	-0.81259	0.27	0.411	3.26933e-17	B
TMEM131L	9.57509e-22	-0.737896	0.38	0.523	3.49347e-17	B
MRPS10	9.64082e-22	-0.164078	0.202	0.286	3.51745e-17	B
MMADHC	1.03603e-21	-0.559324	0.185	0.303	3.77994e-17	B
TRAF5	1.06682e-21	0.476597	0.593	0.494	3.89228e-17	B
MFAP1	1.19754e-21	-0.640806	0.169	0.286	4.36924e-17	B
ELOB	1.20969e-21	-0.457265	0.632	0.714	4.41356e-17	B
GNAS	1.52819e-21	-0.249496	0.889	0.884	5.57559e-17	B
ECH1	1.74725e-21	0.271507	0.367	0.39	6.37483e-17	B
ERBIN	1.80703e-21	0.429833	0.423	0.395	6.59294e-17	B
SWAP70	1.85838e-21	-0.489328	0.65	0.725	6.78031e-17	B
PSMA2	1.88075e-21	-0.578153	0.462	0.58	6.86191e-17	B
ITGAE	1.94185e-21	-0.597074	0.234	0.368	7.08483e-17	B
SNRPD1	1.99313e-21	-0.624199	0.378	0.528	7.27192e-17	B
ZNF428	2.07143e-21	-0.707167	0.171	0.294	7.55761e-17	B
LPGAT1	2.64147e-21	0.574227	0.351	0.289	9.6374e-17	B
PTPRC	2.80953e-21	-0.300731	0.929	0.918	1.02506e-16	B
LSM4	2.8691e-21	-0.670819	0.196	0.322	1.04679e-16	B
SAT2	2.94364e-21	0.494748	0.254	0.232	1.07399e-16	B
SH3KBP1	3.24176e-21	-0.633858	0.387	0.531	1.18276e-16	B
VDAC1	3.3353e-21	-0.676872	0.281	0.425	1.21688e-16	B
PMAIP1	3.34236e-21	-0.514632	0.179	0.291	1.21946e-16	B
ZNF791	3.35574e-21	0.564093	0.452	0.377	1.22434e-16	B
NDUFA12	3.90501e-21	-0.60425	0.377	0.527	1.42474e-16	B
MRPL21	3.90939e-21	-0.556148	0.189	0.307	1.42634e-16	B
ADD1	3.93918e-21	0.500911	0.344	0.306	1.43721e-16	B
SNF8	4.48468e-21	-0.455235	0.258	0.385	1.63624e-16	B
HHEX	4.51583e-21	-0.593851	0.288	0.43	1.6476e-16	B
BZW1	5.00323e-21	-0.676551	0.317	0.461	1.82543e-16	B
FIP1L1	5.61272e-21	0.118068	0.233	0.278	2.0478e-16	B
BRI3BP	5.9067e-21	-0.644762	0.228	0.361	2.15506e-16	B
TMF1	6.24954e-21	0.466842	0.41	0.363	2.28014e-16	B
CAPZB	6.33701e-21	-0.558578	0.468	0.591	2.31206e-16	B
HDDC2	6.90887e-21	-0.554344	0.21	0.331	2.5207e-16	B
ACTR2	8.07075e-21	-0.382	0.707	0.765	2.94461e-16	B
MAT2B	9.5484e-21	0.755938	0.366	0.274	3.48373e-16	B
ARL14EP	1.0795e-20	0.487274	0.42	0.376	3.93855e-16	B
UBL5	1.1735e-20	-0.418568	0.722	0.779	4.28151e-16	B
KANSL1	1.17736e-20	0.54393	0.483	0.419	4.29559e-16	B
ZEB2	1.17812e-20	0.551847	0.402	0.265	4.29839e-16	B
OLA1	1.18033e-20	-0.476145	0.194	0.306	4.30645e-16	B
SF3B6	1.34554e-20	-0.617923	0.402	0.537	4.9092e-16	B
USP12	1.34868e-20	-0.485897	0.174	0.284	4.92067e-16	B
GTF3C6	1.38216e-20	-0.418064	0.259	0.38	5.04281e-16	B
GLRX3	1.47319e-20	-0.721593	0.22	0.352	5.37494e-16	B
EZR	1.52872e-20	-0.530999	0.686	0.732	5.57754e-16	B
UBE2N	1.53046e-20	-0.448561	0.335	0.476	5.58389e-16	B
MRPL15	1.5431e-20	-0.849549	0.145	0.259	5.63001e-16	B
HIST1H4C	1.82938e-20	0.34568	0.849	0.781	6.6745e-16	B
FERMT3	1.99831e-20	-0.802046	0.262	0.389	7.29083e-16	B
RMDN1	2.02958e-20	-0.526162	0.165	0.27	7.40493e-16	B
CCT8	2.29762e-20	-0.612183	0.398	0.537	8.38287e-16	B
RPN2	2.64294e-20	-0.228774	0.241	0.335	9.64277e-16	B
VEZT	2.76008e-20	-0.682928	0.187	0.312	1.00702e-15	B
RGS10	3.27744e-20	-0.654064	0.359	0.499	1.19577e-15	B
GSTP1	3.33871e-20	-0.6412	0.457	0.573	1.21813e-15	B
NACA	3.4687e-20	-0.139165	0.974	0.943	1.26556e-15	B
ZRSR2	3.49564e-20	1.03739	0.258	0.168	1.27538e-15	B
MZT2A	3.54783e-20	0.478515	0.443	0.382	1.29442e-15	B
GBP4	4.02109e-20	1.08058	0.268	0.179	1.4671e-15	B
ADAMTS6	4.0433e-20	0.685212	0.321	0.191	1.4752e-15	B
MLLT6	4.73041e-20	0.642457	0.307	0.261	1.72589e-15	B
PHYKPL	4.7341e-20	0.504529	0.297	0.282	1.72723e-15	B
CCNC	4.93271e-20	-0.208949	0.188	0.27	1.7997e-15	B
RAB4A	4.93375e-20	-0.224508	0.188	0.272	1.80008e-15	B
STAG3	5.24529e-20	-1.02342	0.214	0.333	1.91375e-15	B
MRPS14	5.49263e-20	-0.643823	0.16	0.269	2.00399e-15	B
FCGR2B	5.77585e-20	0.676577	0.377	0.259	2.10732e-15	B
TMEM59	5.82207e-20	0.300111	0.561	0.528	2.12418e-15	B
SURF1	6.51983e-20	-0.262451	0.232	0.326	2.37876e-15	B
LYRM4	6.86129e-20	-0.892317	0.149	0.265	2.50334e-15	B
RNASET2	6.867e-20	0.30024	0.755	0.656	2.50542e-15	B
PLIN3	6.95911e-20	-0.523301	0.178	0.281	2.53903e-15	B
PGLS	6.99341e-20	-0.623183	0.386	0.53	2.55155e-15	B
NDUFC1	7.36694e-20	-0.613168	0.38	0.524	2.68783e-15	B
VPS4B	7.75584e-20	0.412959	0.403	0.383	2.82972e-15	B
RBX1	8.12072e-20	-0.569043	0.488	0.607	2.96284e-15	B
CD37	8.3932e-20	-0.216541	0.96	0.949	3.06226e-15	B
NOTCH2	8.78528e-20	0.57147	0.287	0.164	3.20531e-15	B
TCF4	9.33073e-20	0.294186	0.822	0.748	3.40432e-15	B
PSMD8	9.5848e-20	-0.585325	0.369	0.51	3.49701e-15	B
EIF2AK2	1.06717e-19	0.658229	0.348	0.265	3.89356e-15	B
UTRN	1.09259e-19	0.457375	0.48	0.359	3.98633e-15	B
ATM	1.12425e-19	0.307322	0.763	0.685	4.10183e-15	B
EPSTI1	1.19095e-19	0.646325	0.377	0.29	4.34519e-15	B
TIMM13	1.20571e-19	-0.608677	0.199	0.319	4.39905e-15	B
MAGOH	1.20684e-19	-0.571009	0.283	0.416	4.40317e-15	B
MRNIP	1.23247e-19	0.932272	0.271	0.174	4.49667e-15	B
LAPTM5	1.32509e-19	-0.430969	0.744	0.763	4.8346e-15	B
PDCD6IP	1.35905e-19	0.457216	0.302	0.281	4.95849e-15	B
SPI1	1.39699e-19	-0.737502	0.235	0.367	5.0969e-15	B
RER1	1.43538e-19	0.106227	0.348	0.391	5.23698e-15	B
PSMB2	1.5054e-19	-0.577749	0.273	0.405	5.49244e-15	B
TLE3	1.50715e-19	0.716314	0.376	0.271	5.49885e-15	B
KIF5B	1.51708e-19	0.184594	0.306	0.336	5.53506e-15	B
ANXA11	1.62559e-19	0.305665	0.331	0.337	5.93097e-15	B
UBE2E1	1.81358e-19	-0.415276	0.221	0.324	6.61686e-15	B
ROMO1	1.82241e-19	-0.619822	0.391	0.524	6.64907e-15	B
DYNC1I2	1.82486e-19	0.421559	0.354	0.336	6.65801e-15	B
POLR2L	1.88364e-19	-0.614629	0.408	0.546	6.87246e-15	B
STAT1	1.93249e-19	0.729537	0.387	0.284	7.05069e-15	B
UBE2R2	1.9506e-19	-0.612935	0.26	0.394	7.11676e-15	B
COX7A2L	2.12061e-19	-0.557033	0.386	0.529	7.73706e-15	B
UQCRB	2.17826e-19	-0.165998	0.898	0.859	7.94736e-15	B
SNX17	2.23545e-19	-0.285949	0.248	0.349	8.15606e-15	B
TIPRL	2.54941e-19	-0.353023	0.172	0.264	9.30153e-15	B
NCOR1	2.56896e-19	0.325543	0.523	0.506	9.37284e-15	B
PPP4C	2.63302e-19	-0.516681	0.264	0.389	9.60657e-15	B
EIF2S3	2.9438e-19	0.337741	0.677	0.624	1.07405e-14	B
ZCCHC7	2.98217e-19	-0.672985	0.36	0.497	1.08804e-14	B
PSMC1	3.05598e-19	-0.123411	0.233	0.308	1.11498e-14	B
STAP1	3.07902e-19	-0.63141	0.259	0.391	1.12338e-14	B
BLOC1S6	3.57097e-19	-0.788884	0.274	0.408	1.30287e-14	B
CLTA	3.63867e-19	-0.558992	0.421	0.553	1.32757e-14	B
MBD2	3.75617e-19	-0.52608	0.358	0.5	1.37044e-14	B
COX11	4.36697e-19	-0.481898	0.164	0.258	1.59329e-14	B
RTRAF	4.59265e-19	-0.530678	0.446	0.584	1.67563e-14	B
PSMA4	4.75203e-19	-0.514787	0.358	0.499	1.73378e-14	B
FYTTD1	4.97141e-19	-0.712108	0.181	0.299	1.81382e-14	B
STRAP	5.4346e-19	-0.444711	0.22	0.328	1.98282e-14	B
SPATS2	6.28961e-19	-0.863946	0.164	0.281	2.29476e-14	B
PPP3CA	6.65469e-19	0.588519	0.387	0.286	2.42796e-14	B
TASOR2	6.93652e-19	-0.920012	0.218	0.342	2.53079e-14	B
MFSD10	7.16842e-19	-0.319921	0.178	0.265	2.6154e-14	B
TMEM219	7.4583e-19	0.463858	0.321	0.293	2.72116e-14	B
MOB3A	8.19571e-19	-0.382526	0.241	0.35	2.99021e-14	B
TMEM161B-AS1	8.4828e-19	0.583234	0.39	0.326	3.09495e-14	B
IRF1	8.82288e-19	0.4691	0.479	0.434	3.21903e-14	B
POLR2K	8.95947e-19	-0.485741	0.267	0.392	3.26886e-14	B
RHOG	9.50703e-19	-0.748418	0.243	0.373	3.46864e-14	B
CFDP1	1.00812e-18	0.184077	0.275	0.303	3.67812e-14	B
PSMB6	1.05342e-18	-0.5011	0.328	0.463	3.84341e-14	B
AC243960.1	1.07219e-18	0.579662	0.451	0.331	3.91187e-14	B
KLF13	1.07879e-18	0.443729	0.411	0.373	3.93596e-14	B
YWHAE	1.12079e-18	-0.645427	0.376	0.503	4.0892e-14	B
MRPS15	1.22559e-18	-0.599693	0.207	0.326	4.47156e-14	B
DTNBP1	1.23381e-18	-0.515145	0.235	0.352	4.50156e-14	B
CD79A	1.24574e-18	-0.280885	0.909	0.898	4.54507e-14	B
MPEG1	1.33304e-18	0.666504	0.341	0.217	4.8636e-14	B
POLD4	1.34087e-18	-0.375444	0.724	0.757	4.89215e-14	B
SEC11C	1.38231e-18	-0.591333	0.297	0.432	5.04336e-14	B
RAB11A	1.51266e-18	-0.485299	0.199	0.306	5.51893e-14	B
RANBP2	1.8317e-18	-0.361667	0.267	0.387	6.68295e-14	B
SFT2D1	1.89899e-18	-0.413211	0.305	0.427	6.92845e-14	B
UGGT1	2.02883e-18	-0.921844	0.142	0.252	7.40217e-14	B
EIF3I	2.18967e-18	-0.389718	0.367	0.501	7.98899e-14	B
MRPL22	2.33025e-18	-0.537442	0.161	0.266	8.50191e-14	B
EMC6	2.51705e-18	-0.508763	0.208	0.316	9.18347e-14	B
BCL2A1	2.83856e-18	-0.991042	0.274	0.372	1.03565e-13	B
MRPL41	3.18904e-18	-0.483085	0.286	0.415	1.16352e-13	B
RFC1	3.35609e-18	-0.682003	0.41	0.524	1.22447e-13	B
NECAP2	3.68508e-18	-0.438776	0.197	0.299	1.3445e-13	B
UBA2	3.76742e-18	-0.375522	0.241	0.348	1.37454e-13	B
NEAT1	3.87912e-18	0.382195	0.74	0.692	1.4153e-13	B
PDCD10	3.89198e-18	-0.114562	0.319	0.405	1.41999e-13	B
ARID1B	3.98993e-18	0.302572	0.741	0.687	1.45572e-13	B
MIDN	4.00103e-18	0.425915	0.318	0.321	1.45978e-13	B
HSBP1	4.53151e-18	-0.710163	0.279	0.409	1.65332e-13	B
ANKRD44	4.60374e-18	0.384849	0.599	0.491	1.67967e-13	B
NAA50	5.5543e-18	-0.634808	0.196	0.311	2.02649e-13	B
CSNK2A1	6.0371e-18	0.440171	0.396	0.371	2.20264e-13	B
CAMTA1	6.06555e-18	-0.508618	0.167	0.266	2.21302e-13	B
AP3S1	6.37045e-18	0.315297	0.269	0.278	2.32426e-13	B
ZKSCAN1	6.58124e-18	0.65668	0.288	0.241	2.40117e-13	B
LYRM1	7.62615e-18	-0.452639	0.178	0.281	2.7824e-13	B
UQCR10	8.15103e-18	-0.428867	0.624	0.703	2.9739e-13	B
EMP3	8.22482e-18	0.455425	0.353	0.227	3.00083e-13	B
NDUFC2	8.72921e-18	-0.358674	0.432	0.563	3.18485e-13	B
MRPL27	9.04929e-18	-0.486236	0.168	0.263	3.30163e-13	B
ABI1	9.13915e-18	-0.362104	0.283	0.394	3.33442e-13	B
MIEN1	9.49707e-18	-0.316115	0.189	0.275	3.46501e-13	B
COMMD7	9.67037e-18	-0.579909	0.168	0.27	3.52824e-13	B
ISG20	1.12682e-17	-0.756472	0.544	0.593	4.1112e-13	B
EEF1D	1.15749e-17	0.260095	0.95	0.9	4.22311e-13	B
UBE2V1	1.16593e-17	-0.488806	0.456	0.593	4.25388e-13	B
SEM1	1.19352e-17	-0.56173	0.428	0.557	4.35457e-13	B
VGLL4	1.2984e-17	-0.385632	0.187	0.281	4.7372e-13	B
COX6B1	1.34834e-17	-0.364328	0.731	0.769	4.91942e-13	B
TWF2	1.36419e-17	-0.560649	0.204	0.315	4.97723e-13	B
SEC61G	1.39907e-17	-0.596717	0.398	0.522	5.10451e-13	B
RALGPS2	1.403e-17	0.247538	0.87	0.815	5.11885e-13	B
GLRX	1.45106e-17	-0.875263	0.206	0.319	5.29419e-13	B
AC245297.3	1.49784e-17	0.472288	0.353	0.308	5.46486e-13	B
ADRM1	1.56224e-17	-0.295592	0.204	0.291	5.69984e-13	B
SVBP	1.65288e-17	-0.259878	0.201	0.283	6.03052e-13	B
SRP9	1.69291e-17	-0.48739	0.375	0.511	6.17658e-13	B
COMMD8	1.85176e-17	-0.662836	0.176	0.284	6.75613e-13	B
FKBP3	1.86405e-17	-0.486429	0.259	0.376	6.801e-13	B
ATP5F1C	1.87566e-17	-0.579303	0.328	0.46	6.84335e-13	B
CBL	1.97718e-17	-0.150764	0.206	0.281	7.21375e-13	B
CTCF	2.12111e-17	0.420911	0.353	0.335	7.73887e-13	B
GTF2E2	2.13168e-17	-0.316308	0.186	0.274	7.77745e-13	B
CAPNS1	2.20715e-17	0.105342	0.216	0.252	8.0528e-13	B
INPP5D	2.27948e-17	0.335638	0.567	0.529	8.31668e-13	B
PRDX3	2.3742e-17	-0.671806	0.196	0.31	8.66228e-13	B
H2AFY	2.37616e-17	-0.450361	0.254	0.371	8.66942e-13	B
FIBP	2.57157e-17	-0.482187	0.238	0.349	9.38236e-13	B
THOC7	2.65103e-17	-0.426612	0.281	0.403	9.6723e-13	B
CSK	2.65995e-17	-0.515047	0.459	0.581	9.70483e-13	B
PFDN5	2.81429e-17	0.203694	0.962	0.908	1.02679e-12	B
IDH3G	2.87413e-17	-0.448704	0.167	0.257	1.04863e-12	B
VPS36	2.88154e-17	0.543796	0.374	0.312	1.05133e-12	B
MS4A1	2.91084e-17	-0.29335	0.963	0.941	1.06202e-12	B
PARK7	3.15073e-17	-0.4345	0.613	0.712	1.14954e-12	B
CNOT4	3.5593e-17	0.235938	0.279	0.302	1.29861e-12	B
SEPHS2	3.67544e-17	-0.549147	0.206	0.317	1.34098e-12	B
PKN2	3.90705e-17	0.386075	0.302	0.281	1.42549e-12	B
RAB5IF	4.01088e-17	-0.33383	0.27	0.376	1.46337e-12	B
UBC	4.61365e-17	-0.352348	0.77	0.848	1.68329e-12	B
UBE2G1	4.66217e-17	-0.572311	0.198	0.311	1.70099e-12	B
PSMB9	4.92202e-17	0.298915	0.781	0.723	1.7958e-12	B
MRPS24	4.93871e-17	-0.25138	0.376	0.49	1.80189e-12	B
AC058791.1	4.98674e-17	0.645744	0.333	0.245	1.81941e-12	B
PPP1R7	5.17954e-17	-0.678724	0.215	0.333	1.88975e-12	B
ZBTB20	5.26324e-17	0.545891	0.487	0.411	1.92029e-12	B
EEF1G	5.34422e-17	0.13823	0.974	0.935	1.94984e-12	B
HSD17B10	5.38714e-17	-0.532318	0.184	0.288	1.9655e-12	B
COMMD6	5.85716e-17	-0.296597	0.85	0.863	2.13699e-12	B
UQCC2	6.11314e-17	-0.858536	0.148	0.253	2.23038e-12	B
MLF2	6.58336e-17	-0.503114	0.204	0.307	2.40194e-12	B
HDAC1	6.58561e-17	-0.578075	0.353	0.482	2.40276e-12	B
VPS29	7.45413e-17	-0.287445	0.294	0.395	2.71964e-12	B
RAB7A	8.22233e-17	-0.24152	0.203	0.282	2.99992e-12	B
PRPF38B	8.42937e-17	0.383031	0.503	0.481	3.07545e-12	B
NDUFAB1	8.88981e-17	-0.62476	0.346	0.474	3.24345e-12	B
ARF5	8.92977e-17	-0.410487	0.238	0.338	3.25803e-12	B
CYBA	8.93764e-17	-0.183026	0.966	0.938	3.2609e-12	B
CCDC88A	9.15319e-17	-0.747181	0.194	0.308	3.33954e-12	B
PCSK7	1.06514e-16	0.425472	0.423	0.36	3.88616e-12	B
CD81	1.18206e-16	-0.452969	0.617	0.699	4.31275e-12	B
MAP4K1	1.2055e-16	-0.413844	0.169	0.26	4.39826e-12	B
SCAF11	1.20593e-16	0.32911	0.8	0.741	4.39983e-12	B
PIP4K2A	1.2071e-16	-0.652654	0.355	0.476	4.4041e-12	B
NLRC5	1.23926e-16	0.800422	0.267	0.168	4.52145e-12	B
TSTD1	1.33381e-16	0.385541	0.538	0.491	4.8664e-12	B
NDUFAF3	1.35033e-16	-0.465744	0.287	0.409	4.92667e-12	B
LAMTOR2	1.37083e-16	-0.384182	0.272	0.378	5.00149e-12	B
NDUFS7	1.37769e-16	-0.377766	0.299	0.414	5.02652e-12	B
NDUFB3	1.37848e-16	-0.549791	0.417	0.538	5.02939e-12	B
ALOX5AP	1.39112e-16	-0.581345	0.39	0.517	5.07549e-12	B
TSR3	1.42109e-16	-0.216966	0.191	0.265	5.18483e-12	B
PSMG2	1.44329e-16	-0.207985	0.277	0.362	5.26586e-12	B
AIDA	1.78374e-16	0.707237	0.328	0.232	6.50796e-12	B
HLA-DMB	1.81595e-16	-0.40226	0.71	0.763	6.6255e-12	B
BCAS2	1.8551e-16	-0.31266	0.192	0.272	6.76832e-12	B
FAM76B	1.87748e-16	-0.658007	0.186	0.297	6.84999e-12	B
CAMP	1.88245e-16	-0.893256	0.163	0.27	6.86811e-12	B
NUDT21	1.91289e-16	-0.510125	0.176	0.275	6.97919e-12	B
MED13L	2.04717e-16	0.583872	0.365	0.288	7.46909e-12	B
PSMD7	2.09435e-16	-0.217094	0.275	0.369	7.64123e-12	B
CTNNB1	2.22511e-16	0.380991	0.293	0.292	8.11831e-12	B
NMT1	2.30788e-16	0.426235	0.355	0.323	8.4203e-12	B
TBCB	2.36286e-16	-0.268547	0.261	0.355	8.62091e-12	B
RALY	2.36965e-16	-0.349412	0.2	0.286	8.64566e-12	B
C1D	2.49069e-16	-0.260622	0.293	0.389	9.08729e-12	B
RAB4B	2.67109e-16	-0.208838	0.204	0.281	9.74547e-12	B
PSMB3	2.96115e-16	-0.538968	0.405	0.528	1.08038e-11	B
SGSM3	2.99745e-16	0.539262	0.267	0.232	1.09362e-11	B
ETFB	3.04445e-16	-0.340792	0.36	0.481	1.11077e-11	B
SS18L2	3.50841e-16	-0.372308	0.301	0.414	1.28004e-11	B
MAX	3.56904e-16	0.459255	0.295	0.275	1.30216e-11	B
MRPL35	3.6032e-16	-0.381808	0.171	0.257	1.31463e-11	B
STMP1	3.6633e-16	-0.357639	0.304	0.412	1.33655e-11	B
SNX29	3.67197e-16	-0.595921	0.3	0.425	1.33972e-11	B
CD83	3.757e-16	-0.899902	0.268	0.374	1.37074e-11	B
BBX	3.79659e-16	0.399275	0.518	0.461	1.38519e-11	B
UBE2L3	3.82319e-16	-0.455094	0.368	0.496	1.39489e-11	B
TMED4	4.06327e-16	0.446504	0.331	0.293	1.48249e-11	B
TXNDC9	4.12484e-16	-0.593893	0.161	0.259	1.50495e-11	B
TMEM154	4.14637e-16	0.323899	0.625	0.527	1.5128e-11	B
IFNGR2	4.17443e-16	0.460989	0.317	0.285	1.52304e-11	B
NUB1	4.30546e-16	0.408036	0.355	0.326	1.57085e-11	B
H2AFZ	4.71574e-16	-0.593814	0.464	0.575	1.72054e-11	B
PCED1B-AS1	4.90116e-16	-0.489366	0.422	0.553	1.78819e-11	B
ELOC	5.09949e-16	-0.191046	0.273	0.356	1.86055e-11	B
PDLIM1	5.25211e-16	0.611787	0.367	0.264	1.91623e-11	B
EIF2B1	5.57082e-16	-0.274981	0.184	0.264	2.03251e-11	B
SYVN1	5.72047e-16	-0.37911	0.289	0.41	2.08711e-11	B
CNIH1	6.11277e-16	-0.24023	0.196	0.275	2.23024e-11	B
BACH2	6.1417e-16	-0.763204	0.165	0.27	2.2408e-11	B
DENND5B	6.17289e-16	0.642705	0.272	0.232	2.25218e-11	B
SNRNP200	6.5674e-16	0.355015	0.339	0.336	2.39612e-11	B
IDH3B	6.73774e-16	0.181857	0.23	0.257	2.45827e-11	B
PNISR	6.81543e-16	0.216897	0.894	0.856	2.48661e-11	B
GNA13	6.85581e-16	-0.586027	0.168	0.268	2.50134e-11	B
PDHB	7.27303e-16	-0.29933	0.215	0.306	2.65357e-11	B
SUPT4H1	7.36538e-16	-0.518177	0.241	0.348	2.68726e-11	B
PIK3AP1	7.46653e-16	-0.481828	0.322	0.447	2.72416e-11	B
MZT2B	7.6332e-16	-0.458403	0.623	0.728	2.78497e-11	B
METTL5	7.68518e-16	-0.124572	0.255	0.326	2.80394e-11	B
HADHB	7.88151e-16	0.156027	0.233	0.261	2.87557e-11	B
PSMB4	7.89097e-16	-0.359442	0.338	0.449	2.87902e-11	B
XRN1	8.10402e-16	0.3552	0.284	0.279	2.95675e-11	B
SRPK1	8.37156e-16	-0.323939	0.183	0.268	3.05436e-11	B
SNAP23	8.40882e-16	-0.600974	0.349	0.474	3.06796e-11	B
PDE7A	8.85634e-16	0.332208	0.483	0.44	3.23123e-11	B
KRAS	8.87632e-16	-0.202796	0.25	0.338	3.23853e-11	B
UBE2M	9.34607e-16	-0.264853	0.234	0.315	3.40991e-11	B
CD164	9.7521e-16	0.216475	0.491	0.49	3.55805e-11	B
TOX4	1.07522e-15	0.207762	0.25	0.279	3.92294e-11	B
STOML2	1.10205e-15	-0.123702	0.213	0.277	4.02082e-11	B
C12orf75	1.10592e-15	-0.645586	0.18	0.286	4.03495e-11	B
SNHG32	1.10769e-15	0.158668	0.414	0.444	4.0414e-11	B
MCTS1	1.12203e-15	-0.15932	0.334	0.419	4.09372e-11	B
RBMX	1.20418e-15	0.282439	0.654	0.62	4.39346e-11	B
SQSTM1	1.21773e-15	0.445363	0.431	0.373	4.4429e-11	B
OSTF1	1.2323e-15	-0.285281	0.343	0.451	4.49606e-11	B
CCDC107	1.25112e-15	-0.38112	0.21	0.307	4.5647e-11	B
LMAN1	1.31818e-15	0.483527	0.324	0.288	4.80937e-11	B
DAAM1	1.35149e-15	-0.668586	0.253	0.372	4.93091e-11	B
COA6	1.48323e-15	-0.401053	0.18	0.268	5.41157e-11	B
NRBF2	1.49206e-15	-0.252515	0.185	0.257	5.44377e-11	B
BECN1	1.5035e-15	-0.265476	0.19	0.265	5.48552e-11	B
LRRFIP1	1.5253e-15	0.337646	0.571	0.539	5.56507e-11	B
MDH2	1.56456e-15	-0.175888	0.309	0.4	5.7083e-11	B
PTMA	1.68447e-15	-0.18087	0.991	0.977	6.14578e-11	B
PGAM1	1.70544e-15	-0.560922	0.176	0.276	6.22231e-11	B
CIB1	1.76926e-15	0.272316	0.562	0.537	6.45514e-11	B
NT5C	1.92866e-15	0.347148	0.464	0.434	7.0367e-11	B
SLC4A7	1.93288e-15	0.672699	0.304	0.234	7.05212e-11	B
RBM39	1.94474e-15	0.281633	0.838	0.793	7.09538e-11	B
ERP44	1.96083e-15	-0.70631	0.272	0.384	7.15407e-11	B
COX20	1.96511e-15	0.270607	0.347	0.357	7.16971e-11	B
ACAP1	2.04314e-15	0.292978	0.64	0.58	7.45438e-11	B
AP2M1	2.11298e-15	-0.3428	0.25	0.347	7.70919e-11	B
ACP1	2.1136e-15	-0.185841	0.302	0.391	7.71148e-11	B
SPTLC2	2.15366e-15	-0.524274	0.189	0.289	7.85763e-11	B
LYRM2	2.21522e-15	-0.369926	0.29	0.401	8.08221e-11	B
PURA	2.25163e-15	0.375895	0.394	0.364	8.21509e-11	B
RAP1B	2.37977e-15	-0.500059	0.483	0.6	8.68258e-11	B
HSPA5	2.41399e-15	-0.931536	0.233	0.333	8.80746e-11	B
CCDC69	2.49358e-15	-0.438773	0.251	0.362	9.09784e-11	B
RAB10	2.49584e-15	-0.186159	0.214	0.286	9.10608e-11	B
TMEM156	2.51997e-15	-0.353972	0.356	0.471	9.19411e-11	B
GNAI3	2.70561e-15	-0.375377	0.219	0.308	9.8714e-11	B
PPP1R18	2.83364e-15	-0.534477	0.326	0.45	1.03385e-10	B
PTRHD1	2.90764e-15	-0.428477	0.25	0.356	1.06085e-10	B
CYSLTR1	2.9219e-15	0.560756	0.313	0.201	1.06606e-10	B
UTP6	2.95281e-15	-0.18731	0.21	0.275	1.07733e-10	B
CLECL1	3.06683e-15	0.561804	0.381	0.281	1.11893e-10	B
CCS	3.07468e-15	-0.104446	0.252	0.324	1.1218e-10	B
KMT2E	3.40107e-15	0.302941	0.65	0.598	1.24088e-10	B
PPP1R2	3.46915e-15	0.313757	0.449	0.428	1.26572e-10	B
PSMD13	3.58833e-15	-0.344186	0.268	0.363	1.3092e-10	B
RNF181	3.79751e-15	-0.411621	0.276	0.386	1.38552e-10	B
LY86-AS1	3.99478e-15	0.6644	0.289	0.207	1.4575e-10	B
OCIAD2	4.03839e-15	-0.154232	0.402	0.499	1.47341e-10	B
ELK4	4.15521e-15	0.368441	0.394	0.372	1.51603e-10	B
ABLIM1	4.22849e-15	-0.228225	0.231	0.31	1.54276e-10	B
SARNP	4.39121e-15	-0.420777	0.251	0.356	1.60213e-10	B
ZNF106	4.46174e-15	-0.603976	0.374	0.492	1.62786e-10	B
SRSF6	4.49502e-15	-0.195849	0.253	0.327	1.64001e-10	B
UQCRFS1	4.99048e-15	-0.298083	0.256	0.347	1.82078e-10	B
TRAPPC2L	5.03911e-15	-0.351544	0.207	0.294	1.83852e-10	B
CHMP5	5.13306e-15	0.231134	0.262	0.277	1.8728e-10	B
YPEL3	5.70722e-15	0.426943	0.514	0.436	2.08228e-10	B
TXN2	5.90155e-15	-0.36492	0.248	0.344	2.15318e-10	B
TMED9	6.02104e-15	-0.321205	0.277	0.373	2.19678e-10	B
BSG	6.16426e-15	-0.285922	0.203	0.277	2.24903e-10	B
SNHG14	6.23731e-15	0.487496	0.434	0.327	2.27568e-10	B
NUBP1	6.26279e-15	-0.609216	0.165	0.257	2.28498e-10	B
PPP1R35	6.32988e-15	-0.355628	0.228	0.324	2.30946e-10	B
MAML2	6.6407e-15	0.612451	0.27	0.165	2.42286e-10	B
UBE2V2	6.76056e-15	-0.314804	0.204	0.285	2.46659e-10	B
TOP1	6.76403e-15	-0.467833	0.473	0.593	2.46786e-10	B
SNRPG	6.83169e-15	-0.520526	0.458	0.582	2.49254e-10	B
PSMD12	7.05551e-15	-0.398629	0.195	0.281	2.5742e-10	B
UPF2	7.07632e-15	0.365584	0.526	0.463	2.5818e-10	B
TFEB	7.16562e-15	0.449428	0.3	0.274	2.61438e-10	B
ESD	7.28867e-15	-0.309634	0.229	0.316	2.65927e-10	B
IER2	7.34612e-15	-0.617452	0.355	0.472	2.68023e-10	B
TERF2IP	7.49449e-15	-0.527195	0.483	0.575	2.73437e-10	B
TMEM256	7.85126e-15	-0.399794	0.359	0.478	2.86453e-10	B
TOMM22	8.22899e-15	-0.25327	0.286	0.376	3.00235e-10	B
SCP2	8.23648e-15	-0.106726	0.277	0.343	3.00508e-10	B
MRPS23	8.35502e-15	-0.296152	0.197	0.28	3.04833e-10	B
RNPS1	8.53964e-15	0.180413	0.37	0.39	3.11569e-10	B
IKBKB	8.7326e-15	0.181443	0.231	0.259	3.18609e-10	B
TRBC2	8.81567e-15	0.441932	0.395	0.275	3.2164e-10	B
PTK2	8.86172e-15	-0.171972	0.221	0.293	3.2332e-10	B
ATP6AP2	8.9657e-15	0.325962	0.316	0.303	3.27113e-10	B
CDC123	9.01832e-15	-0.187304	0.223	0.299	3.29034e-10	B
LYPLA1	9.14923e-15	-0.632458	0.312	0.43	3.3381e-10	B
EMC7	9.46465e-15	-0.235234	0.185	0.254	3.45318e-10	B
CHMP2A	9.54151e-15	-0.51265	0.294	0.412	3.48122e-10	B
RPA3	9.93493e-15	-0.459822	0.298	0.415	3.62476e-10	B
ATP6V0D1	1.02848e-14	0.212744	0.236	0.252	3.75242e-10	B
NSF	1.04303e-14	-0.320927	0.175	0.251	3.80548e-10	B
SNRPD3	1.05168e-14	-0.190278	0.414	0.512	3.83705e-10	B
SMC1A	1.06267e-14	0.590501	0.307	0.257	3.87716e-10	B
PSMD9	1.06491e-14	-0.428168	0.186	0.273	3.88532e-10	B
ANAPC11	1.09159e-14	-0.475252	0.305	0.42	3.98267e-10	B
MOB1A	1.09623e-14	-0.398159	0.608	0.674	3.9996e-10	B
PAWR	1.1391e-14	0.415992	0.362	0.333	4.15601e-10	B
ZFAND6	1.16131e-14	-0.519787	0.409	0.526	4.23704e-10	B
C17orf49	1.1668e-14	-0.439117	0.282	0.396	4.25707e-10	B
DPY30	1.23272e-14	-0.342694	0.234	0.326	4.49757e-10	B
TRAPPC6A	1.23478e-14	-0.426201	0.233	0.334	4.5051e-10	B
ZNF397	1.27686e-14	0.618301	0.288	0.228	4.65863e-10	B
CYCS	1.29425e-14	0.300253	0.334	0.324	4.72208e-10	B
FRYL	1.34565e-14	0.586418	0.314	0.248	4.9096e-10	B
GNB2	1.36369e-14	-0.493711	0.237	0.343	4.97544e-10	B
AFF4	1.3883e-14	0.403849	0.306	0.276	5.0652e-10	B
IGLC2	1.40881e-14	0.359907	0.383	0.268	5.14006e-10	B
FABP5	1.41839e-14	-0.755258	0.206	0.314	5.17498e-10	B
MAPK1IP1L	1.45591e-14	-0.390191	0.196	0.286	5.31188e-10	B
PSMD2	1.52781e-14	-0.143124	0.191	0.253	5.57422e-10	B
PRMT1	1.54036e-14	-0.481564	0.354	0.475	5.61999e-10	B
DCUN1D1	1.56944e-14	-0.486924	0.168	0.254	5.7261e-10	B
REX1BD	1.57115e-14	0.206289	0.38	0.397	5.73235e-10	B
TMEM18	1.60476e-14	-0.607971	0.171	0.266	5.85497e-10	B
MRPL16	1.70277e-14	-0.119419	0.184	0.25	6.21256e-10	B
PARP14	1.77785e-14	0.329949	0.639	0.582	6.48649e-10	B
GNB5	1.9028e-14	0.647643	0.262	0.216	6.94237e-10	B
PHB2	1.90539e-14	-0.458617	0.386	0.51	6.9518e-10	B
ATP5PB	1.92492e-14	-0.411322	0.385	0.506	7.02307e-10	B
TES	2.07008e-14	0.619728	0.29	0.233	7.5527e-10	B
ISCU	2.08113e-14	0.28297	0.554	0.523	7.59302e-10	B
NUDCD2	2.11221e-14	-0.122907	0.224	0.293	7.70641e-10	B
BCAP31	2.14508e-14	0.236115	0.311	0.322	7.82632e-10	B
MRPL43	2.28543e-14	-0.103153	0.24	0.299	8.33839e-10	B
CCT2	2.32398e-14	-0.309149	0.307	0.404	8.47905e-10	B
PSENEN	2.34351e-14	-0.362977	0.194	0.277	8.5503e-10	B
METTL23	2.42538e-14	-0.203011	0.269	0.349	8.849e-10	B
NDUFB2	2.4934e-14	-0.399672	0.618	0.703	9.09717e-10	B
MICU2	2.53922e-14	-0.445039	0.197	0.291	9.26435e-10	B
CNOT1	2.69373e-14	0.305738	0.317	0.322	9.82807e-10	B
BAZ1B	2.86397e-14	0.321724	0.275	0.273	1.04492e-09	B
POLR2G	2.96941e-14	-0.548739	0.223	0.329	1.08339e-09	B
UBE2H	3.10119e-14	-0.36606	0.24	0.334	1.13147e-09	B
PSMB7	3.20115e-14	-0.40527	0.249	0.349	1.16794e-09	B
CD82	3.24973e-14	0.314913	0.353	0.347	1.18566e-09	B
RIPOR2	3.26259e-14	0.223541	0.757	0.724	1.19036e-09	B
PPP1CC	3.2737e-14	-0.242022	0.405	0.503	1.19441e-09	B
BDP1	3.27583e-14	0.433737	0.404	0.371	1.19519e-09	B
KRR1	3.32543e-14	0.25545	0.383	0.389	1.21328e-09	B
CCT6A	3.49152e-14	-0.277802	0.351	0.449	1.27388e-09	B
YTHDC1	3.54223e-14	0.257353	0.433	0.433	1.29238e-09	B
RSRP1	3.56678e-14	0.273353	0.711	0.639	1.30134e-09	B
PPP4R3B	3.68256e-14	0.134288	0.297	0.321	1.34358e-09	B
SNRPC	3.71368e-14	-0.325497	0.277	0.369	1.35493e-09	B
TAF10	3.83525e-14	-0.4315	0.363	0.483	1.39929e-09	B
FTH1	3.86423e-14	0.13535	0.974	0.932	1.40986e-09	B
TIFA	4.03523e-14	-0.64231	0.206	0.306	1.47225e-09	B
ARPP19	4.16594e-14	0.135517	0.246	0.281	1.51994e-09	B
MRPS12	4.20247e-14	-0.361208	0.234	0.322	1.53327e-09	B
DCAF7	4.2323e-14	0.210258	0.255	0.274	1.54415e-09	B
LARP1	4.29794e-14	0.292879	0.286	0.293	1.56811e-09	B
HDAC7	4.33623e-14	-0.461362	0.184	0.274	1.58207e-09	B
PPP1CA	4.39465e-14	-0.528679	0.44	0.553	1.60339e-09	B
SELENOW	4.40292e-14	0.524569	0.297	0.254	1.60641e-09	B
PSMA6	4.44883e-14	-0.412784	0.344	0.46	1.62315e-09	B
PAXX	4.47587e-14	0.437558	0.335	0.293	1.63302e-09	B
KLHL24	4.47854e-14	0.204505	0.241	0.268	1.63399e-09	B
COPE	4.56362e-14	-0.511358	0.463	0.573	1.66504e-09	B
BLOC1S1	4.63522e-14	-0.39751	0.459	0.581	1.69116e-09	B
IFI16	4.85995e-14	0.274724	0.727	0.669	1.77315e-09	B
PSMB1	5.43282e-14	-0.405833	0.565	0.664	1.98217e-09	B
LAMTOR1	5.47505e-14	-0.149796	0.369	0.456	1.99757e-09	B
CHD7	5.52345e-14	0.503947	0.38	0.304	2.01523e-09	B
TM9SF2	5.61746e-14	-0.297806	0.274	0.361	2.04953e-09	B
IFNAR1	5.667e-14	0.481286	0.272	0.239	2.0676e-09	B
PMPCB	5.74557e-14	-0.21212	0.264	0.344	2.09627e-09	B
CPNE3	5.77467e-14	-0.738803	0.303	0.408	2.10689e-09	B
MRPL54	5.87447e-14	-0.387398	0.308	0.417	2.1433e-09	B
TPRKB	6.10452e-14	-0.290308	0.183	0.256	2.22724e-09	B
HIKESHI	6.11871e-14	-0.410529	0.183	0.269	2.23241e-09	B
SSBP1	6.11884e-14	-0.303721	0.47	0.587	2.23246e-09	B
DNAJC15	6.38252e-14	-0.380105	0.418	0.54	2.32866e-09	B
PFDN2	6.482e-14	-0.402353	0.332	0.441	2.36496e-09	B
SCIMP	6.73901e-14	0.146364	0.467	0.523	2.45873e-09	B
COA3	6.9996e-14	-0.433477	0.18	0.268	2.5538e-09	B
TAP1	7.07381e-14	0.432057	0.333	0.294	2.58088e-09	B
RBIS	7.20433e-14	0.261267	0.541	0.524	2.6285e-09	B
ZNHIT3	7.43996e-14	-0.207493	0.241	0.312	2.71447e-09	B
VPS35	7.62728e-14	0.42301	0.444	0.386	2.78281e-09	B
REEP5	8.43159e-14	-0.251898	0.411	0.519	3.07627e-09	B
ARHGAP24	9.38354e-14	0.297318	0.639	0.544	3.42359e-09	B
UBR2	9.49598e-14	0.576506	0.274	0.218	3.46461e-09	B
NDUFB8	9.57336e-14	-0.418621	0.459	0.579	3.49284e-09	B
PSMA1	1.00976e-13	-0.226696	0.345	0.434	3.68413e-09	B
COPZ1	1.051e-13	-0.421387	0.219	0.307	3.83456e-09	B
PNKD	1.05523e-13	-0.177597	0.24	0.313	3.85e-09	B
DDX46	1.13862e-13	0.134017	0.501	0.541	4.15424e-09	B
RICTOR	1.17966e-13	0.502144	0.373	0.306	4.304e-09	B
UBE2L6	1.18187e-13	0.53554	0.292	0.232	4.31207e-09	B
KMT2C	1.19277e-13	0.424872	0.414	0.363	4.35181e-09	B
CREBRF	1.20023e-13	0.500282	0.414	0.354	4.37904e-09	B
MRPS18C	1.24359e-13	-0.252582	0.304	0.396	4.53725e-09	B
AHSA1	1.31388e-13	-0.305153	0.211	0.292	4.79369e-09	B
RABAC1	1.33379e-13	-0.366473	0.443	0.563	4.86632e-09	B
AC108863.2	1.37028e-13	0.527413	0.258	0.225	4.99945e-09	B
STAG1	1.3954e-13	0.700004	0.259	0.194	5.09113e-09	B
MYDGF	1.40074e-13	-0.177945	0.226	0.294	5.11058e-09	B
LBH	1.4032e-13	0.463235	0.452	0.364	5.11956e-09	B
SFT2D2	1.51045e-13	0.464986	0.316	0.281	5.51089e-09	B
AP2S1	1.51281e-13	-0.415821	0.287	0.389	5.5195e-09	B
CBX5	1.57754e-13	-0.174288	0.317	0.405	5.75566e-09	B
RBM5	1.57995e-13	0.280627	0.374	0.376	5.76443e-09	B
CEP57	1.59837e-13	-0.372629	0.285	0.387	5.83166e-09	B
NAA38	1.59981e-13	-0.40878	0.376	0.492	5.83692e-09	B
ANXA5	1.61731e-13	-0.487789	0.244	0.349	5.90075e-09	B
BRWD1	1.63228e-13	-0.606827	0.269	0.38	5.95539e-09	B
ACADM	1.68481e-13	-0.279294	0.369	0.475	6.14703e-09	B
METTL26	1.68712e-13	-0.267935	0.206	0.279	6.15545e-09	B
GGA1	1.70595e-13	0.49461	0.354	0.277	6.22417e-09	B
FKBP8	1.72548e-13	-0.166264	0.285	0.356	6.2954e-09	B
RBBP4	1.73447e-13	-0.520668	0.417	0.528	6.32821e-09	B
FXR1	1.76001e-13	0.2226	0.47	0.466	6.4214e-09	B
ISCA2	1.76028e-13	-0.280567	0.205	0.281	6.42239e-09	B
EIF3A	1.83853e-13	-0.483345	0.485	0.57	6.70789e-09	B
TAF12	1.84802e-13	-0.599776	0.164	0.257	6.7425e-09	B
PFDN6	1.87949e-13	-0.499413	0.181	0.268	6.85733e-09	B
EMC10	1.96824e-13	0.501804	0.258	0.232	7.18114e-09	B
IL2RG	1.9935e-13	0.305195	0.456	0.427	7.27329e-09	B
SSNA1	2.03787e-13	-0.38964	0.281	0.385	7.43517e-09	B
C4orf3	2.089e-13	-0.419675	0.543	0.658	7.62172e-09	B
LSM6	2.09864e-13	-0.41404	0.397	0.515	7.6569e-09	B
GTF2H5	2.10067e-13	-0.349467	0.265	0.364	7.66429e-09	B
NUP42	2.10902e-13	-0.234714	0.188	0.255	7.69476e-09	B
PHF20	2.12113e-13	0.381958	0.406	0.374	7.73893e-09	B
SNX22	2.14279e-13	-0.655618	0.163	0.252	7.81796e-09	B
ILF3-DT	2.22851e-13	0.21351	0.243	0.251	8.1307e-09	B
CCM2	2.22979e-13	-0.378656	0.245	0.337	8.13539e-09	B
USE1	2.40406e-13	-0.333344	0.204	0.281	8.77123e-09	B
RASGRP3	2.47418e-13	-0.513618	0.23	0.33	9.02706e-09	B
OSTC	2.53358e-13	-0.400951	0.298	0.402	9.24377e-09	B
RBCK1	2.55723e-13	0.1865	0.288	0.307	9.33004e-09	B
RBM3	2.62377e-13	-0.44588	0.526	0.629	9.57284e-09	B
WDR1	2.65022e-13	-0.589287	0.217	0.321	9.66931e-09	B
CTSB	2.65187e-13	0.661903	0.269	0.191	9.67536e-09	B
SF3B2	2.666e-13	0.191465	0.444	0.461	9.7269e-09	B
TUBA4A	2.75703e-13	0.29447	0.364	0.352	1.0059e-08	B
NPC2	3.00613e-13	0.580431	0.344	0.264	1.09679e-08	B
RNF145	3.05326e-13	0.486383	0.286	0.252	1.11398e-08	B
RAB2A	3.07451e-13	0.168231	0.373	0.395	1.12173e-08	B
ST3GAL5	3.15555e-13	0.598291	0.289	0.192	1.1513e-08	B
LSM10	3.21097e-13	-0.569805	0.353	0.469	1.17152e-08	B
SEC11A	3.21957e-13	-0.101073	0.39	0.463	1.17466e-08	B
IRF3	3.31588e-13	0.260719	0.426	0.4	1.2098e-08	B
DGUOK	3.35215e-13	-0.540977	0.274	0.383	1.22303e-08	B
MRPL18	3.36196e-13	-0.367194	0.219	0.298	1.22661e-08	B
EIF4E2	3.38771e-13	-0.534582	0.168	0.256	1.23601e-08	B
MAF1	3.42209e-13	-0.147518	0.27	0.344	1.24855e-08	B
HSD17B12	3.54424e-13	-0.40784	0.192	0.281	1.29312e-08	B
FDPS	3.59578e-13	-0.290937	0.256	0.34	1.31192e-08	B
SH3BP5	3.7175e-13	0.335375	0.481	0.413	1.35633e-08	B
ADD3	3.79195e-13	0.402605	0.261	0.251	1.38349e-08	B
TAPBP	3.85885e-13	0.226891	0.657	0.638	1.4079e-08	B
DDX1	3.88755e-13	-0.304011	0.2	0.276	1.41837e-08	B
NIFK	3.89647e-13	-0.440995	0.281	0.385	1.42163e-08	B
CHD1	4.00438e-13	0.43091	0.397	0.34	1.461e-08	B
POP5	4.06266e-13	-0.223041	0.227	0.303	1.48226e-08	B
ZNF580	4.303e-13	-0.279204	0.2	0.269	1.56995e-08	B
PEBP1	4.44653e-13	0.175745	0.586	0.595	1.62232e-08	B
LLPH	4.47428e-13	-0.135918	0.262	0.33	1.63244e-08	B
HIST1H1E	4.66899e-13	0.290726	0.609	0.551	1.70348e-08	B
TMEM167A	4.70398e-13	-0.328496	0.213	0.293	1.71625e-08	B
NCBP2AS2	4.9457e-13	0.104839	0.217	0.25	1.80444e-08	B
STARD7	5.02499e-13	-0.328578	0.239	0.326	1.83337e-08	B
COA1	5.13989e-13	0.273334	0.413	0.414	1.87529e-08	B
NCF1	5.31552e-13	-0.410174	0.73	0.775	1.93937e-08	B
KIAA2026	5.58357e-13	0.621315	0.264	0.196	2.03717e-08	B
VPS13C	5.61831e-13	0.264483	0.67	0.617	2.04984e-08	B
YWHAQ	5.88178e-13	-0.221067	0.265	0.341	2.14597e-08	B
RTF2	5.93055e-13	-0.387446	0.305	0.408	2.16376e-08	B
PSMC6	6.17066e-13	-0.271696	0.266	0.349	2.25136e-08	B
SPAG7	6.29974e-13	-0.285463	0.261	0.344	2.29846e-08	B
CAP1	6.46946e-13	-0.461551	0.486	0.587	2.36038e-08	B
MRFAP1	6.51789e-13	-0.133699	0.258	0.33	2.37805e-08	B
RANBP1	6.83317e-13	-0.363443	0.298	0.401	2.49308e-08	B
CDC5L	6.8828e-13	-0.1399	0.254	0.322	2.51119e-08	B
VBP1	6.9459e-13	-0.295212	0.191	0.266	2.53421e-08	B
SASH3	7.08242e-13	-0.361117	0.246	0.333	2.58402e-08	B
LPXN	7.21533e-13	-0.465709	0.293	0.401	2.63251e-08	B
R3HDM2	7.48097e-13	0.381608	0.388	0.348	2.72943e-08	B
HSPA4	7.60669e-13	-0.457826	0.328	0.437	2.7753e-08	B
ZNF280D	7.76587e-13	-0.250536	0.227	0.306	2.83338e-08	B
GLG1	7.79538e-13	0.310466	0.28	0.274	2.84414e-08	B
BTK	7.79659e-13	0.228085	0.481	0.475	2.84459e-08	B
EIF4A1	8.26733e-13	-0.461016	0.549	0.637	3.01633e-08	B
RPAP3	8.5201e-13	-0.508388	0.205	0.299	3.10856e-08	B
HSP90B1	9.0458e-13	0.34178	0.527	0.448	3.30036e-08	B
TMX1	9.19859e-13	-0.483468	0.18	0.268	3.35611e-08	B
ATOX1	9.41399e-13	-0.532137	0.24	0.344	3.43469e-08	B
PRDX6	9.77845e-13	-0.581686	0.387	0.497	3.56767e-08	B
IRF9	1.0158e-12	0.301701	0.404	0.385	3.70614e-08	B
ATF6B	1.0517e-12	0.219761	0.278	0.275	3.83714e-08	B
LINC01578	1.10673e-12	0.294229	0.444	0.418	4.0379e-08	B
RAB8A	1.15415e-12	-0.130891	0.327	0.399	4.21092e-08	B
ATRAID	1.22359e-12	0.240957	0.311	0.314	4.46426e-08	B
EPC1	1.23329e-12	0.255547	0.463	0.457	4.49967e-08	B
HLA-DPB1	1.25358e-12	-0.205419	0.96	0.938	4.57368e-08	B
AC005670.3	1.26409e-12	0.464072	0.305	0.261	4.61202e-08	B
USP16	1.30998e-12	0.121642	0.368	0.402	4.77945e-08	B
EPS15	1.35469e-12	-0.476679	0.381	0.496	4.94258e-08	B
NUDT22	1.36173e-12	-0.262364	0.232	0.308	4.96826e-08	B
POLR1D	1.41383e-12	-0.202773	0.437	0.536	5.15836e-08	B
SHFL	1.4166e-12	0.639414	0.257	0.204	5.16848e-08	B
CD47	1.45035e-12	0.249047	0.63	0.577	5.29159e-08	B
EIF6	1.46942e-12	-0.302572	0.275	0.363	5.36118e-08	B
PHKB	1.49762e-12	0.352391	0.425	0.392	5.46406e-08	B
MRPS33	1.54257e-12	-0.252782	0.261	0.343	5.62807e-08	B
MRPL20	1.55755e-12	-0.405766	0.451	0.566	5.68272e-08	B
SNRNP27	1.55847e-12	0.241033	0.234	0.254	5.68608e-08	B
UGP2	1.56159e-12	-0.140248	0.281	0.343	5.69748e-08	B
CYBC1	1.5952e-12	0.275139	0.402	0.402	5.82008e-08	B
C16orf87	1.62197e-12	-0.468678	0.197	0.284	5.91777e-08	B
STK24	1.68531e-12	0.244856	0.251	0.257	6.14884e-08	B
SLIRP	1.69267e-12	-0.460096	0.295	0.397	6.17571e-08	B
EIF3M	1.7212e-12	-0.334238	0.436	0.55	6.27981e-08	B
MRPS34	1.72423e-12	-0.221212	0.345	0.432	6.29086e-08	B
UFM1	1.73301e-12	0.260589	0.35	0.344	6.32288e-08	B
MRPS6	1.83372e-12	-0.198386	0.293	0.373	6.69034e-08	B
CYTIP	1.87069e-12	0.34233	0.518	0.473	6.82521e-08	B
ERGIC1	1.90967e-12	0.420184	0.275	0.252	6.96744e-08	B
HLA-F	1.9225e-12	0.311348	0.593	0.53	7.01425e-08	B
DDX39A	1.92674e-12	-0.310877	0.192	0.266	7.02971e-08	B
BTF3L4	1.97707e-12	-0.35769	0.232	0.317	7.21335e-08	B
KIAA0355	1.9838e-12	0.237274	0.335	0.297	7.23788e-08	B
WAS	2.01218e-12	-0.215134	0.378	0.473	7.34144e-08	B
BUD23	2.10326e-12	-0.181256	0.228	0.293	7.67376e-08	B
TLK1	2.21723e-12	0.391497	0.446	0.382	8.08955e-08	B
COX16	2.22623e-12	-0.282047	0.379	0.481	8.1224e-08	B
LYL1	2.28158e-12	-0.338517	0.381	0.485	8.32436e-08	B
VAMP2	2.3077e-12	0.22147	0.47	0.463	8.41964e-08	B
C15orf40	2.39447e-12	0.377847	0.252	0.243	8.73623e-08	B
UHMK1	2.46892e-12	0.211444	0.302	0.315	9.00785e-08	B
SPG7	2.57281e-12	0.378448	0.288	0.263	9.38688e-08	B
TPI1	2.61806e-12	-0.466748	0.407	0.514	9.55198e-08	B
SLC25A37	2.63218e-12	0.101302	0.241	0.259	9.60349e-08	B
MRPL14	2.65643e-12	-0.565711	0.2	0.291	9.69198e-08	B
ADPGK	2.71436e-12	0.554763	0.294	0.234	9.90333e-08	B
TNRC6A	2.71591e-12	0.34767	0.395	0.352	9.909e-08	B
SERPINB1	2.83565e-12	-0.225374	0.364	0.454	1.03459e-07	B
HCG18	2.8391e-12	0.351073	0.324	0.295	1.03584e-07	B
ARHGAP45	2.88613e-12	0.343373	0.313	0.28	1.05301e-07	B
CAPZA2	2.88897e-12	-0.12188	0.276	0.342	1.05404e-07	B
NCF4	2.90066e-12	-0.361981	0.356	0.459	1.05831e-07	B
ZNRD1	3.07365e-12	-0.374915	0.244	0.332	1.12142e-07	B
CD180	3.1365e-12	-0.576914	0.318	0.427	1.14435e-07	B
COX5A	3.1575e-12	-0.492153	0.378	0.485	1.15202e-07	B
MAP3K2	3.22155e-12	0.392749	0.326	0.295	1.17538e-07	B
SMC3	3.2697e-12	-0.210036	0.313	0.4	1.19295e-07	B
PRPF38A	3.2842e-12	-0.127895	0.217	0.275	1.19824e-07	B
RB1CC1	3.29022e-12	0.485229	0.256	0.227	1.20044e-07	B
PSMD4	3.32e-12	-0.303084	0.358	0.457	1.2113e-07	B
HSPA9	3.32025e-12	0.230011	0.304	0.308	1.21139e-07	B
SLC15A4	3.41092e-12	-0.286082	0.231	0.305	1.24447e-07	B
TMEM259	3.62366e-12	0.243609	0.286	0.289	1.32209e-07	B
CDK12	3.63867e-12	0.402889	0.343	0.305	1.32757e-07	B
PPHLN1	3.71383e-12	-0.417015	0.366	0.474	1.35499e-07	B
ERH	3.73234e-12	-0.433873	0.478	0.587	1.36175e-07	B
PIN1	3.84528e-12	-0.461813	0.179	0.258	1.40295e-07	B
ATP5F1A	3.86284e-12	-0.421473	0.429	0.542	1.40936e-07	B
RCN2	3.9411e-12	0.271155	0.293	0.297	1.43791e-07	B
SCAND1	4.38426e-12	-0.337306	0.381	0.488	1.5996e-07	B
CREB1	4.43705e-12	0.191164	0.307	0.331	1.61886e-07	B
ENSA	4.58071e-12	-0.209941	0.354	0.443	1.67127e-07	B
RNF216	4.71025e-12	0.305199	0.261	0.261	1.71853e-07	B
ZBTB8OS	4.79204e-12	-0.475288	0.298	0.405	1.74837e-07	B
ELK3	4.84939e-12	-0.494195	0.308	0.415	1.7693e-07	B
ADAR	4.88273e-12	0.302913	0.44	0.418	1.78146e-07	B
CSNK1G3	4.94281e-12	0.541343	0.263	0.225	1.80338e-07	B
TTC1	5.14864e-12	-0.219368	0.293	0.372	1.87848e-07	B
PRPF6	5.15355e-12	0.235868	0.328	0.328	1.88027e-07	B
DNPH1	5.24006e-12	0.477751	0.336	0.282	1.91184e-07	B
NSMCE3	5.30284e-12	-0.288258	0.218	0.296	1.93474e-07	B
NDUFA6	5.43251e-12	-0.398706	0.181	0.263	1.98205e-07	B
ELF2	5.5339e-12	0.512158	0.32	0.264	2.01904e-07	B
ATP5MC1	5.61632e-12	-0.324584	0.387	0.491	2.04911e-07	B
USP22	5.74972e-12	-0.381379	0.229	0.317	2.09779e-07	B
ST13	5.79064e-12	0.20992	0.609	0.61	2.11272e-07	B
TIMM10	5.94416e-12	0.424225	0.285	0.25	2.16873e-07	B
TXNL4A	5.96679e-12	-0.405524	0.293	0.395	2.17698e-07	B
LONP2	6.04426e-12	0.430417	0.284	0.238	2.20525e-07	B
PRPF8	6.41316e-12	0.381357	0.351	0.329	2.33984e-07	B
PDCD2	6.55381e-12	-0.263848	0.313	0.402	2.39116e-07	B
GRB2	6.96598e-12	-0.347811	0.633	0.71	2.54154e-07	B
TGFBR2	7.08104e-12	0.40052	0.464	0.383	2.58352e-07	B
ERP29	7.10628e-12	0.183704	0.838	0.793	2.59272e-07	B
C1orf56	7.24767e-12	0.51682	0.276	0.225	2.64431e-07	B
SLC38A2	7.54212e-12	0.672095	0.27	0.19	2.75174e-07	B
APPL1	7.55248e-12	0.220846	0.351	0.351	2.75552e-07	B
USP48	7.58144e-12	0.244786	0.315	0.315	2.76609e-07	B
CIAO2B	7.64391e-12	-0.389679	0.373	0.481	2.78888e-07	B
COPS5	7.80201e-12	-0.117372	0.259	0.32	2.84656e-07	B
SUZ12	7.8919e-12	0.135297	0.329	0.358	2.87936e-07	B
FAM3C	8.23378e-12	-0.665036	0.284	0.389	3.00409e-07	B
ZNF506	8.39759e-12	0.389695	0.353	0.313	3.06386e-07	B
OSGEP	8.54853e-12	0.237457	0.25	0.259	3.11893e-07	B
HIF1A	8.62607e-12	-0.374795	0.361	0.466	3.14722e-07	B
CNPY3	8.81813e-12	0.301687	0.475	0.428	3.2173e-07	B
SSR2	8.95018e-12	0.213807	0.634	0.615	3.26547e-07	B
USP9X	9.35232e-12	0.377245	0.269	0.243	3.41219e-07	B
DAPP1	9.38798e-12	0.300289	0.465	0.439	3.4252e-07	B
TANK	9.70013e-12	-0.190296	0.323	0.403	3.53909e-07	B
PSMD14	9.90684e-12	-0.296659	0.184	0.252	3.61451e-07	B
SRSF4	1.00146e-11	0.189603	0.403	0.402	3.65384e-07	B
MED4	1.00961e-11	-0.201352	0.254	0.327	3.68358e-07	B
SDHD	1.0139e-11	-0.169785	0.287	0.359	3.69921e-07	B
NUFIP2	1.02714e-11	0.26693	0.38	0.367	3.74754e-07	B
KAT6A	1.02939e-11	0.360196	0.337	0.276	3.75571e-07	B
RERE	1.03214e-11	0.408844	0.396	0.34	3.76575e-07	B
LRP10	1.0411e-11	0.240606	0.272	0.277	3.79846e-07	B
NCOA7	1.04595e-11	-0.447396	0.223	0.316	3.81614e-07	B
CD46	1.05346e-11	0.174943	0.379	0.389	3.84353e-07	B
EEF1A1	1.11594e-11	-0.14049	0.994	0.984	4.07151e-07	B
DNAJB6	1.11647e-11	0.162961	0.305	0.333	4.07345e-07	B
RAP1A	1.14533e-11	-0.168021	0.344	0.423	4.17874e-07	B
ITGB2	1.18302e-11	-0.426142	0.2	0.286	4.31625e-07	B
PAGR1	1.23022e-11	-0.263368	0.187	0.252	4.48845e-07	B
RAD17	1.23772e-11	-0.425722	0.177	0.258	4.51583e-07	B
BLOC1S2	1.24418e-11	-0.408661	0.297	0.396	4.5394e-07	B
THAP12	1.28438e-11	0.138184	0.234	0.266	4.68606e-07	B
HLA-C	1.29762e-11	-0.230181	0.967	0.925	4.73438e-07	B
SEPTIN9	1.31828e-11	0.250307	0.577	0.541	4.80975e-07	B
SUSD3	1.39657e-11	-0.678951	0.231	0.329	5.09538e-07	B
NDUFB5	1.41051e-11	-0.251488	0.39	0.484	5.14623e-07	B
HSP90AB1	1.41934e-11	0.131403	0.929	0.873	5.17847e-07	B
PCM1	1.41959e-11	0.31767	0.54	0.503	5.17937e-07	B
TBCA	1.43455e-11	-0.432101	0.587	0.669	5.23395e-07	B
ASAH1	1.44115e-11	0.513582	0.319	0.246	5.25804e-07	B
OTUD6B-AS1	1.44473e-11	0.350325	0.303	0.297	5.2711e-07	B
LRRK1	1.51638e-11	-0.400636	0.179	0.258	5.53251e-07	B
XIAP	1.52303e-11	0.361731	0.304	0.27	5.55677e-07	B
HNRNPUL2	1.57604e-11	-0.234358	0.193	0.259	5.75018e-07	B
PKN1	1.59137e-11	-0.349605	0.195	0.263	5.80611e-07	B
PRELID1	1.61298e-11	-0.377525	0.52	0.624	5.88497e-07	B
ENY2	1.64673e-11	-0.330126	0.372	0.475	6.00809e-07	B
CACYBP	1.71971e-11	0.235599	0.311	0.313	6.27437e-07	B
TMEM160	1.81929e-11	-0.110064	0.34	0.401	6.63768e-07	B
BLOC1S4	1.84201e-11	-0.10301	0.226	0.281	6.72059e-07	B
TMEM14B	1.87481e-11	-0.190024	0.386	0.472	6.84025e-07	B
MBD4	1.88137e-11	-0.349721	0.626	0.717	6.86418e-07	B
CANX	1.94483e-11	-0.377349	0.314	0.408	7.0957e-07	B
COMMD2	1.94567e-11	-0.117422	0.2	0.257	7.09878e-07	B
OTUB1	1.95778e-11	-0.382817	0.208	0.286	7.14298e-07	B
CCDC90B	1.98576e-11	-0.439493	0.228	0.319	7.24506e-07	B
ENTPD1	1.99048e-11	0.3767	0.386	0.286	7.26225e-07	B
MKRN1	2.00332e-11	0.261244	0.285	0.283	7.30911e-07	B
FCRL1	2.00918e-11	0.392333	0.428	0.389	7.33051e-07	B
MED13	2.04902e-11	0.253392	0.236	0.251	7.47583e-07	B
TRABD	2.07729e-11	-0.147696	0.263	0.327	7.579e-07	B
CHD9	2.07996e-11	0.147659	0.478	0.476	7.58872e-07	B
SETD5	2.10391e-11	0.363699	0.313	0.303	7.67612e-07	B
PSMA3-AS1	2.12268e-11	0.215521	0.511	0.493	7.74458e-07	B
RAB21	2.22345e-11	0.139902	0.253	0.272	8.11226e-07	B
PNKP	2.24219e-11	-0.316882	0.206	0.278	8.18065e-07	B
BAG1	2.28475e-11	-0.402421	0.178	0.25	8.33589e-07	B
TMED8	2.28881e-11	-0.409003	0.263	0.36	8.35071e-07	B
MCUB	2.30456e-11	-0.557154	0.229	0.322	8.4082e-07	B
OST4	2.30909e-11	-0.24536	0.804	0.815	8.42472e-07	B
UPF3A	2.31639e-11	-0.231973	0.298	0.381	8.45135e-07	B
BOD1L1	2.37539e-11	0.218863	0.748	0.729	8.6666e-07	B
GPATCH2L	2.48535e-11	0.477325	0.262	0.246	9.06781e-07	B
IDI1	2.54637e-11	-0.149617	0.308	0.376	9.29044e-07	B
ZNF652	2.6008e-11	0.454051	0.331	0.28	9.48903e-07	B
XRCC6	2.61129e-11	-0.303358	0.356	0.454	9.52728e-07	B
FNBP4	2.65715e-11	0.305374	0.481	0.44	9.69461e-07	B
P2RX5	2.67709e-11	0.218474	0.523	0.559	9.76736e-07	B
IFI30	2.7306e-11	-0.408641	0.552	0.642	9.96259e-07	B
YME1L1	2.79297e-11	0.227514	0.304	0.317	1.01901e-06	B
MESD	2.80281e-11	0.173209	0.295	0.314	1.02261e-06	B
ETFA	2.95655e-11	-0.307546	0.196	0.263	1.0787e-06	B
ATXN7L3B	2.95881e-11	0.105954	0.309	0.335	1.07952e-06	B
DNAJA2	2.96024e-11	0.112942	0.34	0.368	1.08004e-06	B
SRSF8	2.9806e-11	0.114255	0.239	0.256	1.08747e-06	B
SARS	3.01971e-11	0.217394	0.262	0.272	1.10174e-06	B
INTS6	3.12665e-11	0.215085	0.272	0.284	1.14076e-06	B
MCTP2	3.17794e-11	-0.661075	0.197	0.289	1.15947e-06	B
ZMYND8	3.23808e-11	0.41425	0.311	0.279	1.18141e-06	B
PA2G4	3.24472e-11	0.151986	0.449	0.467	1.18384e-06	B
PSMA3	3.34886e-11	-0.168567	0.33	0.405	1.22183e-06	B
MRPL33	3.3791e-11	-0.306541	0.326	0.421	1.23286e-06	B
NSL1	3.49325e-11	0.31232	0.273	0.276	1.27451e-06	B
ZNF292	3.5457e-11	0.253152	0.537	0.515	1.29365e-06	B
NKAP	3.57845e-11	0.271789	0.262	0.268	1.3056e-06	B
NUTM2A-AS1	3.65757e-11	0.189305	0.299	0.312	1.33446e-06	B
RBM26	3.71057e-11	0.300641	0.434	0.4	1.3538e-06	B
GHITM	3.7159e-11	-0.11188	0.339	0.403	1.35574e-06	B
KLC1	3.78888e-11	-0.410115	0.202	0.279	1.38237e-06	B
UGCG	3.99366e-11	0.10382	0.37	0.392	1.45709e-06	B
NFKB1	4.0053e-11	-0.427608	0.238	0.331	1.46133e-06	B
MAP1LC3B	4.02812e-11	-0.403177	0.371	0.477	1.46966e-06	B
MRPS7	4.0324e-11	-0.160878	0.218	0.279	1.47122e-06	B
ZFR	4.13091e-11	0.199794	0.249	0.26	1.50716e-06	B
RBM4	4.16584e-11	-0.11855	0.421	0.501	1.51991e-06	B
EIF4H	4.20126e-11	-0.199995	0.248	0.315	1.53283e-06	B
45358	4.29113e-11	-0.273115	0.323	0.399	1.56562e-06	B
SRPRA	4.55723e-11	-0.146009	0.238	0.293	1.6627e-06	B
ORMDL1	4.70409e-11	0.151202	0.508	0.525	1.71629e-06	B
DAXX	4.75032e-11	-0.277559	0.191	0.255	1.73315e-06	B
WTAP	4.84008e-11	-0.134643	0.326	0.396	1.7659e-06	B
SNX5	4.85111e-11	-0.44353	0.353	0.459	1.76993e-06	B
DARS	4.85143e-11	-0.181567	0.349	0.435	1.77005e-06	B
EIF2AK1	4.92865e-11	0.210057	0.248	0.259	1.79822e-06	B
STUB1	5.11731e-11	-0.128377	0.329	0.398	1.86705e-06	B
MARK3	5.14508e-11	0.14634	0.235	0.252	1.87718e-06	B
OCIAD1	5.24222e-11	0.17899	0.465	0.481	1.91262e-06	B
BMP2K	5.29253e-11	0.23827	0.237	0.252	1.93098e-06	B
EDEM1	5.29315e-11	-0.577857	0.237	0.333	1.93121e-06	B
CRIP1	5.42675e-11	0.296896	0.554	0.497	1.97995e-06	B
MAP2K2	5.5213e-11	-0.191278	0.403	0.494	2.01445e-06	B
CRBN	5.67369e-11	0.253722	0.279	0.285	2.07004e-06	B
USP7	5.67896e-11	-0.45369	0.276	0.373	2.07197e-06	B
POLR2I	5.9506e-11	-0.183035	0.243	0.308	2.17108e-06	B
ANXA6	5.98384e-11	0.468038	0.377	0.306	2.1832e-06	B
PDCD7	6.10902e-11	0.249824	0.289	0.286	2.22888e-06	B
SNHG29	6.12406e-11	-0.310775	0.781	0.808	2.23436e-06	B
EIF3E	6.15641e-11	-0.3048	0.741	0.806	2.24616e-06	B
PTPN7	6.26225e-11	-0.234192	0.308	0.389	2.28478e-06	B
PUF60	6.33686e-11	-0.210101	0.201	0.264	2.312e-06	B
GOLGB1	6.59734e-11	0.179346	0.334	0.343	2.40704e-06	B
NUP210	6.64862e-11	0.278272	0.257	0.239	2.42575e-06	B
RSBN1L	6.81821e-11	0.267639	0.517	0.479	2.48762e-06	B
ATRX	6.84728e-11	0.249615	0.679	0.633	2.49823e-06	B
SNRPB	6.94029e-11	-0.340867	0.497	0.604	2.53216e-06	B
WASHC3	6.97848e-11	-0.340174	0.182	0.251	2.5461e-06	B
SMARCC2	7.14369e-11	0.134655	0.23	0.25	2.60637e-06	B
PSMA7	7.24549e-11	-0.300691	0.662	0.714	2.64352e-06	B
ZC3H12D	7.29513e-11	-0.394604	0.176	0.256	2.66163e-06	B
MACF1	7.29901e-11	0.291128	0.439	0.355	2.66304e-06	B
TMBIM4	7.59759e-11	0.119228	0.675	0.694	2.77198e-06	B
PIK3R1	7.62093e-11	-0.232319	0.229	0.297	2.7805e-06	B
SPCS1	7.83228e-11	0.155167	0.636	0.647	2.85761e-06	B
SH3BGRL	7.93946e-11	-0.335651	0.57	0.669	2.89671e-06	B
SNX1	8.19187e-11	0.127994	0.224	0.252	2.9888e-06	B
DYNC1H1	8.34957e-11	0.312536	0.353	0.324	3.04634e-06	B
EIF2S2	8.39828e-11	-0.202914	0.473	0.564	3.06411e-06	B
FAM120A	8.5608e-11	-0.180835	0.251	0.319	3.12341e-06	B
PCMT1	8.56123e-11	-0.358073	0.237	0.32	3.12356e-06	B
GATAD1	8.70102e-11	0.436186	0.302	0.223	3.17457e-06	B
PCED1B	8.76904e-11	-0.260351	0.203	0.276	3.19939e-06	B
TNFAIP8	8.78456e-11	0.200846	0.77	0.753	3.20505e-06	B
MFF	8.82028e-11	0.190623	0.255	0.264	3.21808e-06	B
DNAJB14	8.88591e-11	0.198493	0.361	0.371	3.24202e-06	B
MTERF4	9.09144e-11	-0.333058	0.288	0.377	3.31701e-06	B
PRKAR1A	9.11434e-11	-0.387763	0.261	0.347	3.32537e-06	B
MRPL32	9.7762e-11	-0.35686	0.2	0.275	3.56685e-06	B
BLK	9.81481e-11	0.208063	0.545	0.503	3.58094e-06	B
DDX17	9.88083e-11	0.187478	0.874	0.846	3.60502e-06	B
ZNF91	9.92335e-11	0.382202	0.3	0.265	3.62053e-06	B
PAIP2	1.00811e-10	-0.334672	0.463	0.569	3.67807e-06	B
EPM2AIP1	1.01599e-10	0.37991	0.367	0.328	3.70683e-06	B
FGD2	1.02692e-10	0.353282	0.362	0.294	3.74672e-06	B
CSTB	1.05211e-10	-0.536554	0.462	0.513	3.83864e-06	B
CNPY2	1.08598e-10	0.123733	0.37	0.391	3.96218e-06	B
CLN5	1.12434e-10	0.364585	0.258	0.243	4.10216e-06	B
HMGB2	1.12659e-10	-0.720045	0.263	0.361	4.11037e-06	B
ZNF800	1.22124e-10	0.396236	0.254	0.237	4.4557e-06	B
BNIP2	1.23205e-10	-0.166316	0.266	0.333	4.49512e-06	B
ASXL1	1.24191e-10	-0.205812	0.262	0.335	4.5311e-06	B
ATP6V0B	1.24827e-10	-0.125102	0.404	0.482	4.5543e-06	B
GIT2	1.26191e-10	0.163546	0.287	0.32	4.6041e-06	B
MECP2	1.26737e-10	0.410425	0.276	0.252	4.624e-06	B
SPG11	1.30629e-10	0.444533	0.308	0.27	4.766e-06	B
MRPL4	1.3294e-10	-0.449919	0.181	0.256	4.85031e-06	B
FBXO9	1.34346e-10	0.11636	0.225	0.258	4.90162e-06	B
IGLC3	1.35916e-10	0.473334	0.287	0.198	4.95888e-06	B
POGZ	1.37781e-10	0.120927	0.229	0.253	5.02692e-06	B
CPNE5	1.38211e-10	-0.233921	0.297	0.38	5.04264e-06	B
ATP5F1B	1.38992e-10	-0.500392	0.337	0.435	5.07112e-06	B
RNASEH2B	1.40928e-10	0.300571	0.517	0.44	5.14175e-06	B
XPC	1.4132e-10	0.199023	0.259	0.268	5.15604e-06	B
GABARAPL2	1.41967e-10	-0.364404	0.449	0.554	5.17966e-06	B
GGA2	1.42346e-10	-0.404441	0.529	0.62	5.1935e-06	B
CXXC5	1.526e-10	0.307713	0.508	0.445	5.5676e-06	B
ANKRD11	1.52749e-10	0.26757	0.504	0.465	5.57305e-06	B
UBXN4	1.55553e-10	0.141443	0.561	0.578	5.67533e-06	B
NGLY1	1.56868e-10	-0.170386	0.36	0.432	5.72333e-06	B
RAB30	1.57103e-10	-0.262843	0.279	0.356	5.73191e-06	B
PXK	1.61609e-10	-0.455641	0.394	0.499	5.8963e-06	B
ECHDC1	1.6385e-10	-0.387229	0.289	0.384	5.97808e-06	B
SNW1	1.63906e-10	0.114899	0.333	0.353	5.9801e-06	B
BST2	1.66489e-10	0.240364	0.549	0.487	6.07435e-06	B
SUMO1	1.67542e-10	-0.219074	0.403	0.493	6.11276e-06	B
HIST1H1C	1.69658e-10	0.280163	0.568	0.535	6.18997e-06	B
SDHC	1.70233e-10	-0.32874	0.205	0.277	6.21096e-06	B
WDR33	1.71688e-10	-0.453977	0.311	0.405	6.26405e-06	B
SAFB	1.73053e-10	0.22648	0.288	0.282	6.31385e-06	B
IQCB1	1.73526e-10	-0.463063	0.179	0.253	6.3311e-06	B
OFD1	1.73551e-10	0.207667	0.505	0.493	6.33201e-06	B
CCDC18-AS1	1.78026e-10	0.301302	0.432	0.393	6.49526e-06	B
EIF3J	1.80052e-10	-0.204291	0.306	0.382	6.56921e-06	B
RABGAP1L	1.85451e-10	-0.407804	0.347	0.448	6.76619e-06	B
UBR5	1.90769e-10	-0.123827	0.27	0.341	6.96022e-06	B
KDM5B	1.92875e-10	0.400154	0.298	0.258	7.03704e-06	B
SEC62	2.02027e-10	0.248053	0.821	0.777	7.37095e-06	B
TTC3	2.033e-10	0.326305	0.507	0.461	7.41741e-06	B
C6orf62	2.04748e-10	0.286492	0.382	0.367	7.47023e-06	B
CORO1B	2.05863e-10	-0.105671	0.207	0.262	7.51091e-06	B
TMEM230	2.07683e-10	0.147803	0.285	0.306	7.57731e-06	B
RAB8B	2.11099e-10	-0.442598	0.304	0.4	7.70194e-06	B
DGKA	2.12422e-10	0.522272	0.271	0.22	7.75022e-06	B
GARS-DT	2.17815e-10	0.450092	0.28	0.21	7.94698e-06	B
CCT5	2.20553e-10	-0.347185	0.301	0.392	8.04689e-06	B
POLR3GL	2.32613e-10	0.21662	0.293	0.303	8.48689e-06	B
NAP1L1	2.33563e-10	-0.260706	0.797	0.811	8.52153e-06	B
PGGT1B	2.37097e-10	0.131897	0.238	0.266	8.65047e-06	B
AURKAIP1	2.41632e-10	-0.235465	0.37	0.458	8.81596e-06	B
MRPL42	2.44163e-10	-0.164823	0.232	0.292	8.90829e-06	B
CLTC	2.47369e-10	-0.161078	0.287	0.362	9.02525e-06	B
TRPM7	2.48148e-10	0.136095	0.24	0.257	9.05367e-06	B
ABCF1	2.49721e-10	-0.173615	0.274	0.342	9.11108e-06	B
CLNS1A	2.54783e-10	0.160871	0.344	0.352	9.29575e-06	B
PJA2	2.5942e-10	0.229066	0.378	0.376	9.46496e-06	B
PYURF	2.65608e-10	0.262795	0.329	0.32	9.69069e-06	B
TMOD3	2.67874e-10	0.161519	0.274	0.278	9.77337e-06	B
TOMM6	2.69459e-10	-0.331566	0.615	0.705	9.8312e-06	B
TNFRSF14	2.71623e-10	0.283864	0.378	0.358	9.91016e-06	B
DDX5	2.81011e-10	0.164199	0.96	0.936	1.02527e-05	B
EIF2A	2.8524e-10	-0.195709	0.254	0.316	1.0407e-05	B
NDUFB7	2.87963e-10	-0.224651	0.433	0.521	1.05063e-05	B
C1orf131	2.90473e-10	-0.199975	0.248	0.315	1.05979e-05	B
IDS	3.07139e-10	0.305611	0.413	0.378	1.1206e-05	B
NAP1L4	3.09349e-10	-0.319596	0.36	0.456	1.12866e-05	B
BUB3	3.20284e-10	-0.100301	0.335	0.398	1.16856e-05	B
CNTRL	3.25696e-10	0.25553	0.423	0.416	1.1883e-05	B
RRP7A	3.33053e-10	-0.349529	0.216	0.288	1.21515e-05	B
POLR2B	3.33769e-10	-0.160692	0.259	0.319	1.21776e-05	B
PUM2	3.40908e-10	0.169327	0.228	0.25	1.2438e-05	B
C12orf57	3.48741e-10	0.167748	0.421	0.432	1.27238e-05	B
RASSF3	3.59023e-10	-0.276044	0.185	0.251	1.3099e-05	B
RAB3GAP2	3.61553e-10	-0.393948	0.237	0.322	1.31913e-05	B
RNF7	3.65329e-10	-0.168802	0.345	0.416	1.3329e-05	B
TMA7	3.66546e-10	-0.223396	0.895	0.893	1.33734e-05	B
VMP1	3.68906e-10	-0.370998	0.282	0.371	1.34595e-05	B
PHC3	3.69264e-10	0.229773	0.307	0.303	1.34726e-05	B
ZNF431	3.84133e-10	0.521014	0.3	0.235	1.40151e-05	B
SMIM26	3.96515e-10	-0.103864	0.427	0.496	1.44669e-05	B
HNRNPC	4.05859e-10	-0.326145	0.696	0.731	1.48078e-05	B
BANF1	4.33098e-10	-0.24725	0.398	0.488	1.58016e-05	B
PDIA6	4.4222e-10	-0.417926	0.451	0.541	1.61344e-05	B
IRF2	4.42638e-10	0.163247	0.413	0.428	1.61497e-05	B
TRAC	4.5251e-10	-0.475208	0.175	0.252	1.65098e-05	B
PACS1	4.55377e-10	-0.182509	0.244	0.313	1.66144e-05	B
ACP5	4.59446e-10	0.448137	0.4	0.308	1.67629e-05	B
RASSF2	4.82921e-10	-0.329833	0.274	0.353	1.76194e-05	B
SOS1	4.82951e-10	-0.25179	0.225	0.294	1.76205e-05	B
NIN	4.90723e-10	-0.446667	0.332	0.431	1.7904e-05	B
FGFR1OP2	4.99156e-10	-0.104235	0.33	0.393	1.82117e-05	B
ILF2	5.01302e-10	-0.405646	0.22	0.302	1.829e-05	B
CFAP97	5.03335e-10	0.176377	0.312	0.325	1.83642e-05	B
CYLD	5.03947e-10	0.341635	0.357	0.317	1.83865e-05	B
PHTF2	5.21978e-10	-0.514259	0.206	0.288	1.90444e-05	B
ANP32A	5.37056e-10	-0.333565	0.455	0.555	1.95945e-05	B
ATP6V1E1	5.39735e-10	-0.422129	0.256	0.34	1.96922e-05	B
ADNP	5.45409e-10	0.162627	0.295	0.309	1.98992e-05	B
MIR29B2CHG	5.54914e-10	0.405199	0.334	0.278	2.0246e-05	B
GADD45GIP1	5.64193e-10	-0.162314	0.444	0.517	2.05846e-05	B
DECR1	5.69125e-10	-0.200288	0.257	0.321	2.07645e-05	B
45357	5.84634e-10	0.268194	0.302	0.294	2.13304e-05	B
TRIM44	5.86683e-10	0.300667	0.424	0.365	2.14051e-05	B
ZBTB1	5.91026e-10	0.202298	0.266	0.28	2.15636e-05	B
PSAP	5.97241e-10	0.364479	0.33	0.281	2.17903e-05	B
WSB1	6.03939e-10	0.23336	0.499	0.477	2.20347e-05	B
ODF2L	6.12225e-10	0.48939	0.288	0.21	2.2337e-05	B
SSR1	6.13824e-10	0.234862	0.326	0.328	2.23954e-05	B
NPEPPS	6.13979e-10	0.262474	0.267	0.268	2.2401e-05	B
LINC01215	6.30716e-10	-0.287019	0.2	0.27	2.30117e-05	B
CCNG2	6.40767e-10	-0.283792	0.214	0.285	2.33784e-05	B
PTPN22	6.49557e-10	-0.4815	0.2	0.282	2.36991e-05	B
GABARAP	6.52618e-10	-0.273957	0.748	0.78	2.38108e-05	B
ADAM19	6.60264e-10	0.312506	0.354	0.295	2.40897e-05	B
TBC1D22A	6.66369e-10	-0.184629	0.257	0.322	2.43125e-05	B
DAP3	6.69713e-10	-0.169335	0.21	0.266	2.44345e-05	B
PPIG	7.04722e-10	0.257775	0.553	0.531	2.57118e-05	B
HLA-DOA	7.1614e-10	-0.289241	0.3	0.383	2.61284e-05	B
RNASEH2C	7.51708e-10	-0.300079	0.337	0.423	2.7426e-05	B
NHP2	7.69262e-10	-0.237773	0.315	0.389	2.80665e-05	B
POLR2J	7.79672e-10	-0.307519	0.345	0.437	2.84463e-05	B
CSNK2B	7.82946e-10	-0.31633	0.352	0.439	2.85658e-05	B
NME3	8.23145e-10	0.337992	0.267	0.252	3.00325e-05	B
CCNL1	8.32953e-10	0.174079	0.51	0.515	3.03903e-05	B
PTK2B	8.42201e-10	0.167191	0.385	0.393	3.07277e-05	B
PCMTD1	8.51379e-10	0.318985	0.427	0.393	3.10626e-05	B
MCL1	8.53247e-10	-0.266849	0.385	0.476	3.11307e-05	B
PRKD3	8.56242e-10	-0.37572	0.378	0.474	3.124e-05	B
EAPP	8.56772e-10	0.159135	0.368	0.383	3.12593e-05	B
EPB41	8.65953e-10	0.330613	0.417	0.344	3.15943e-05	B
SUB1	8.7176e-10	0.190227	0.618	0.573	3.18062e-05	B
NBDY	8.82692e-10	-0.103721	0.321	0.377	3.2205e-05	B
DGKD	8.87674e-10	-0.467652	0.183	0.26	3.23868e-05	B
TP53INP1	8.97239e-10	0.43414	0.385	0.313	3.27357e-05	B
TRIP12	9.10954e-10	-0.155333	0.31	0.373	3.32361e-05	B
PUM1	9.27211e-10	0.223128	0.297	0.307	3.38293e-05	B
TMED10	9.28726e-10	-0.101426	0.307	0.358	3.38846e-05	B
KDM2A	9.40442e-10	0.375771	0.316	0.279	3.4312e-05	B
CDC42SE2	9.54503e-10	0.132104	0.564	0.568	3.48251e-05	B
MRPL52	9.64702e-10	-0.352822	0.431	0.532	3.51972e-05	B
CBWD5	1.03625e-09	-0.305345	0.218	0.286	3.78078e-05	B
MIER1	1.03701e-09	0.158485	0.354	0.373	3.78354e-05	B
EBAG9	1.08671e-09	-0.121535	0.207	0.259	3.96487e-05	B
NT5C3A	1.11015e-09	0.122077	0.295	0.312	4.05037e-05	B
PDLIM2	1.11393e-09	-0.267516	0.226	0.295	4.06419e-05	B
TUBGCP2	1.11789e-09	-0.162986	0.201	0.251	4.07862e-05	B
ADAM10	1.12925e-09	0.395221	0.256	0.221	4.12007e-05	B
SYS1	1.13844e-09	0.407999	0.305	0.25	4.1536e-05	B
SUGP2	1.16196e-09	0.191272	0.28	0.29	4.23942e-05	B
STX7	1.19717e-09	0.176073	0.782	0.746	4.36788e-05	B
RP9	1.23007e-09	-0.299107	0.191	0.254	4.48792e-05	B
POLR2A	1.24871e-09	-0.109567	0.202	0.257	4.55593e-05	B
NOP10	1.30959e-09	-0.340862	0.441	0.54	4.77805e-05	B
PRDM2	1.31561e-09	0.195886	0.486	0.466	4.8e-05	B
MYO9B	1.35672e-09	0.167997	0.301	0.312	4.95001e-05	B
PHB	1.38694e-09	-0.294955	0.301	0.38	5.06025e-05	B
DOCK8	1.39281e-09	0.144748	0.598	0.594	5.08168e-05	B
DAZAP1	1.4035e-09	-0.369927	0.213	0.284	5.12066e-05	B
EEF2	1.45956e-09	-0.123835	0.899	0.867	5.3252e-05	B
DIDO1	1.47933e-09	0.238043	0.262	0.262	5.39734e-05	B
SELENOF	1.49119e-09	-0.150543	0.469	0.55	5.44061e-05	B
TRIM13	1.51874e-09	0.192253	0.34	0.342	5.54113e-05	B
THUMPD1	1.52698e-09	0.120864	0.299	0.313	5.57118e-05	B
ZNF430	1.56443e-09	0.325799	0.297	0.269	5.70783e-05	B
STT3B	1.56836e-09	-0.136372	0.236	0.281	5.72214e-05	B
LCOR	1.57236e-09	0.105551	0.28	0.297	5.73677e-05	B
LSM2	1.57732e-09	-0.156516	0.35	0.417	5.75485e-05	B
CCT4	1.58785e-09	-0.154318	0.366	0.432	5.79327e-05	B
WAPL	1.64785e-09	-0.217605	0.286	0.356	6.01219e-05	B
CCAR1	1.65429e-09	-0.133847	0.261	0.322	6.03568e-05	B
SELENOH	1.66005e-09	-0.283005	0.753	0.802	6.05669e-05	B
UBTF	1.66251e-09	-0.274068	0.37	0.458	6.06567e-05	B
COX8A	1.67454e-09	-0.364759	0.517	0.604	6.10955e-05	B
WDR83OS	1.71207e-09	-0.21016	0.497	0.586	6.24649e-05	B
ZNF207	1.72054e-09	0.206859	0.582	0.558	6.27739e-05	B
SAMD9	1.7649e-09	0.365383	0.345	0.255	6.43923e-05	B
COMMD3	1.79658e-09	-0.216697	0.303	0.375	6.55482e-05	B
ILF3	1.81024e-09	0.170139	0.381	0.396	6.60466e-05	B
COX7C	1.81264e-09	-0.109759	0.934	0.906	6.61343e-05	B
IAH1	1.82102e-09	-0.183102	0.299	0.367	6.64399e-05	B
ZCRB1	1.83524e-09	-0.237958	0.268	0.343	6.69586e-05	B
METTL7A	1.90833e-09	0.308406	0.296	0.293	6.96256e-05	B
AC009061.2	1.91466e-09	0.319669	0.263	0.216	6.98565e-05	B
CUL3	1.92448e-09	-0.398469	0.374	0.472	7.02145e-05	B
CASP8	2.00246e-09	0.478627	0.314	0.257	7.30598e-05	B
C1GALT1	2.09198e-09	0.535551	0.259	0.205	7.63259e-05	B
CBX3	2.13367e-09	-0.195074	0.512	0.603	7.78468e-05	B
PNPLA8	2.13391e-09	-0.135622	0.216	0.266	7.78555e-05	B
HNRNPAB	2.13841e-09	-0.36024	0.25	0.325	7.80197e-05	B
PHAX	2.1561e-09	-0.282004	0.278	0.357	7.86652e-05	B
GUK1	2.16897e-09	-0.147114	0.486	0.566	7.9135e-05	B
CIAO2A	2.19463e-09	0.202928	0.252	0.257	8.00711e-05	B
PPP1CB	2.33232e-09	-0.224087	0.322	0.396	8.50946e-05	B
PRMT2	2.44135e-09	0.250631	0.294	0.289	8.90727e-05	B
MPLKIP	2.46284e-09	-0.180684	0.315	0.383	8.98568e-05	B
LINC00342	2.54045e-09	0.438074	0.289	0.225	9.26884e-05	B
SMC6	2.58743e-09	0.373279	0.349	0.295	9.44024e-05	B
LINC-PINT	2.6778e-09	0.240112	0.523	0.452	9.76995e-05	B
FCRLA	2.81464e-09	-0.350395	0.459	0.557	0.000102692	B
PIN4	3.00004e-09	0.311574	0.265	0.25	0.000109456	B
MAN1A2	3.03437e-09	-0.141019	0.228	0.274	0.000110709	B
FNTA	3.05101e-09	-0.168146	0.296	0.348	0.000111316	B
POLE3	3.19486e-09	-0.156024	0.221	0.277	0.000116564	B
PRDX5	3.19614e-09	-0.327496	0.499	0.596	0.000116611	B
HELZ	3.20846e-09	-0.217039	0.233	0.297	0.000117061	B
NOL7	3.21035e-09	-0.369709	0.479	0.577	0.00011713	B
IFT57	3.22742e-09	0.319979	0.397	0.334	0.000117752	B
LSP1	3.24732e-09	0.142392	0.589	0.61	0.000118478	B
TLE5	3.28482e-09	0.196589	0.528	0.507	0.000119847	B
PDS5A	3.31101e-09	-0.134827	0.262	0.32	0.000120802	B
ANKHD1	3.33032e-09	0.338615	0.335	0.314	0.000121507	B
P2RY10	3.35527e-09	0.431585	0.349	0.261	0.000122417	B
DCLRE1C	3.37792e-09	0.402159	0.283	0.267	0.000123243	B
MXD4	3.42481e-09	-0.19259	0.271	0.337	0.000124954	B
LILRB1	3.57687e-09	0.351243	0.263	0.25	0.000130502	B
CIR1	3.65653e-09	0.256138	0.406	0.388	0.000133408	B
PCF11	3.79995e-09	0.281315	0.38	0.342	0.000138641	B
PPP1R14B	3.80154e-09	-0.209568	0.487	0.577	0.000138699	B
MGMT	3.84315e-09	-0.305435	0.278	0.358	0.000140217	B
ZNF302	3.92155e-09	0.353855	0.296	0.263	0.000143078	B
CLK1	3.99427e-09	0.250883	0.279	0.27	0.000145731	B
SNRPB2	4.03306e-09	-0.303122	0.409	0.501	0.000147146	B
DR1	4.08218e-09	-0.338973	0.236	0.311	0.000148938	B
MEF2A	4.18162e-09	0.162153	0.364	0.362	0.000152567	B
RABEP2	4.26418e-09	0.207062	0.311	0.308	0.000155579	B
CNOT7	4.29225e-09	0.101297	0.364	0.371	0.000156603	B
RNF19A	4.31834e-09	0.203677	0.482	0.465	0.000157555	B
ATP6V0C	4.43594e-09	0.257844	0.504	0.475	0.000161845	B
DCK	4.62672e-09	-0.108709	0.363	0.432	0.000168806	B
ZMAT2	4.78316e-09	-0.229649	0.291	0.365	0.000174514	B
PPCS	4.78454e-09	0.142387	0.341	0.355	0.000174564	B
FDFT1	4.81966e-09	-0.101828	0.266	0.316	0.000175845	B
TMC8	4.83985e-09	0.215558	0.324	0.302	0.000176582	B
ZFC3H1	4.84699e-09	0.248467	0.355	0.344	0.000176842	B
HLA-DOB	4.85022e-09	-0.317821	0.356	0.444	0.00017696	B
ATF4	4.97666e-09	-0.178167	0.276	0.335	0.000181573	B
CCDC12	4.99173e-09	-0.295193	0.434	0.521	0.000182123	B
PHPT1	5.10432e-09	-0.429048	0.259	0.343	0.000186231	B
DNTTIP2	5.10798e-09	0.133035	0.242	0.26	0.000186364	B
LSM14A	5.20842e-09	-0.413285	0.383	0.479	0.000190029	B
DMAC1	5.22955e-09	-0.116574	0.382	0.445	0.0001908	B
TAF15	5.67477e-09	-0.304639	0.315	0.398	0.000207044	B
ZNF217	5.68782e-09	-0.196435	0.29	0.356	0.00020752	B
ZC3H15	5.75021e-09	-0.112309	0.443	0.515	0.000209797	B
LAT2	5.76925e-09	-0.431356	0.349	0.443	0.000210491	B
AP2B1	5.90704e-09	0.144789	0.265	0.276	0.000215518	B
B4GALT1	5.91047e-09	0.18045	0.25	0.263	0.000215644	B
SRSF1	5.99109e-09	0.210338	0.428	0.419	0.000218585	B
CWC15	6.21885e-09	-0.109132	0.367	0.427	0.000226895	B
CIRBP	6.34364e-09	-0.248391	0.702	0.769	0.000231448	B
DNAJC8	6.35359e-09	-0.320262	0.521	0.616	0.000231811	B
SIVA1	6.37067e-09	-0.166182	0.343	0.409	0.000232434	B
ELAVL1	6.42873e-09	-0.27866	0.196	0.25	0.000234552	B
BRD4	6.5031e-09	0.181567	0.395	0.398	0.000237266	B
HMGN3	6.53008e-09	-0.214437	0.393	0.474	0.00023825	B
ENO1	6.57977e-09	-0.404498	0.48	0.563	0.000240063	B
LARS	6.74994e-09	0.200628	0.376	0.378	0.000246271	B
JCHAIN	6.86236e-09	0.202478	0.391	0.301	0.000250373	B
GPATCH8	7.03602e-09	0.347478	0.304	0.273	0.000256709	B
TMED5	7.05755e-09	0.385074	0.251	0.223	0.000257495	B
ATP5PD	7.332e-09	-0.157993	0.423	0.498	0.000267508	B
RIC3	7.39569e-09	0.365638	0.376	0.295	0.000269832	B
WDR11	7.46287e-09	0.236454	0.293	0.283	0.000272283	B
RECQL	7.57961e-09	0.194178	0.278	0.28	0.000276542	B
OSBPL10	7.64355e-09	0.197936	0.291	0.291	0.000278875	B
TRIM38	8.03257e-09	0.183564	0.577	0.57	0.000293068	B
MTCH1	8.16042e-09	0.286056	0.284	0.272	0.000297733	B
SEPTIN2	8.50994e-09	-0.181538	0.35	0.421	0.000310485	B
G3BP1	8.71811e-09	-0.151206	0.364	0.433	0.00031808	B
CELF1	8.74247e-09	0.212732	0.353	0.351	0.000318969	B
CCDC6	8.75024e-09	0.204872	0.262	0.267	0.000319253	B
RBM27	8.79726e-09	-0.151716	0.293	0.353	0.000320968	B
PPP6R1	8.88066e-09	-0.354871	0.237	0.313	0.000324011	B
CHCHD7	9.19011e-09	-0.120302	0.289	0.346	0.000335301	B
ARL6IP1	9.20887e-09	0.135803	0.441	0.437	0.000335986	B
SBNO1	9.39692e-09	0.123577	0.265	0.28	0.000342847	B
CSNK1A1	9.63763e-09	0.115009	0.523	0.544	0.000351629	B
PTPN2	9.88999e-09	-0.102314	0.403	0.456	0.000360836	B
RAB11FIP1	9.94647e-09	-0.145438	0.316	0.385	0.000362897	B
PTBP3	1.00713e-08	-0.120952	0.345	0.4	0.000367453	B
SNRPA1	1.03955e-08	-0.250821	0.27	0.339	0.000379279	B
CDK13	1.04174e-08	0.253912	0.479	0.448	0.000380079	B
ARHGEF1	1.05557e-08	0.189324	0.398	0.389	0.000385125	B
BRK1	1.05955e-08	-0.293997	0.598	0.68	0.000386577	B
SHPRH	1.06952e-08	0.362286	0.299	0.267	0.000390216	B
CWF19L2	1.09083e-08	0.352317	0.379	0.317	0.000397991	B
RPA2	1.0964e-08	0.286044	0.305	0.288	0.00040002	B
CAPZA1	1.1427e-08	-0.35077	0.549	0.622	0.000416914	B
NABP1	1.16459e-08	0.369033	0.286	0.243	0.000424901	B
SECISBP2	1.17229e-08	0.180094	0.323	0.319	0.000427712	B
MAPRE2	1.2014e-08	-0.304255	0.217	0.285	0.000438331	B
PNRC2	1.25989e-08	-0.14379	0.505	0.586	0.000459671	B
AKNA	1.30522e-08	0.130291	0.425	0.407	0.000476211	B
USP3	1.33374e-08	0.377766	0.274	0.24	0.000486616	B
PGK1	1.36556e-08	-0.238923	0.402	0.483	0.000498226	B
ATP6V1F	1.37578e-08	-0.282206	0.432	0.52	0.000501953	B
COPS2	1.38549e-08	-0.336916	0.194	0.256	0.000505497	B
RGS19	1.41573e-08	-0.16964	0.372	0.438	0.00051653	B
ARHGDIA	1.53383e-08	-0.329823	0.239	0.302	0.000559618	B
SNU13	1.60666e-08	-0.346207	0.557	0.64	0.00058619	B
IKZF3	1.66015e-08	0.167851	0.756	0.728	0.000605707	B
ARHGAP4	1.67228e-08	0.252152	0.248	0.252	0.00061013	B
WBP11	1.76217e-08	0.130203	0.248	0.266	0.000642928	B
UBE2G2	1.78011e-08	0.26493	0.272	0.268	0.000649474	B
LRPPRC	1.78236e-08	0.176281	0.288	0.291	0.000650294	B
MCM5	1.78453e-08	-0.38101	0.215	0.286	0.000651087	B
JUNB	1.79952e-08	-0.212347	0.267	0.333	0.000656555	B
TMPO	1.83831e-08	0.143591	0.491	0.481	0.000670709	B
IST1	1.86015e-08	0.12491	0.29	0.304	0.000678676	B
PRPF4B	2.03337e-08	0.198572	0.62	0.607	0.000741875	B
TRAPPC10	2.05037e-08	0.137466	0.268	0.282	0.000748079	B
CCR6	2.0566e-08	0.265848	0.442	0.352	0.00075035	B
RSBN1	2.08554e-08	0.301126	0.274	0.25	0.000760908	B
GPSM3	2.12191e-08	0.185065	0.643	0.627	0.000774179	B
SERPINB9	2.1243e-08	0.230396	0.257	0.248	0.000775051	B
RTF1	2.13137e-08	0.134528	0.451	0.469	0.000777629	B
HCST	2.16531e-08	-0.154298	0.264	0.322	0.000790012	B
SRI	2.24017e-08	0.105507	0.358	0.372	0.000817325	B
NAA20	2.31005e-08	-0.29211	0.199	0.254	0.000842822	B
LENG8	2.31255e-08	0.20665	0.385	0.362	0.000843733	B
CREBBP	2.31772e-08	0.331257	0.257	0.237	0.000845622	B
TIA1	2.32004e-08	0.278227	0.266	0.241	0.000846466	B
PFDN4	2.39002e-08	-0.479737	0.181	0.253	0.000871999	B
JUND	2.42056e-08	0.106242	0.619	0.629	0.000883141	B
DNAJC21	2.42379e-08	0.158331	0.293	0.304	0.00088432	B
TALDO1	2.50427e-08	-0.168006	0.38	0.447	0.000913682	B
ATP2B1-AS1	2.74357e-08	0.287721	0.314	0.289	0.00100099	B
SRSF5	2.76893e-08	-0.102274	0.766	0.84	0.00101025	B
NFX1	2.77496e-08	0.144776	0.256	0.271	0.00101245	B
ATP6V1G1	2.94859e-08	-0.255731	0.766	0.786	0.00107579	B
SETX	2.97126e-08	0.224359	0.58	0.541	0.00108406	B
EIF3D	3.04221e-08	-0.113796	0.528	0.606	0.00110995	B
FAM102A	3.09532e-08	0.181325	0.342	0.332	0.00112933	B
USP14	3.12281e-08	-0.186949	0.217	0.271	0.00113936	B
NBN	3.27055e-08	-0.249192	0.233	0.295	0.00119326	B
EVI2A	3.27468e-08	0.406756	0.255	0.217	0.00119477	B
FAM133B	3.55785e-08	0.115081	0.497	0.512	0.00129808	B
GM2A	3.55793e-08	0.36281	0.282	0.23	0.00129811	B
HP1BP3	3.58844e-08	0.148358	0.56	0.564	0.00130924	B
TARDBP	3.64945e-08	0.146749	0.338	0.356	0.0013315	B
DAD1	3.65491e-08	-0.245472	0.49	0.579	0.00133349	B
CAMK2D	3.8311e-08	-0.31045	0.211	0.271	0.00139778	B
GPATCH11	3.97644e-08	0.260506	0.253	0.24	0.0014508	B
KATNBL1	4.08468e-08	-0.224431	0.207	0.259	0.0014903	B
IL16	4.12584e-08	0.177159	0.485	0.442	0.00150531	B
URI1	4.14304e-08	0.29611	0.313	0.302	0.00151159	B
ZNF33A	4.20357e-08	0.301467	0.319	0.306	0.00153367	B
NDUFA2	4.2592e-08	-0.239738	0.45	0.537	0.00155397	B
LUC7L2	4.34035e-08	0.123805	0.296	0.306	0.00158358	B
SUMO3	4.48682e-08	-0.189031	0.209	0.259	0.00163702	B
HIST1H1D	4.50059e-08	0.218555	0.597	0.528	0.00164204	B
MBP	4.50836e-08	0.312236	0.475	0.417	0.00164488	B
TCF25	4.51267e-08	0.115654	0.559	0.574	0.00164645	B
APOBEC3C	4.54104e-08	0.29128	0.312	0.292	0.0016568	B
LINC00926	4.69986e-08	0.205761	0.541	0.454	0.00171474	B
BCL7C	4.71605e-08	-0.286318	0.233	0.293	0.00172065	B
SCRN1	4.78182e-08	-0.404125	0.197	0.259	0.00174465	B
SENP6	4.82177e-08	0.13049	0.34	0.339	0.00175922	B
ME2	4.8691e-08	0.384772	0.27	0.248	0.00177649	B
CNOT2	4.89592e-08	-0.244694	0.302	0.369	0.00178628	B
SNHG3	5.01598e-08	-0.32023	0.185	0.25	0.00183008	B
SRRM2	5.02347e-08	0.147178	0.783	0.76	0.00183281	B
RBM8A	5.09989e-08	-0.332327	0.484	0.574	0.00186069	B
C9orf16	5.1432e-08	-0.195375	0.445	0.517	0.00187649	B
USP6NL	5.34482e-08	-0.148219	0.29	0.34	0.00195006	B
CXCR5	5.36196e-08	-0.338478	0.186	0.25	0.00195631	B
CHD8	5.76434e-08	0.267748	0.283	0.272	0.00210312	B
PSMC5	6.13115e-08	-0.138145	0.313	0.364	0.00223695	B
TNFRSF13C	6.42628e-08	-0.241892	0.778	0.804	0.00234463	B
TMBIM6	6.60935e-08	0.155102	0.746	0.723	0.00241142	B
TGFB1	6.64419e-08	0.200692	0.364	0.353	0.00242413	B
COX6A1	7.04099e-08	-0.310608	0.64	0.676	0.0025689	B
RIOK3	7.06672e-08	-0.239158	0.244	0.296	0.00257829	B
SMARCE1	7.15579e-08	0.128222	0.462	0.469	0.00261079	B
ZNF101	7.31105e-08	0.4418	0.272	0.227	0.00266744	B
EIF3H	7.35469e-08	-0.284334	0.638	0.708	0.00268336	B
ENTPD4	7.37926e-08	-0.164612	0.245	0.295	0.00269232	B
MTF2	7.59692e-08	-0.426901	0.306	0.39	0.00277174	B
CRYBG1	7.60609e-08	0.162757	0.269	0.27	0.00277508	B
SOCS1	7.60652e-08	0.299616	0.492	0.436	0.00277524	B
RAD21	7.72728e-08	-0.189601	0.389	0.456	0.0028193	B
SRP72	7.73417e-08	-0.11612	0.341	0.391	0.00282181	B
SESN3	7.77442e-08	0.258165	0.493	0.425	0.0028365	B
CREBZF	7.79491e-08	0.323803	0.349	0.319	0.00284397	B
PSMA5	7.85239e-08	-0.360019	0.348	0.434	0.00286495	B
SMS	7.9773e-08	-0.491862	0.223	0.301	0.00291052	B
BAX	8.01456e-08	-0.284211	0.358	0.436	0.00292411	B
AFF3	8.46267e-08	0.167146	0.603	0.544	0.00308761	B
CCT7	8.48355e-08	-0.11949	0.311	0.364	0.00309522	B
AC092821.3	8.63564e-08	0.513468	0.27	0.209	0.00315071	B
ITGA4	8.67952e-08	0.271478	0.454	0.378	0.00316672	B
ZNF141	9.15128e-08	-0.296113	0.258	0.325	0.00333885	B
DDHD1	9.17753e-08	-0.377164	0.277	0.348	0.00334842	B
MSL3	9.40004e-08	-0.143381	0.257	0.312	0.00342961	B
TUG1	9.48166e-08	0.145449	0.295	0.295	0.00345938	B
SF3B5	9.61577e-08	-0.282791	0.451	0.538	0.00350831	B
GLIPR1	9.71047e-08	-0.289973	0.369	0.447	0.00354287	B
CDV3	9.83715e-08	-0.275518	0.707	0.759	0.00358908	B
RSL1D1	1.0514e-07	0.148713	0.47	0.476	0.00383605	B
EFCAB14	1.14729e-07	0.195545	0.27	0.272	0.00418587	B
EPB41L4A-AS1	1.16011e-07	0.307658	0.296	0.263	0.00423265	B
RAD50	1.17323e-07	0.246611	0.332	0.322	0.00428054	B
RIF1	1.22072e-07	0.466522	0.264	0.217	0.0044538	B
PABPN1	1.23613e-07	0.131574	0.398	0.417	0.00451001	B
ID3	1.27054e-07	-0.121762	0.452	0.518	0.00463556	B
ZNF581	1.29616e-07	-0.131661	0.257	0.313	0.00472903	B
PBRM1	1.30278e-07	-0.239227	0.218	0.27	0.00475319	B
ATP5PO	1.32351e-07	-0.249456	0.55	0.636	0.00482883	B
ANKRD13A	1.35949e-07	-0.458613	0.409	0.497	0.00496011	B
CEPT1	1.39392e-07	0.250862	0.421	0.362	0.00508572	B
CEMIP2	1.42017e-07	0.457348	0.267	0.205	0.00518147	B
LSM3	1.43576e-07	-0.226417	0.403	0.478	0.00523839	B
NCR3	1.4538e-07	0.363439	0.28	0.207	0.00530419	B
TLE4	1.46118e-07	0.119311	0.25	0.267	0.00533113	B
SRSF11	1.49134e-07	0.144452	0.55	0.558	0.00544114	B
CMTM6	1.50028e-07	-0.121588	0.434	0.503	0.00547376	B
USP10	1.53014e-07	-0.302956	0.211	0.272	0.00558272	B
PHIP	1.53532e-07	0.257875	0.385	0.361	0.00560161	B
OIP5-AS1	1.54324e-07	0.123192	0.472	0.476	0.00563052	B
NSD3	1.54559e-07	0.109657	0.527	0.524	0.00563908	B
SEPTIN6	1.58918e-07	0.110892	0.716	0.707	0.00579814	B
ST8SIA4	1.61351e-07	-0.186349	0.281	0.332	0.0058869	B
MDFIC	1.6982e-07	-0.273869	0.263	0.333	0.00619589	B
RAB30-DT	1.72616e-07	-0.344118	0.318	0.399	0.00629788	B
MKNK2	1.81398e-07	-0.178428	0.362	0.431	0.0066183	B
USP47	1.8654e-07	0.356187	0.261	0.239	0.00680593	B
DENR	1.89848e-07	-0.141258	0.318	0.379	0.00692659	B
SEPTIN1	1.90593e-07	-0.240514	0.353	0.418	0.00695378	B
DIAPH1	1.93635e-07	-0.25913	0.247	0.304	0.00706478	B
TASOR	1.95477e-07	0.196504	0.298	0.288	0.00713197	B
TMEM243	1.99398e-07	-0.226524	0.616	0.698	0.00727504	B
RHOA	2.0042e-07	-0.304402	0.641	0.701	0.00731233	B
GCC2	2.11704e-07	0.214489	0.638	0.603	0.00772402	B
NDUFB11	2.12621e-07	0.112845	0.619	0.633	0.00775747	B
NEDD8	2.12885e-07	-0.344578	0.546	0.627	0.00776713	B
ANTKMT	2.13187e-07	0.117071	0.281	0.298	0.00777812	B
NDUFV2	2.18328e-07	-0.360428	0.472	0.546	0.00796571	B
DNAJC4	2.32938e-07	0.200768	0.25	0.237	0.00849874	B
RABEP1	2.43526e-07	-0.232548	0.315	0.377	0.00888504	B
SYNE1	2.45436e-07	-0.218185	0.269	0.325	0.00895473	B
CCT3	2.52518e-07	-0.274347	0.442	0.528	0.00921311	B
PTCD3	2.56565e-07	0.238094	0.286	0.272	0.00936076	B
PABPC4	2.56748e-07	-0.16302	0.281	0.334	0.00936744	B
ELMO1	2.61351e-07	0.245668	0.272	0.268	0.0095354	B
NAGK	2.67359e-07	0.122683	0.322	0.333	0.0097546	B
CLINT1	2.6962e-07	-0.127911	0.309	0.367	0.0098371	B
GDI2	2.70892e-07	-0.273054	0.533	0.613	0.00988348	B
PTP4A2	2.70918e-07	-0.296334	0.536	0.62	0.00988444	B
PWP1	2.73093e-07	-0.157109	0.21	0.258	0.00996381	B
STIM2	2.73511e-07	-0.278492	0.345	0.42	0.00997906	B
CCDC85B	2.93913e-07	0.133977	0.47	0.456	0.0107234	B
BRD2	2.96805e-07	-0.213495	0.322	0.385	0.0108289	B
SMC5	2.99719e-07	-0.232243	0.218	0.27	0.0109352	B
TPM3	3.00883e-07	-0.222138	0.781	0.815	0.0109777	B
TMEM131	3.08257e-07	-0.258648	0.361	0.435	0.0112468	B
ANKRD49	3.1706e-07	0.299119	0.343	0.304	0.0115679	B
SNHG8	3.25878e-07	-0.318709	0.536	0.62	0.0118897	B
FBL	3.34506e-07	-0.163707	0.306	0.354	0.0122044	B
LRRK2	3.40145e-07	0.234305	0.291	0.282	0.0124102	B
ABI3	3.40783e-07	-0.273538	0.229	0.29	0.0124335	B
MAP4	3.56133e-07	0.257403	0.284	0.259	0.0129935	B
PPP4R3A	3.58461e-07	0.117981	0.358	0.367	0.0130784	B
HNRNPA3	3.58668e-07	-0.230147	0.735	0.781	0.013086	B
POLR2F	3.62021e-07	-0.257962	0.221	0.278	0.0132083	B
NFATC2IP	3.66596e-07	0.284452	0.254	0.233	0.0133753	B
TRANK1	3.77134e-07	0.136585	0.338	0.345	0.0137597	B
ZRANB2	3.85085e-07	0.128311	0.687	0.673	0.0140498	B
ETV6	3.94843e-07	0.344444	0.265	0.193	0.0144058	B
RHOH	4.02405e-07	0.201708	0.654	0.624	0.0146817	B
WASHC4	4.04318e-07	0.153687	0.42	0.405	0.0147515	B
PET100	4.28115e-07	-0.193628	0.472	0.545	0.0156198	B
PPM1G	4.29627e-07	-0.161315	0.368	0.425	0.015675	B
SYNCRIP	4.33829e-07	-0.410831	0.302	0.382	0.0158283	B
PTEN	4.40246e-07	-0.137768	0.418	0.489	0.0160624	B
TUT4	4.61323e-07	0.134349	0.63	0.597	0.0168314	B
SNX10	4.66905e-07	0.205003	0.334	0.306	0.017035	B
AMFR	4.69802e-07	-0.198663	0.228	0.276	0.0171407	B
GTF2A2	4.75006e-07	-0.271262	0.317	0.389	0.0173306	B
PPA1	5.1117e-07	-0.115302	0.319	0.366	0.01865	B
RBM23	5.12374e-07	0.133556	0.272	0.272	0.018694	B
HERC2	5.20927e-07	0.210697	0.277	0.273	0.019006	B
NIPBL	5.56136e-07	0.126777	0.436	0.417	0.0202906	B
CNR2	5.64609e-07	0.221697	0.308	0.264	0.0205998	B
PTPRA	5.89989e-07	0.210319	0.342	0.323	0.0215257	B
ZC3H7A	5.97717e-07	-0.102197	0.228	0.27	0.0218077	B
LMO4	6.12168e-07	0.271702	0.334	0.329	0.0223349	B
EBLN3P	6.32926e-07	-0.183311	0.466	0.532	0.0230923	B
OARD1	6.35124e-07	-0.135731	0.259	0.299	0.0231725	B
SLC16A1-AS1	6.37799e-07	0.316175	0.254	0.203	0.0232701	B
ASH1L	6.4907e-07	0.105382	0.481	0.491	0.0236813	B
PSME2	6.63e-07	0.162147	0.476	0.456	0.0241896	B
TACC1	6.64483e-07	-0.274276	0.32	0.391	0.0242437	B
SIT1	6.64493e-07	-0.324166	0.324	0.399	0.024244	B
CCDC88C	6.86584e-07	0.145265	0.26	0.256	0.02505	B
LSM5	7.14476e-07	-0.279098	0.324	0.396	0.0260677	B
YTHDC2	7.18126e-07	0.127495	0.247	0.257	0.0262008	B
GCA	7.44913e-07	-0.168033	0.257	0.308	0.0271781	B
CYB5R4	7.66106e-07	-0.201613	0.247	0.291	0.0279514	B
SPOP	7.83722e-07	0.110686	0.241	0.261	0.0285941	B
ELOF1	7.90759e-07	-0.188744	0.225	0.277	0.0288508	B
SMIM19	7.92656e-07	-0.22227	0.208	0.252	0.0289201	B
KAT6B	7.92918e-07	0.112022	0.25	0.253	0.0289296	B
STRBP	8.09187e-07	0.166904	0.528	0.508	0.0295232	B
GPBP1	8.3154e-07	0.138481	0.588	0.579	0.0303387	B
TBC1D5	8.3218e-07	0.312081	0.344	0.296	0.0303621	B
NOP53	8.45846e-07	0.117413	0.784	0.796	0.0308607	B
CCNI	8.80227e-07	-0.131204	0.834	0.823	0.0321151	B
GNAI2	8.9103e-07	-0.298742	0.622	0.685	0.0325092	B
DCP2	9.11038e-07	-0.187331	0.35	0.416	0.0332392	B
NUMA1	9.24839e-07	0.440873	0.255	0.219	0.0337427	B
WIPF1	9.30406e-07	-0.327596	0.501	0.58	0.0339459	B
COTL1	9.40245e-07	-0.28954	0.602	0.669	0.0343048	B
STK10	9.65177e-07	0.250842	0.27	0.246	0.0352145	B
ZBED5	9.67309e-07	0.155692	0.265	0.266	0.0352923	B
IGBP1	9.79727e-07	-0.132004	0.383	0.445	0.0357453	B
RASGRP2	9.92036e-07	0.300027	0.358	0.314	0.0361944	B
NCBP2	1.08705e-06	0.180803	0.332	0.335	0.039661	B
TYMP	1.10713e-06	0.232446	0.27	0.258	0.0403938	B
TTC17	1.11679e-06	0.207178	0.285	0.276	0.0407462	B
UVRAG	1.13325e-06	-0.158872	0.339	0.391	0.0413468	B
HNRNPU	1.16207e-06	0.165607	0.826	0.776	0.042398	B
PRRC2B	1.22754e-06	0.24941	0.346	0.314	0.0447869	B
COX7B	1.3541e-06	-0.133654	0.467	0.528	0.0494042	B
TPD52	1.39138e-06	-0.189874	0.423	0.494	0.0507645	B
LSM8	1.41635e-06	-0.196812	0.528	0.606	0.0516756	B
SYNRG	1.48251e-06	0.188115	0.488	0.454	0.0540894	B
VASP	1.49312e-06	-0.346982	0.399	0.477	0.0544766	B
ZNF644	1.60645e-06	-0.105249	0.312	0.356	0.0586115	B
DDX24	1.61606e-06	0.117784	0.681	0.683	0.058962	B
SLC25A6	1.65545e-06	-0.163973	0.854	0.855	0.060399	B
MGAT5	1.6882e-06	0.222742	0.42	0.384	0.0615939	B
SAFB2	1.70194e-06	0.127635	0.265	0.248	0.0620951	B
PDIA3	1.70261e-06	-0.30056	0.517	0.593	0.0621196	B
SMDT1	1.82991e-06	0.197779	0.659	0.629	0.0667644	B
FUBP1	1.88325e-06	-0.171652	0.326	0.382	0.0687104	B
DANCR	1.88737e-06	-0.170602	0.342	0.405	0.0688608	B
ZC3HAV1	1.94591e-06	0.263258	0.314	0.282	0.0709964	B
ZSCAN16-AS1	1.98092e-06	-0.125358	0.229	0.266	0.0722738	B
NDUFB4	2.01908e-06	-0.169271	0.519	0.589	0.0736663	B
COPS9	2.04802e-06	-0.281516	0.458	0.535	0.0747222	B
SMARCA2	2.14387e-06	0.119179	0.332	0.328	0.0782189	B
TOMM5	2.15598e-06	-0.292659	0.409	0.487	0.0786608	B
TRAPPC5	2.16573e-06	-0.247218	0.5	0.579	0.0790166	B
BTN3A2	2.16959e-06	0.277346	0.348	0.306	0.0791574	B
TM2D1	2.17503e-06	0.108068	0.273	0.273	0.0793558	B
CAPG	2.22552e-06	0.284441	0.314	0.242	0.081198	B
TBL1XR1	2.30446e-06	-0.11699	0.381	0.435	0.0840782	B
TBC1D1	2.45566e-06	-0.430942	0.204	0.267	0.0895946	B
COA4	2.56358e-06	-0.174695	0.268	0.315	0.0935321	B
ATF7IP2	2.65729e-06	-0.167234	0.243	0.286	0.0969512	B
ZMYM2	2.89871e-06	0.139416	0.314	0.306	0.105759	B
ATP5ME	2.96653e-06	-0.271391	0.627	0.696	0.108234	B
HDAC9	3.03623e-06	-0.288784	0.241	0.295	0.110777	B
EID1	3.13863e-06	-0.223312	0.49	0.566	0.114513	B
MORC3	3.21116e-06	0.320594	0.341	0.302	0.117159	B
IGHA2	3.22299e-06	-0.624285	0.186	0.25	0.117591	B
NPIPB5	3.40096e-06	0.126792	0.315	0.274	0.124084	B
BLNK	3.41584e-06	0.129566	0.531	0.521	0.124627	B
TCF3	3.62005e-06	-0.256274	0.239	0.289	0.132078	B
EIF5A	3.6503e-06	-0.278529	0.374	0.445	0.133181	B
CTNNBL1	3.67064e-06	-0.152751	0.258	0.304	0.133923	B
HSH2D	3.67458e-06	0.156579	0.416	0.394	0.134067	B
ESF1	3.92672e-06	0.31217	0.307	0.28	0.143266	B
RNMT	3.93991e-06	-0.150498	0.376	0.42	0.143748	B
DOK3	3.9546e-06	0.133421	0.252	0.259	0.144284	B
GYPC	4.14071e-06	-0.332727	0.472	0.55	0.151074	B
PRH1	4.14621e-06	-0.165501	0.208	0.25	0.151275	B
ATP2B1	4.16057e-06	0.111909	0.515	0.526	0.151799	B
PRKCB	4.19178e-06	0.110705	0.652	0.6	0.152937	B
MBNL1	4.49646e-06	-0.252624	0.687	0.757	0.164053	B
RHOQ	4.64638e-06	-0.25773	0.325	0.392	0.169523	B
ADAM17	4.77288e-06	0.146072	0.289	0.296	0.174138	B
GAS5	4.87235e-06	-0.258374	0.756	0.805	0.177768	B
ACAP2	5.03649e-06	-0.334164	0.414	0.491	0.183756	B
MICOS10	5.1257e-06	-0.324265	0.494	0.568	0.187011	B
PDCD5	5.2179e-06	-0.362145	0.259	0.325	0.190375	B
GABPB1-IT1	5.2947e-06	0.189692	0.266	0.264	0.193177	B
ARHGAP30	5.63212e-06	-0.129569	0.39	0.436	0.205488	B
PTGES3	5.67527e-06	0.14437	0.656	0.644	0.207062	B
NR3C1	5.79976e-06	-0.352473	0.402	0.478	0.211604	B
YWHAZ	5.87298e-06	-0.215816	0.734	0.786	0.214276	B
C5orf56	5.986e-06	0.390413	0.274	0.213	0.218399	B
ITSN2	6.3153e-06	-0.33061	0.465	0.54	0.230414	B
FAM174C	6.53627e-06	0.124654	0.27	0.275	0.238476	B
ZFP36L1	6.75933e-06	0.107672	0.821	0.777	0.246614	B
SETD2	6.8929e-06	-0.118125	0.346	0.398	0.251487	B
UBE2I	6.92901e-06	-0.14611	0.575	0.642	0.252805	B
SMARCC1	6.9448e-06	-0.100574	0.34	0.385	0.253381	B
COX17	7.91306e-06	-0.333487	0.409	0.484	0.288708	B
TPR	7.92971e-06	0.136796	0.549	0.547	0.289316	B
VAMP8	8.02844e-06	-0.281769	0.445	0.52	0.292918	B
S100PBP	8.10965e-06	0.203312	0.286	0.259	0.295881	B
AP3B1	8.4883e-06	0.205167	0.282	0.257	0.309696	B
BAZ2A	8.59859e-06	0.20378	0.284	0.26	0.313719	B
SAP18	9.10783e-06	-0.264889	0.56	0.632	0.332299	B
KDM5A	9.21675e-06	0.151355	0.453	0.439	0.336273	B
SLTM	9.24537e-06	-0.123352	0.485	0.541	0.337317	B
LPIN1	1.10603e-05	0.139147	0.32	0.311	0.403535	B
BCLAF1	1.15213e-05	0.123717	0.486	0.461	0.420356	B
SNX2	1.2026e-05	0.12306	0.605	0.579	0.438769	B
NCL	1.20724e-05	-0.201452	0.771	0.783	0.440461	B
UBE2D2	1.21546e-05	-0.172742	0.607	0.677	0.443459	B
ZFX	1.22225e-05	0.284745	0.258	0.225	0.445938	B
PTPN1	1.24804e-05	0.189158	0.38	0.355	0.455346	B
TLN1	1.25315e-05	0.104088	0.557	0.566	0.457212	B
PRRC2C	1.2738e-05	0.19357	0.759	0.73	0.464745	B
THUMPD3-AS1	1.27816e-05	0.140889	0.469	0.469	0.466337	B
IFNGR1	1.33837e-05	0.147135	0.402	0.395	0.488303	B
DOCK2	1.40589e-05	-0.25293	0.407	0.476	0.512939	B
SRRM1	1.42262e-05	0.152734	0.678	0.66	0.519043	B
RBBP6	1.44963e-05	0.142768	0.325	0.32	0.528896	B
EIF4G2	1.5284e-05	-0.220864	0.555	0.628	0.557637	B
COX7A2	1.55678e-05	-0.250263	0.621	0.686	0.567992	B
BAZ1A	1.74279e-05	-0.123147	0.332	0.38	0.635858	B
UQCR11	1.8211e-05	-0.220927	0.717	0.763	0.664429	B
RBM6	1.85731e-05	-0.319844	0.559	0.626	0.677639	B
SHOC2	1.86129e-05	-0.132506	0.33	0.373	0.679091	B
ATR	1.87939e-05	0.162575	0.279	0.267	0.685694	B
ARHGAP17	1.88874e-05	-0.115199	0.254	0.29	0.689105	B
LY75	1.89612e-05	-0.204039	0.214	0.254	0.691799	B
HNRNPF	2.15917e-05	-0.10691	0.536	0.594	0.787773	B
NIBAN3	2.18345e-05	0.19884	0.332	0.293	0.796633	B
CHURC1	2.29168e-05	-0.151675	0.555	0.616	0.836121	B
ICAM3	2.34713e-05	0.101794	0.506	0.497	0.856352	B
VEGFB	2.48284e-05	0.209014	0.306	0.299	0.905864	B
PPP1R16B	2.58696e-05	0.284501	0.284	0.239	0.943852	B
APBB1IP	2.59875e-05	-0.271062	0.521	0.592	0.948155	B
TMX4	2.64317e-05	0.267291	0.274	0.225	0.964362	B
GTF2I	2.85244e-05	0.131195	0.607	0.605	1	B
C12orf65	3.03131e-05	0.204165	0.264	0.243	1	B
SSB	3.10075e-05	-0.134489	0.439	0.494	1	B
MRPS21	3.10708e-05	-0.222718	0.492	0.562	1	B
SP140L	3.22601e-05	0.221748	0.351	0.308	1	B
FUT8	3.28621e-05	0.25881	0.315	0.281	1	B
CHORDC1	3.30542e-05	-0.137123	0.28	0.322	1	B
ATP5MPL	3.44114e-05	-0.302196	0.582	0.642	1	B
AGPAT5	3.61997e-05	0.113221	0.264	0.252	1	B
HNRNPA2B1	3.6911e-05	-0.106401	0.92	0.913	1	B
ZNF721	3.70281e-05	-0.129524	0.317	0.355	1	B
PTPN6	3.90882e-05	-0.343074	0.506	0.576	1	B
DRAM2	3.95058e-05	0.150538	0.509	0.488	1	B
SYNGR2	4.12766e-05	-0.152988	0.463	0.524	1	B
CALR	4.41608e-05	-0.301419	0.529	0.568	1	B
PRPF40A	4.54435e-05	-0.102315	0.425	0.475	1	B
PARVG	4.57957e-05	-0.134773	0.352	0.396	1	B
DBNL	4.59906e-05	-0.117899	0.502	0.554	1	B
SFPQ	4.63733e-05	-0.212747	0.494	0.564	1	B
GPX4	4.91828e-05	0.12029	0.616	0.599	1	B
RSL24D1	5.02638e-05	-0.189626	0.5	0.564	1	B
RNASEK	5.06421e-05	0.106955	0.8	0.8	1	B
FCRL5	5.43474e-05	0.155038	0.447	0.405	1	B
CD22	5.67266e-05	-0.199634	0.745	0.764	1	B
SNHG25	5.73214e-05	-0.406674	0.255	0.316	1	B
SRSF2	5.82071e-05	-0.114445	0.49	0.539	1	B
USF2	6.1975e-05	-0.176158	0.394	0.449	1	B
LY86	6.31972e-05	-0.220717	0.586	0.653	1	B
DOCK10	6.4825e-05	0.191457	0.342	0.287	1	B
LTA4H	6.75693e-05	-0.198913	0.217	0.252	1	B
KHDRBS1	6.83489e-05	-0.273119	0.454	0.522	1	B
MSI2	7.72468e-05	-0.331861	0.299	0.359	1	B
ANAPC16	8.2211e-05	0.122431	0.779	0.737	1	B
SNRPF	8.23604e-05	-0.224915	0.482	0.548	1	B
COBLL1	8.64652e-05	0.103426	0.413	0.402	1	B
ARID1A	8.82583e-05	0.108032	0.351	0.328	1	B
SIGLEC10	9.36048e-05	-0.303339	0.237	0.286	1	B
NRDC	9.70137e-05	-0.143863	0.325	0.364	1	B
AC245060.5	9.87894e-05	-0.172697	0.3	0.343	1	B
SF3B1	0.000104378	-0.14969	0.623	0.683	1	B
CYTH1	0.000109223	-0.196863	0.366	0.425	1	B
CDKN1B	0.000109436	0.343582	0.274	0.237	1	B
HNRNPK	0.00011989	-0.207944	0.729	0.761	1	B
SRSF10	0.000126518	-0.186704	0.532	0.597	1	B
SKAP2	0.000129616	-0.282504	0.532	0.598	1	B
PPP2R5C	0.000139178	-0.263588	0.361	0.422	1	B
SPCS3	0.000154985	-0.133671	0.386	0.433	1	B
FAM49B	0.000158999	-0.292832	0.572	0.636	1	B
RHBDF2	0.000168196	0.209868	0.304	0.265	1	B
CKLF	0.000171713	-0.155104	0.284	0.33	1	B
ATP5MD	0.000174904	-0.280712	0.578	0.637	1	B
UQCRQ	0.000183397	-0.218961	0.41	0.47	1	B
CYB561A3	0.000198991	-0.204805	0.418	0.479	1	B
SAMSN1	0.0002085	0.19776	0.416	0.378	1	B
SYF2	0.000220811	-0.15807	0.577	0.638	1	B
TAGLN2	0.000234288	0.140654	0.535	0.51	1	B
HIST1H2AC	0.000251555	0.215686	0.334	0.308	1	B
SUMO2	0.000256869	-0.156213	0.762	0.773	1	B
SNX3	0.000257479	-0.221849	0.609	0.667	1	B
TUBB	0.000267319	-0.153265	0.355	0.392	1	B
VHL	0.000290888	0.102876	0.308	0.289	1	B
SOD1	0.000300778	-0.138453	0.613	0.674	1	B
MALT1	0.000300989	-0.216852	0.263	0.302	1	B
TMEM258	0.000314293	-0.178903	0.568	0.628	1	B
PPDPF	0.000316472	-0.190163	0.697	0.739	1	B
MAP4K4	0.000319726	-0.320694	0.509	0.557	1	B
WDFY4	0.000323221	-0.123311	0.379	0.398	1	B
EIF3F	0.000326926	-0.18066	0.686	0.742	1	B
CD1C	0.00033002	0.11005	0.337	0.286	1	B
POU2AF1	0.000348156	-0.231163	0.538	0.6	1	B
C1QBP	0.000357096	-0.252727	0.477	0.539	1	B
LITAF	0.000368868	0.288506	0.266	0.214	1	B
RAC1	0.000369265	-0.273815	0.389	0.45	1	B
PRKDC	0.000386718	-0.132822	0.486	0.534	1	B
UNC93B1	0.000473422	0.148972	0.265	0.261	1	B
CR2	0.000481737	-0.341287	0.443	0.503	1	B
EIF3L	0.000576012	-0.102191	0.495	0.537	1	B
CD72	0.000585927	-0.378779	0.408	0.467	1	B
CDC42	0.000683451	-0.171641	0.679	0.723	1	B
LDHB	0.000710853	-0.234719	0.524	0.582	1	B
NDUFA11	0.000722875	-0.205197	0.562	0.621	1	B
COX5B	0.000733457	-0.188598	0.682	0.725	1	B
CD19	0.00074741	-0.134271	0.547	0.581	1	B
CHMP7	0.000765108	0.235601	0.341	0.311	1	B
TRMT112	0.000777149	-0.134442	0.627	0.677	1	B
PALM2-AKAP2	0.00077878	-0.131064	0.447	0.481	1	B
EIF3K	0.00078531	-0.130431	0.802	0.813	1	B
DMXL1	0.000810406	-0.124574	0.305	0.344	1	B
NDUFA1	0.000832958	-0.249853	0.594	0.644	1	B
EBF1	0.000836152	-0.28383	0.349	0.404	1	B
PAX5	0.000846587	-0.176055	0.631	0.686	1	B
UBE2D3	0.000854097	-0.166223	0.563	0.62	1	B
STK17A	0.000860394	0.116154	0.859	0.842	1	B
FMNL1	0.00102384	0.128922	0.286	0.272	1	B
SLC39A10	0.00105734	0.262394	0.31	0.27	1	B
MAP3K1	0.00105745	0.115916	0.459	0.432	1	B
BPTF	0.00106755	-0.312622	0.602	0.642	1	B
FAM107B	0.00113887	-0.293302	0.564	0.611	1	B
EHMT1	0.00116439	-0.207879	0.28	0.321	1	B
MX1	0.00129537	-0.435804	0.308	0.362	1	B
LRBA	0.00136361	-0.262025	0.223	0.257	1	B
METTL8	0.00136414	-0.360956	0.249	0.257	1	B
SMIM14	0.00139633	-0.175394	0.796	0.777	1	B
PSIP1	0.00146708	-0.206482	0.521	0.577	1	B
FCRL3	0.0015076	-0.335741	0.477	0.533	1	B
NCKAP1L	0.00164134	-0.115436	0.418	0.447	1	B
PHACTR1	0.0016726	0.142824	0.341	0.315	1	B
ARRDC3	0.00174242	0.16621	0.28	0.252	1	B
EIF4B	0.00187237	-0.210685	0.674	0.714	1	B
PPIB	0.00208496	-0.2523	0.553	0.603	1	B
CHI3L2	0.00224626	-0.38211	0.251	0.299	1	B
USP34	0.00240346	-0.149332	0.483	0.53	1	B
PLEKHG1	0.00242043	0.118912	0.298	0.284	1	B
CTSH	0.00273654	-0.177039	0.646	0.676	1	B
SPCS2	0.00305216	-0.19451	0.667	0.712	1	B
SKP1	0.0031239	-0.153796	0.705	0.746	1	B
NUCKS1	0.00316193	-0.151359	0.588	0.639	1	B
ZNF107	0.00319222	0.12842	0.324	0.288	1	B
SMARCB1	0.00450162	-0.174319	0.606	0.656	1	B
SNRPD2	0.00508533	-0.171009	0.743	0.772	1	B
ZFAS1	0.00586415	-0.154771	0.831	0.837	1	B
CIITA	0.00598075	-0.185228	0.475	0.519	1	B
IGFLR1	0.00606434	-0.120032	0.244	0.27	1	B
CYBB	0.00614836	-0.105424	0.604	0.636	1	B
MYL12B	0.00767541	-0.112815	0.745	0.761	1	B
HSPE1	0.00899817	-0.198938	0.543	0.591	1	B
SEL1L3	0.0134043	-0.207328	0.564	0.605	1	B
NDUFB1	0.0135466	-0.243866	0.508	0.553	1	B
IRF8	0.0148386	-0.174389	0.62	0.664	1	B
HNRNPM	0.01508	-0.104803	0.543	0.584	1	B
FAM30A	0.0160959	-0.231227	0.284	0.322	1	B
KIAA0040	0.0181791	0.139502	0.312	0.279	1	B
NHLRC3	0.0193612	0.118235	0.299	0.275	1	B
NSA2	0.0207158	-0.100202	0.704	0.738	1	B
DEK	0.0234332	-0.11845	0.614	0.654	1	B
STK17B	0.0252339	-0.141089	0.785	0.801	1	B
FNBP1	0.0400789	-0.129277	0.694	0.73	1	B
SNHG6	0.0452564	-0.142945	0.719	0.726	1	B
PLEKHA2	0.0481735	-0.255546	0.46	0.498	1	B
MEF2C	0.0515672	-0.133278	0.776	0.791	1	B
NCOA3	0.051944	-0.123704	0.638	0.674	1	B
PNN	0.0657404	-0.171069	0.719	0.748	1	B
HNRNPD	0.0719464	-0.105555	0.628	0.642	1	B
CHCHD10	0.0929117	-0.143053	0.733	0.754	1	B
RAC2	0.148941	-0.146294	0.779	0.793	1	B
SRSF7	0.182992	-0.101599	0.704	0.73	1	B
PIKFYVE	0.214322	-0.228349	0.268	0.288	1	B
MDM4	0.342193	-0.173949	0.645	0.667	1	B
REL	0.525205	-0.10562	0.594	0.611	1	B
PLCG2	0.716846	-0.169041	0.915	0.92	1	B
GAPT	0.93217	-0.112635	0.364	0.359	1	B
S100A10	9.27429e-13	-1.03631	0.915	0.994	3.38372e-08	BEST4+
LGALS3	2.19963e-11	-0.856202	0.915	0.982	8.02536e-07	BEST4+
S100A6	1.83032e-10	-0.795436	0.915	1	6.67791e-06	BEST4+
MT2A	2.43184e-10	-1.52998	0.915	1	8.87256e-06	BEST4+
DYNLL1	3.36091e-10	-1.21979	0.661	0.899	1.22623e-05	BEST4+
FTH1	5.27029e-10	-0.822649	0.915	1	1.92286e-05	BEST4+
CYSTM1	5.97439e-10	-1.09588	0.746	0.923	2.17976e-05	BEST4+
TMSB10	9.34027e-10	-0.800908	0.983	1	3.4078e-05	BEST4+
XIST	1.85072e-08	1.62579	0.678	0.396	0.000675235	BEST4+
MIF	3.66618e-08	-1.09067	0.661	0.899	0.00133761	BEST4+
MYL6	4.17478e-08	-0.724206	0.881	0.982	0.00152317	BEST4+
MT1X	5.18781e-08	-1.31933	0.746	0.923	0.00189277	BEST4+
IFITM3	5.9297e-08	-2.18654	0.576	0.822	0.00216345	BEST4+
MGST3	8.96947e-08	-1.27616	0.729	0.888	0.00327251	BEST4+
OST4	1.07203e-07	-1.27923	0.593	0.817	0.00391132	BEST4+
CRIP1	1.1044e-07	-1.34349	0.593	0.858	0.00402939	BEST4+
MT1G	1.29356e-07	-1.5696	0.932	0.976	0.00471954	BEST4+
MT1E	1.31368e-07	-0.97118	0.915	0.982	0.00479297	BEST4+
FTL	1.34808e-07	-0.810248	0.932	1	0.00491847	BEST4+
TPT1	1.61721e-07	-0.674151	0.915	1	0.0059004	BEST4+
S100A11	1.97073e-07	-1.3469	0.593	0.846	0.00719021	BEST4+
JUN	2.03681e-07	0.962358	0.831	0.805	0.00743128	BEST4+
CLIC1	3.08433e-07	-1.09573	0.729	0.899	0.0112532	BEST4+
SKP1	3.34314e-07	-0.904538	0.763	0.87	0.0121974	BEST4+
NEAT1	7.1524e-07	1.23959	0.966	0.959	0.0260955	BEST4+
CYP3A5	7.46964e-07	1.41236	0.763	0.704	0.027253	BEST4+
CARD16	7.61354e-07	-1.11014	0.627	0.893	0.027778	BEST4+
AC008397.1	7.78852e-07	-2.00944	0.288	0.639	0.0284164	BEST4+
REG3A	7.97834e-07	3.31765	0.458	0.124	0.029109	BEST4+
TXN	8.00973e-07	-1.17341	0.678	0.899	0.0292235	BEST4+
COX7A2	8.4613e-07	-1.05517	0.695	0.923	0.030871	BEST4+
TAPBP	9.47925e-07	0.726518	0.898	0.899	0.034585	BEST4+
PRELID1	9.72843e-07	-1.05804	0.729	0.899	0.0354942	BEST4+
H3F3A	1.27371e-06	-0.646846	0.881	0.976	0.0464712	BEST4+
DSTN	1.37943e-06	-0.821783	0.712	0.905	0.0503286	BEST4+
COX6A1	1.5049e-06	-0.822876	0.78	0.929	0.0549061	BEST4+
OAZ1	1.57948e-06	-0.784181	0.763	0.941	0.0576275	BEST4+
MT1M	1.86026e-06	-1.38095	0.576	0.84	0.0678715	BEST4+
MIDN	1.99704e-06	0.987654	0.712	0.68	0.0728619	BEST4+
CSTB	2.0205e-06	-1.15059	0.678	0.834	0.0737179	BEST4+
FKBP5	2.3227e-06	1.50648	0.695	0.432	0.0847436	BEST4+
HRCT1	2.84872e-06	-1.96663	0.271	0.592	0.103935	BEST4+
LAMTOR5	3.01341e-06	-1.26047	0.525	0.799	0.109944	BEST4+
TMSB4X	3.0374e-06	-0.531397	0.949	0.994	0.110819	BEST4+
MYL12B	3.43451e-06	-0.693017	0.814	0.935	0.125308	BEST4+
SPINK1	4.91801e-06	-1.06955	0.746	0.893	0.179433	BEST4+
HOOK2	5.12666e-06	1.29977	0.542	0.497	0.187046	BEST4+
IFITM2	5.20147e-06	-1.70341	0.475	0.757	0.189776	BEST4+
[truncated: 83,311 more rows]

## Sheet: Supplementary Table 3
Supplementary Table 3. Clustering results of differentially expressed genes into modules per cell type.
gene	cluster	celltype
XIST	1	B
MTRNR2L8	1	B
TXNIP	2	B
ZFP36L2	2	B
CCR7	2	B
GSTO1	2	B
LCK	2	B
SORL1	2	B
IGHA1	2	B
SLA	2	B
MYC	2	B
CLN8	2	B
ACTG1	3	B
EIF1AY	3	B
UCP2	3	B
LRMP	3	B
DTX1	3	B
TXNDC17	3	B
MYO1E	3	B
XAF1	3	B
GCNT2	3	B
TRIM56	3	B
LIMS1	3	B
SYNE2	3	B
PAG1	3	B
CUX1	3	B
PRPSAP2	3	B
LDHA	3	B
DHRS7	3	B
CDK2AP2	3	B
HMBOX1	3	B
TARSL2	3	B
PLP2	3	B
ZRSR2	3	B
GBP4	3	B
SERF2	4	B
CFL1	4	B
ARPC2	4	B
ATP5MG	4	B
MTRNR2L12	4	B
BTG1	4	B
GAPDH	4	B
BANK1	4	B
LCP1	4	B
HMGN1	4	B
ITM2B	4	B
ARPC5	4	B
SLC25A5	4	B
RESF1	4	B
SRSF9	4	B
2024-03-01	4	B
MARCKS	4	B
ORAI2	4	B
IFITM2	4	B
FOXP1	4	B
PLAC8	4	B
PRDX1	4	B
CD24	4	B
MPHOSPH8	4	B
JPX	4	B
DDIT4	4	B
POMP	4	B
LBR	4	B
SPINT2	4	B
CD38	4	B
CELF2	4	B
MRPL51	4	B
CMPK1	4	B
DDX3X	4	B
GPR183	4	B
METAP2	4	B
FKBP1A	4	B
PKM	4	B
TADA3	4	B
GOLGA4	4	B
HLA-DRB5	4	B
TM9SF3	4	B
FTX	4	B
JPT1	4	B
GPR18	4	B
NDUFA7	4	B
YIPF4	4	B
HMGA1	4	B
CD2BP2	4	B
COMMD4	4	B
GNG10	4	B
SELL	4	B
TSPO	4	B
CD69	4	B
SAMD9L	4	B
SMIM20	4	B
OGG1	4	B
USP8	4	B
TERF2	4	B
TTC19	4	B
TIMM8B	4	B
UBE2A	4	B
PIK3CG	4	B
MTMR14	4	B
PARP15	4	B
CASP4	4	B
TKT	4	B
SEC14L1	4	B
CLPTM1L	4	B
PDE4B	4	B
MRPS36	4	B
ZDHHC21	4	B
NSMCE1	4	B
TFRC	4	B
MTIF3	4	B
OTULIN	4	B
LAPTM4A	4	B
MRPL47	4	B
MIA3	4	B
MRPL13	4	B
ERAP2	4	B
TSPAN3	4	B
MDH1	4	B
MAT2B	4	B
MRPL15	4	B
ADAMTS6	4	B
MLLT6	4	B
FCGR2B	4	B
LYRM4	4	B
EIF2AK2	4	B
EPSTI1	4	B
TLE3	4	B
STAT1	4	B
SPATS2	4	B
TASOR2	4	B
MPEG1	4	B
UGGT1	4	B
BCL2A1	4	B
ZKSCAN1	4	B
GLRX	4	B
AC058791.1	4	B
UQCC2	4	B
NLRC5	4	B
AIDA	4	B
CAMP	4	B
CD83	4	B
PDLIM1	4	B
DENND5B	4	B
SLC4A7	4	B
HSPA5	4	B
LY86-AS1	4	B
MAML2	4	B
ZNF397	4	B
GNB5	4	B
TES	4	B
STAG1	4	B
CTSB	4	B
KIAA2026	4	B
SHFL	4	B
SLC38A2	4	B
H3F3A	5	B
ACTB	5	B
PFN1	5	B
BASP1	5	B
VIM	5	B
FCMR	5	B
SP110	5	B
SRSF3	5	B
RNF213	5	B
POLR2J3	5	B
SARAF	5	B
BHLHE41	5	B
TNRC6B	5	B
RTN4	5	B
LAMTOR5	5	B
ARPC5L	5	B
TMEM14C	5	B
ARPC4	5	B
SMCHD1	5	B
DCXR	5	B
GABPB1-AS1	5	B
CHD2	5	B
BCL2	5	B
DNAJC10	5	B
ALKBH7	5	B
LYSMD2	5	B
CAST	5	B
H2AFV	5	B
PKHD1L1	5	B
MRPL36	5	B
UBE2J1	5	B
MPC2	5	B
TMEM131L	5	B
LPGAT1	5	B
ZNF791	5	B
KANSL1	5	B
ZEB2	5	B
GLRX3	5	B
FERMT3	5	B
NOTCH2	5	B
SPI1	5	B
BLOC1S6	5	B
PPP3CA	5	B
TMEM161B-AS1	5	B
RHOG	5	B
AC243960.1	5	B
ISG20	5	B
VPS36	5	B
ZBTB20	5	B
CCDC88A	5	B
MED13L	5	B
SGSM3	5	B
BACH2	5	B
CYSLTR1	5	B
CLECL1	5	B
SMC1A	5	B
FRYL	5	B
FABP5	5	B
SELENOW	5	B
CPNE3	5	B
UBR2	5	B
UBE2L6	5	B
AC108863.2	5	B
NPC2	5	B
ST3GAL5	5	B
ADPGK	5	B
CSNK1G3	5	B
C1orf56	5	B
HMGB2	5	B
DGKA	5	B
ZNF431	5	B
C1GALT1	5	B
TSIX	6	B
AC009950.1	7	B
HMCES	7	B
MEF2B	8	B
RGS13	8	B
SERPINA9	8	B
MALAT1	9	B
HLA-B	9	B
ARPC3	9	B
MYL6	9	B
ARPC1B	9	B
CXCR4	9	B
TOMM7	9	B
HLA-DQB1	9	B
YWHAB	9	B
HLA-E	9	B
CORO1A	9	B
ACTR3	9	B
HLA-DMA	9	B
PARP1	9	B
IGHM	9	B
SP100	9	B
HLA-DQA1	9	B
LIMD2	9	B
ATP5MC3	9	B
SLC25A3	9	B
AKAP13	9	B
SELENOT	9	B
HMGN2	9	B
CTSS	9	B
TNFRSF13B	9	B
TRAPPC1	9	B
AKAP9	9	B
GNG5	9	B
PLAAT4	9	B
CNDP2	9	B
NDUFS6	9	B
PNRC1	9	B
PPM1K	9	B
SPIB	9	B
SEC61B	9	B
EIF1AX	9	B
BCAS4	9	B
RAN	9	B
TRIM22	9	B
ATP5PF	9	B
HCLS1	9	B
GLRX5	9	B
IFI27L2	9	B
SNRPE	9	B
PPP2CA	9	B
CNN2	9	B
ATXN10	9	B
CCDC50	9	B
CD40	9	B
ZBTB38	9	B
ATP5MF	9	B
TGOLN2	9	B
TPM4	9	B
ARL6IP5	9	B
NFKBIA	9	B
CHCHD1	9	B
RBM38	9	B
EML4	9	B
PSME1	9	B
NUTF2	9	B
ANKRD12	9	B
ADAM28	9	B
TRAF3IP3	9	B
BUD31	9	B
FXYD5	9	B
MMADHC	9	B
TRAF5	9	B
MFAP1	9	B
ERBIN	9	B
PSMA2	9	B
ITGAE	9	B
SNRPD1	9	B
ZNF428	9	B
LSM4	9	B
SAT2	9	B
SH3KBP1	9	B
VDAC1	9	B
NDUFA12	9	B
MRPL21	9	B
ADD1	9	B
HHEX	9	B
BZW1	9	B
BRI3BP	9	B
TMF1	9	B
CAPZB	9	B
HDDC2	9	B
ARL14EP	9	B
SF3B6	9	B
HIST1H4C	9	B
CCT8	9	B
VEZT	9	B
RGS10	9	B
GSTP1	9	B
MZT2A	9	B
PHYKPL	9	B
MRPS14	9	B
PGLS	9	B
NDUFC1	9	B
VPS4B	9	B
RBX1	9	B
PSMD8	9	B
UTRN	9	B
TIMM13	9	B
MAGOH	9	B
PDCD6IP	9	B
PSMB2	9	B
ROMO1	9	B
DYNC1I2	9	B
POLR2L	9	B
UBE2R2	9	B
COX7A2L	9	B
ZCCHC7	9	B
STAP1	9	B
CLTA	9	B
FYTTD1	9	B
TMEM219	9	B
IRF1	9	B
KLF13	9	B
YWHAE	9	B
MRPS15	9	B
SEC11C	9	B
RFC1	9	B
NEAT1	9	B
MIDN	9	B
HSBP1	9	B
ANKRD44	9	B
NAA50	9	B
CSNK2A1	9	B
EMP3	9	B
COMMD7	9	B
SEM1	9	B
TWF2	9	B
SEC61G	9	B
AC245297.3	9	B
COMMD8	9	B
ATP5F1C	9	B
CTCF	9	B
PRDX3	9	B
SEPHS2	9	B
PKN2	9	B
UBE2G1	9	B
PPP1R7	9	B
HDAC1	9	B
PRPF38B	9	B
NDUFAB1	9	B
PCSK7	9	B
PIP4K2A	9	B
TSTD1	9	B
NDUFB3	9	B
ALOX5AP	9	B
FAM76B	9	B
CTNNB1	9	B
NMT1	9	B
MAX	9	B
SNX29	9	B
BBX	9	B
TMED4	9	B
TXNDC9	9	B
IFNGR2	9	B
NUB1	9	B
H2AFZ	9	B
SNRNP200	9	B
GNA13	9	B
XRN1	9	B
SNAP23	9	B
C12orf75	9	B
SQSTM1	9	B
LMAN1	9	B
DAAM1	9	B
PGAM1	9	B
NT5C	9	B
ERP44	9	B
PURA	9	B
ELK4	9	B
ZNF106	9	B
YPEL3	9	B
SNHG14	9	B
NUBP1	9	B
UPF2	9	B
TFEB	9	B
IER2	9	B
TRBC2	9	B
LYPLA1	9	B
PAWR	9	B
AFF4	9	B
IGLC2	9	B
TMEM18	9	B
POLR2G	9	B
BDP1	9	B
TIFA	9	B
PAXX	9	B
CHD7	9	B
IFNAR1	9	B
TAP1	9	B
VPS35	9	B
RICTOR	9	B
KMT2C	9	B
CREBRF	9	B
LBH	9	B
SFT2D2	9	B
BRWD1	9	B
GGA1	9	B
TAF12	9	B
EMC10	9	B
PHF20	9	B
SNX22	9	B
WDR1	9	B
RNF145	9	B
LSM10	9	B
ADD3	9	B
CHD1	9	B
R3HDM2	9	B
HSP90B1	9	B
PRDX6	9	B
AC005670.3	9	B
PHKB	9	B
CYTIP	9	B
ERGIC1	9	B
TLK1	9	B
C15orf40	9	B
SPG7	9	B
MRPL14	9	B
TNRC6A	9	B
HCG18	9	B
ARHGAP45	9	B
CD180	9	B
MAP3K2	9	B
RB1CC1	9	B
CDK12	9	B
DNPH1	9	B
ELF2	9	B
TIMM10	9	B
LONP2	9	B
PRPF8	9	B
TGFBR2	9	B
FAM3C	9	B
ZNF506	9	B
USP9X	9	B
KAT6A	9	B
RERE	9	B
SUSD3	9	B
ASAH1	9	B
OTUD6B-AS1	9	B
XIAP	9	B
ENTPD1	9	B
FCRL1	9	B
SETD5	9	B
MCUB	9	B
GPATCH2L	9	B
ZNF652	9	B
MCTP2	9	B
ZMYND8	9	B
EDEM1	9	B
ANXA6	9	B
GATAD1	9	B
ZNF91	9	B
EPM2AIP1	9	B
FGD2	9	B
CLN5	9	B
ZNF800	9	B
MECP2	9	B
SPG11	9	B
IGLC3	9	B
KDM5B	9	B
GARS-DT	9	B
ACP5	9	B
CYLD	9	B
MIR29B2CHG	9	B
PSAP	9	B
ODF2L	9	B
TP53INP1	9	B
KDM2A	9	B
ADAM10	9	B
SYS1	9	B
SAMD9	9	B
CASP8	9	B
LINC00342	9	B
SMC6	9	B
P2RY10	9	B
DCLRE1C	9	B
LILRB1	9	B
ZNF302	9	B
GPATCH8	9	B
TMED5	9	B
RIC3	9	B
SHPRH	9	B
CWF19L2	9	B
NABP1	9	B
USP3	9	B
EVI2A	9	B
GM2A	9	B
ME2	9	B
ZNF101	9	B
AC092821.3	9	B
RIF1	9	B
CEMIP2	9	B
NCR3	9	B
USP47	9	B
ETV6	9	B
NUMA1	9	B
TSC22D3	10	B
USP9Y	10	B
KLF2	10	B
TMEM123	10	B
GRHPR	10	B
ABRACL	10	B
LPP	10	B
AC114760.2	10	B
CHPT1	10	B
KCNQ1OT1	10	B
MARCKSL1	11	B
BCL7A	11	B
RFTN1	11	B
NEIL1	11	B
BCL6	11	B
HLA-DQA2	11	B
DEF8	11	B
LMO2	12	B
JUN	12	B
B2M	13	B
OAZ1	13	B
PPIA	13	B
YBX1	13	B
NDUFA4	13	B
HLA-DRB1	13	B
NDUFA13	13	B
CD53	13	B
COX6C	13	B
LTB	13	B
CD79B	13	B
CD44	13	B
TCEA1	13	B
UBQLN1	13	B
AC004687.1	13	B
DCTN3	13	B
UQCRH	13	B
PDCD4	13	B
SYPL1	13	B
N4BP2L2	13	B
ATP5IF1	13	B
KDELR1	13	B
EHD1	13	B
NDUFB6	13	B
ELOB	13	B
ECH1	13	B
SWAP70	13	B
PMAIP1	13	B
SNF8	13	B
OLA1	13	B
USP12	13	B
EZR	13	B
UBE2N	13	B
RMDN1	13	B
TMEM59	13	B
RNASET2	13	B
PLIN3	13	B
TCF4	13	B
ATM	13	B
LAPTM5	13	B
ANXA11	13	B
NCOR1	13	B
PPP4C	13	B
EIF2S3	13	B
MBD2	13	B
COX11	13	B
RTRAF	13	B
PSMA4	13	B
STRAP	13	B
POLR2K	13	B
PSMB6	13	B
DTNBP1	13	B
RAB11A	13	B
MRPL22	13	B
EMC6	13	B
MRPL41	13	B
NECAP2	13	B
ARID1B	13	B
CAMTA1	13	B
AP3S1	13	B
LYRM1	13	B
UQCR10	13	B
MRPL27	13	B
EEF1D	13	B
UBE2V1	13	B
RALGPS2	13	B
SRP9	13	B
FKBP3	13	B
INPP5D	13	B
H2AFY	13	B
FIBP	13	B
THOC7	13	B
CSK	13	B
IDH3G	13	B
PARK7	13	B
CNOT4	13	B
PSMB9	13	B
HSD17B10	13	B
MLF2	13	B
CD81	13	B
SCAF11	13	B
NDUFAF3	13	B
NUDT21	13	B
PSMB3	13	B
UBE2L3	13	B
TMEM154	13	B
PCED1B-AS1	13	B
SUPT4H1	13	B
PIK3AP1	13	B
MZT2B	13	B
PDE7A	13	B
RBMX	13	B
LRRFIP1	13	B
CIB1	13	B
RBM39	13	B
COX20	13	B
ACAP1	13	B
SPTLC2	13	B
RAP1B	13	B
CCDC69	13	B
PPP1R18	13	B
PTRHD1	13	B
KMT2E	13	B
PPP1R2	13	B
CHMP5	13	B
TOP1	13	B
SNRPG	13	B
TERF2IP	13	B
ATP6AP2	13	B
CHMP2A	13	B
RPA3	13	B
PSMD9	13	B
ANAPC11	13	B
ZFAND6	13	B
C17orf49	13	B
TRAPPC6A	13	B
CYCS	13	B
GNB2	13	B
PRMT1	13	B
DCUN1D1	13	B
PARP14	13	B
PHB2	13	B
ISCU	13	B
BCAP31	13	B
MICU2	13	B
CNOT1	13	B
BAZ1B	13	B
CD82	13	B
RIPOR2	13	B
KRR1	13	B
YTHDC1	13	B
RSRP1	13	B
TAF10	13	B
LARP1	13	B
HDAC7	13	B
PPP1CA	13	B
COPE	13	B
IFI16	13	B
COA3	13	B
RBIS	13	B
ARHGAP24	13	B
RBM5	13	B
ANXA5	13	B
RBBP4	13	B
FXR1	13	B
EIF3A	13	B
PFDN6	13	B
IL2RG	13	B
RASGRP3	13	B
RBM3	13	B
TUBA4A	13	B
IRF3	13	B
DGUOK	13	B
EIF4E2	13	B
SH3BP5	13	B
TAPBP	13	B
NIFK	13	B
HIST1H1E	13	B
COA1	13	B
VPS13C	13	B
CAP1	13	B
LPXN	13	B
HSPA4	13	B
GLG1	13	B
BTK	13	B
EIF4A1	13	B
RPAP3	13	B
TMX1	13	B
ATOX1	13	B
IRF9	13	B
LINC01578	13	B
ATRAID	13	B
EPC1	13	B
EPS15	13	B
CD47	13	B
SNRNP27	13	B
CYBC1	13	B
C16orf87	13	B
STK24	13	B
SLIRP	13	B
UFM1	13	B
HLA-F	13	B
KIAA0355	13	B
TPI1	13	B
COX5A	13	B
HSPA9	13	B
TMEM259	13	B
ERH	13	B
PIN1	13	B
RCN2	13	B
RNF216	13	B
ZBTB8OS	13	B
ELK3	13	B
ADAR	13	B
PRPF6	13	B
USP48	13	B
OSGEP	13	B
CNPY3	13	B
DAPP1	13	B
NUFIP2	13	B
LRP10	13	B
NCOA7	13	B
ITGB2	13	B
RAD17	13	B
SEPTIN9	13	B
PCM1	13	B
TBCA	13	B
CACYBP	13	B
CCDC90B	13	B
MKRN1	13	B
MED13	13	B
FNBP4	13	B
YME1L1	13	B
NSL1	13	B
ZNF292	13	B
NKAP	13	B
RBM26	13	B
NFKB1	13	B
SNX5	13	B
BMP2K	13	B
CRIP1	13	B
CRBN	13	B
USP7	13	B
PDCD7	13	B
NUP210	13	B
RSBN1L	13	B
ATRX	13	B
MACF1	13	B
DYNC1H1	13	B
CSTB	13	B
MRPL4	13	B
ATP5F1B	13	B
RNASEH2B	13	B
CXXC5	13	B
ANKRD11	13	B
PXK	13	B
BST2	13	B
HIST1H1C	13	B
WDR33	13	B
SAFB	13	B
IQCB1	13	B
CCDC18-AS1	13	B
SEC62	13	B
TTC3	13	B
C6orf62	13	B
RAB8B	13	B
PJA2	13	B
PYURF	13	B
TNFRSF14	13	B
IDS	13	B
CNTRL	13	B
PHC3	13	B
TRAC	13	B
NIN	13	B
PHTF2	13	B
2024-03-06	13	B
TRIM44	13	B
WSB1	13	B
SSR1	13	B
NPEPPS	13	B
PTPN22	13	B
ADAM19	13	B
PPIG	13	B
NME3	13	B
PCMTD1	13	B
EPB41	13	B
DGKD	13	B
PUM1	13	B
DIDO1	13	B
ZNF430	13	B
METTL7A	13	B
AC009061.2	13	B
PRMT2	13	B
LINC-PINT	13	B
PIN4	13	B
IFT57	13	B
ANKHD1	13	B
CIR1	13	B
PCF11	13	B
CLK1	13	B
ATP6V0C	13	B
ZFC3H1	13	B
PHPT1	13	B
LAT2	13	B
WDR11	13	B
MTCH1	13	B
CDK13	13	B
RPA2	13	B
ARHGAP4	13	B
UBE2G2	13	B
CCR6	13	B
RSBN1	13	B
SERPINB9	13	B
CREBBP	13	B
TIA1	13	B
PFDN4	13	B
ATP2B1-AS1	13	B
SETX	13	B
GPATCH11	13	B
URI1	13	B
ZNF33A	13	B
MBP	13	B
APOBEC3C	13	B
CHD8	13	B
MTF2	13	B
SOCS1	13	B
SESN3	13	B
CREBZF	13	B
SMS	13	B
ITGA4	13	B
EPB41L4A-AS1	13	B
RAD50	13	B
ANKRD13A	13	B
CEPT1	13	B
PHIP	13	B
PTCD3	13	B
ELMO1	13	B
ANKRD49	13	B
LRRK2	13	B
MAP4	13	B
NFATC2IP	13	B
LMO4	13	B
SLC16A1-AS1	13	B
TBC1D5	13	B
STK10	13	B
RASGRP2	13	B
TYMP	13	B
PRRC2B	13	B
RCSD1	14	B
ANP32B	14	B
DBI	14	B
LINC02397	14	B
SNHG5	14	B
CFLAR	14	B
DYNLL1	14	B
KLHL6	14	B
ODC1	14	B
AC025164.1	14	B
IL4R	14	B
PHF6	14	B
RRAS2	14	B
EAF2	14	B
MZB1	14	B
LYPLAL1	14	B
PLEK	14	B
DNMT1	14	B
SIAH2	14	B
PDIA4	14	B
CALM3	14	B
LY6E	14	B
PIK3IP1	14	B
GNPTAB	14	B
ITGB1	14	B
CD63	14	B
C7orf50	14	B
SHISAL2A	14	B
KLF6	14	B
ELOA	14	B
STAG3	14	B
MRNIP	14	B
TCL1A	15	B
GCHFR	16	B
PTTG1	17	B
MGST3	17	B
ELL3	18	B
AC023590.1	18	B
NANS	18	B
TMSB4X	19	B
TPT1	19	B
ISG15	19	B
HLA-DRA	19	B
ATP5F1E	19	B
HLA-A	19	B
HNRNPA1	19	B
NPM1	19	B
BTF3	19	B
MYL12A	19	B
PABPC1	19	B
CHCHD2	19	B
SRP14	19	B
HMGB1	19	B
SH3BGRL3	19	B
MIF	19	B
NDUFS3	19	B
IMP4	19	B
ARHGDIB	19	B
CHMP4B	19	B
GNAS	19	B
PTPRC	19	B
FIP1L1	19	B
ACTR2	19	B
UBL5	19	B
GTF3C6	19	B
SURF1	19	B
RER1	19	B
KIF5B	19	B
UBE2E1	19	B
SNX17	19	B
TIPRL	19	B
MFSD10	19	B
MOB3A	19	B
CFDP1	19	B
CD79A	19	B
POLD4	19	B
RANBP2	19	B
SFT2D1	19	B
EIF3I	19	B
UBA2	19	B
NDUFC2	19	B
ABI1	19	B
MIEN1	19	B
VGLL4	19	B
COX6B1	19	B
ADRM1	19	B
SVBP	19	B
GTF2E2	19	B
CAPNS1	19	B
PFDN5	19	B
MS4A1	19	B
RAB5IF	19	B
UBC	19	B
MRPS24	19	B
EEF1G	19	B
COMMD6	19	B
VPS29	19	B
RAB7A	19	B
ARF5	19	B
MAP4K1	19	B
LAMTOR2	19	B
NDUFS7	19	B
HLA-DMB	19	B
BCAS2	19	B
TBCB	19	B
RALY	19	B
C1D	19	B
ETFB	19	B
SS18L2	19	B
MRPL35	19	B
STMP1	19	B
EIF2B1	19	B
SYVN1	19	B
CNIH1	19	B
IDH3B	19	B
PNISR	19	B
PDHB	19	B
HADHB	19	B
PSMB4	19	B
SRPK1	19	B
UBE2M	19	B
CD164	19	B
TOX4	19	B
SNHG32	19	B
OSTF1	19	B
CCDC107	19	B
COA6	19	B
NRBF2	19	B
BECN1	19	B
AP2M1	19	B
LYRM2	19	B
TMEM156	19	B
GNAI3	19	B
PSMD13	19	B
RNF181	19	B
SARNP	19	B
UQCRFS1	19	B
TRAPPC2L	19	B
TXN2	19	B
TMED9	19	B
BSG	19	B
PPP1R35	19	B
UBE2V2	19	B
PSMD12	19	B
ESD	19	B
TMEM256	19	B
TOMM22	19	B
MRPS23	19	B
RNPS1	19	B
IKBKB	19	B
ATP6V0D1	19	B
NSF	19	B
MOB1A	19	B
DPY30	19	B
MAPK1IP1L	19	B
REX1BD	19	B
ATP5PB	19	B
CCT2	19	B
PSENEN	19	B
NDUFB2	19	B
UBE2H	19	B
PSMB7	19	B
PPP1CC	19	B
CCT6A	19	B
PPP4R3B	19	B
SNRPC	19	B
FTH1	19	B
ARPP19	19	B
MRPS12	19	B
DCAF7	19	B
PSMA6	19	B
KLHL24	19	B
BLOC1S1	19	B
PSMB1	19	B
TM9SF2	19	B
MRPL54	19	B
TPRKB	19	B
HIKESHI	19	B
SSBP1	19	B
DNAJC15	19	B
PFDN2	19	B
SCIMP	19	B
REEP5	19	B
NDUFB8	19	B
COPZ1	19	B
DDX46	19	B
MRPS18C	19	B
AHSA1	19	B
RABAC1	19	B
AP2S1	19	B
CEP57	19	B
NAA38	19	B
ACADM	19	B
METTL26	19	B
ISCA2	19	B
SSNA1	19	B
C4orf3	19	B
LSM6	19	B
GTF2H5	19	B
ILF3-DT	19	B
CCM2	19	B
USE1	19	B
OSTC	19	B
RBCK1	19	B
SF3B2	19	B
RAB2A	19	B
MRPL18	19	B
HSD17B12	19	B
FDPS	19	B
DDX1	19	B
ZNF580	19	B
PEBP1	19	B
TMEM167A	19	B
NCBP2AS2	19	B
STARD7	19	B
NCF1	19	B
RTF2	19	B
PSMC6	19	B
SPAG7	19	B
RANBP1	19	B
VBP1	19	B
SASH3	19	B
ZNF280D	19	B
ATF6B	19	B
USP16	19	B
NUDT22	19	B
EIF6	19	B
MRPS33	19	B
MRPL20	19	B
EIF3M	19	B
DDX39A	19	B
BTF3L4	19	B
COX16	19	B
LYL1	19	B
VAMP2	19	B
UHMK1	19	B
SLC25A37	19	B
NCF4	19	B
ZNRD1	19	B
PSMD4	19	B
SLC15A4	19	B
PPHLN1	19	B
ATP5F1A	19	B
SCAND1	19	B
CREB1	19	B
NSMCE3	19	B
NDUFA6	19	B
ATP5MC1	19	B
USP22	19	B
ST13	19	B
TXNL4A	19	B
PDCD2	19	B
GRB2	19	B
ERP29	19	B
APPL1	19	B
CIAO2B	19	B
SUZ12	19	B
HIF1A	19	B
SSR2	19	B
PSMD14	19	B
SRSF4	19	B
CD46	19	B
DNAJB6	19	B
PAGR1	19	B
BLOC1S2	19	B
THAP12	19	B
NDUFB5	19	B
HSP90AB1	19	B
LRRK1	19	B
PKN1	19	B
PRELID1	19	B
ENY2	19	B
MBD4	19	B
CANX	19	B
OTUB1	19	B
CHD9	19	B
PSMA3-AS1	19	B
RAB21	19	B
PNKP	19	B
BAG1	19	B
TMED8	19	B
OST4	19	B
BOD1L1	19	B
XRCC6	19	B
P2RX5	19	B
IFI30	19	B
MESD	19	B
ETFA	19	B
ATXN7L3B	19	B
DNAJA2	19	B
SRSF8	19	B
SARS	19	B
INTS6	19	B
PA2G4	19	B
MRPL33	19	B
NUTM2A-AS1	19	B
KLC1	19	B
UGCG	19	B
MAP1LC3B	19	B
ZFR	19	B
2024-03-07	19	B
ORMDL1	19	B
DAXX	19	B
EIF2AK1	19	B
MARK3	19	B
OCIAD1	19	B
SNHG29	19	B
EIF3E	19	B
GOLGB1	19	B
SNRPB	19	B
WASHC3	19	B
SMARCC2	19	B
PSMA7	19	B
ZC3H12D	19	B
TMBIM4	19	B
SPCS1	19	B
SH3BGRL	19	B
SNX1	19	B
PCMT1	19	B
PCED1B	19	B
TNFAIP8	19	B
MFF	19	B
DNAJB14	19	B
MTERF4	19	B
PRKAR1A	19	B
MRPL32	19	B
BLK	19	B
DDX17	19	B
PAIP2	19	B
CNPY2	19	B
GIT2	19	B
FBXO9	19	B
POGZ	19	B
XPC	19	B
GABARAPL2	19	B
GGA2	19	B
UBXN4	19	B
RAB30	19	B
ECHDC1	19	B
SNW1	19	B
SDHC	19	B
OFD1	19	B
RABGAP1L	19	B
TMEM230	19	B
CCT5	19	B
POLR3GL	19	B
NAP1L1	19	B
PGGT1B	19	B
TRPM7	19	B
CLNS1A	19	B
TMOD3	19	B
TOMM6	19	B
DDX5	19	B
NAP1L4	19	B
RRP7A	19	B
PUM2	19	B
C12orf57	19	B
RASSF3	19	B
RAB3GAP2	19	B
VMP1	19	B
HNRNPC	19	B
BANF1	19	B
PDIA6	19	B
IRF2	19	B
RASSF2	19	B
SOS1	19	B
ILF2	19	B
CFAP97	19	B
ANP32A	19	B
ATP6V1E1	19	B
ADNP	19	B
ZBTB1	19	B
LINC01215	19	B
CCNG2	19	B
GABARAP	19	B
HLA-DOA	19	B
RNASEH2C	19	B
NHP2	19	B
POLR2J	19	B
CSNK2B	19	B
CCNL1	19	B
PTK2B	19	B
MCL1	19	B
PRKD3	19	B
EAPP	19	B
SUB1	19	B
CDC42SE2	19	B
MRPL52	19	B
CBWD5	19	B
MIER1	19	B
NT5C3A	19	B
PDLIM2	19	B
SUGP2	19	B
STX7	19	B
RP9	19	B
NOP10	19	B
PRDM2	19	B
MYO9B	19	B
PHB	19	B
DOCK8	19	B
DAZAP1	19	B
TRIM13	19	B
THUMPD1	19	B
LCOR	19	B
SELENOH	19	B
UBTF	19	B
COX8A	19	B
ZNF207	19	B
ILF3	19	B
ZCRB1	19	B
CUL3	19	B
HNRNPAB	19	B
PHAX	19	B
CIAO2A	19	B
FCRLA	19	B
PRDX5	19	B
NOL7	19	B
LSP1	19	B
TLE5	19	B
MGMT	19	B
SNRPB2	19	B
DR1	19	B
MEF2A	19	B
RABEP2	19	B
CNOT7	19	B
RNF19A	19	B
PPCS	19	B
TMC8	19	B
HLA-DOB	19	B
CCDC12	19	B
DNTTIP2	19	B
LSM14A	19	B
TAF15	19	B
AP2B1	19	B
B4GALT1	19	B
SRSF1	19	B
CIRBP	19	B
DNAJC8	19	B
ELAVL1	19	B
BRD4	19	B
ENO1	19	B
LARS	19	B
JCHAIN	19	B
RECQL	19	B
OSBPL10	19	B
TRIM38	19	B
CELF1	19	B
CCDC6	19	B
PPP6R1	19	B
ARL6IP1	19	B
SBNO1	19	B
CSNK1A1	19	B
SNRPA1	19	B
ARHGEF1	19	B
BRK1	19	B
CAPZA1	19	B
SECISBP2	19	B
MAPRE2	19	B
AKNA	19	B
PGK1	19	B
ATP6V1F	19	B
COPS2	19	B
ARHGDIA	19	B
SNU13	19	B
IKZF3	19	B
WBP11	19	B
LRPPRC	19	B
MCM5	19	B
TMPO	19	B
IST1	19	B
PRPF4B	19	B
TRAPPC10	19	B
GPSM3	19	B
RTF1	19	B
SRI	19	B
NAA20	19	B
LENG8	19	B
JUND	19	B
DNAJC21	19	B
NFX1	19	B
ATP6V1G1	19	B
FAM102A	19	B
NBN	19	B
FAM133B	19	B
HP1BP3	19	B
TARDBP	19	B
DAD1	19	B
CAMK2D	19	B
IL16	19	B
NDUFA2	19	B
LUC7L2	19	B
HIST1H1D	19	B
TCF25	19	B
LINC00926	19	B
BCL7C	19	B
SCRN1	19	B
SENP6	19	B
CNOT2	19	B
SNHG3	19	B
SRRM2	19	B
RBM8A	19	B
CXCR5	19	B
TNFRSF13C	19	B
TMBIM6	19	B
TGFB1	19	B
COX6A1	19	B
RIOK3	19	B
SMARCE1	19	B
EIF3H	19	B
CRYBG1	19	B
PSMA5	19	B
BAX	19	B
AFF3	19	B
ZNF141	19	B
DDHD1	19	B
TUG1	19	B
SF3B5	19	B
GLIPR1	19	B
CDV3	19	B
RSL1D1	19	B
EFCAB14	19	B
PABPN1	19	B
PBRM1	19	B
ATP5PO	19	B
TLE4	19	B
SRSF11	19	B
USP10	19	B
OIP5-AS1	19	B
NSD3	19	B
SEPTIN6	19	B
MDFIC	19	B
RAB30-DT	19	B
SEPTIN1	19	B
DIAPH1	19	B
TASOR	19	B
RHOA	19	B
GCC2	19	B
NDUFB11	19	B
NEDD8	19	B
ANTKMT	19	B
NDUFV2	19	B
DNAJC4	19	B
CCT3	19	B
NAGK	19	B
GDI2	19	B
PTP4A2	19	B
STIM2	19	B
CCDC85B	19	B
TMEM131	19	B
SNHG8	19	B
ABI3	19	B
PPP4R3A	19	B
POLR2F	19	B
TRANK1	19	B
ZRANB2	19	B
RHOH	19	B
WASHC4	19	B
SYNCRIP	19	B
TUT4	19	B
SNX10	19	B
GTF2A2	19	B
RBM23	19	B
HERC2	19	B
NIPBL	19	B
CNR2	19	B
PTPRA	19	B
ASH1L	19	B
PSME2	19	B
TACC1	19	B
SIT1	19	B
CCDC88C	19	B
LSM5	19	B
YTHDC2	19	B
SPOP	19	B
KAT6B	19	B
STRBP	19	B
GPBP1	19	B
NOP53	19	B
GNAI2	19	B
WIPF1	19	B
COTL1	19	B
ZBED5	19	B
NCBP2	19	B
TTC17	19	B
HNRNPU	19	B
UBA52	20	B
EIF1	20	B
MRPS10	20	B
RPN2	20	B
NACA	20	B
CCNC	20	B
RAB4A	20	B
CD37	20	B
UQCRB	20	B
PSMC1	20	B
PDCD10	20	B
CBL	20	B
CYBA	20	B
TSR3	20	B
PSMG2	20	B
PSMD7	20	B
RAB4B	20	B
ELOC	20	B
METTL5	20	B
KRAS	20	B
STOML2	20	B
MCTS1	20	B
MDH2	20	B
PTMA	20	B
ACP1	20	B
RAB10	20	B
UTP6	20	B
CCS	20	B
OCIAD2	20	B
ABLIM1	20	B
SRSF6	20	B
SCP2	20	B
PTK2	20	B
CDC123	20	B
EMC7	20	B
SNRPD3	20	B
PSMD2	20	B
MRPL16	20	B
NUDCD2	20	B
MRPL43	20	B
METTL23	20	B
LAMTOR1	20	B
PMPCB	20	B
ZNHIT3	20	B
PSMA1	20	B
PNKD	20	B
MYDGF	20	B
CBX5	20	B
FKBP8	20	B
NUP42	20	B
SEC11A	20	B
MAF1	20	B
POP5	20	B
LLPH	20	B
YWHAQ	20	B
MRFAP1	20	B
CDC5L	20	B
RAB8A	20	B
HLA-DPB1	20	B
POLR1D	20	B
UGP2	20	B
MRPS34	20	B
MRPS6	20	B
WAS	20	B
BUD23	20	B
SERPINB1	20	B
CAPZA2	20	B
SMC3	20	B
PRPF38A	20	B
ENSA	20	B
TTC1	20	B
COPS5	20	B
TANK	20	B
MED4	20	B
SDHD	20	B
EEF1A1	20	B
RAP1A	20	B
HLA-C	20	B
HNRNPUL2	20	B
TMEM160	20	B
BLOC1S4	20	B
TMEM14B	20	B
COMMD2	20	B
TRABD	20	B
UPF3A	20	B
IDI1	20	B
PSMA3	20	B
GHITM	20	B
MRPS7	20	B
RBM4	20	B
EIF4H	20	B
SRPRA	20	B
WTAP	20	B
DARS	20	B
STUB1	20	B
MAP2K2	20	B
POLR2I	20	B
PTPN7	20	B
PUF60	20	B
PIK3R1	20	B
EIF2S2	20	B
FAM120A	20	B
BNIP2	20	B
ASXL1	20	B
ATP6V0B	20	B
CPNE5	20	B
NGLY1	20	B
SUMO1	20	B
EIF3J	20	B
UBR5	20	B
CORO1B	20	B
AURKAIP1	20	B
MRPL42	20	B
CLTC	20	B
ABCF1	20	B
EIF2A	20	B
NDUFB7	20	B
C1orf131	20	B
BUB3	20	B
POLR2B	20	B
RNF7	20	B
TMA7	20	B
SMIM26	20	B
PACS1	20	B
FGFR1OP2	20	B
GADD45GIP1	20	B
DECR1	20	B
TBC1D22A	20	B
DAP3	20	B
NBDY	20	B
TRIP12	20	B
TMED10	20	B
EBAG9	20	B
TUBGCP2	20	B
POLR2A	20	B
EEF2	20	B
SELENOF	20	B
STT3B	20	B
LSM2	20	B
CCT4	20	B
WAPL	20	B
CCAR1	20	B
WDR83OS	20	B
COMMD3	20	B
COX7C	20	B
IAH1	20	B
CBX3	20	B
PNPLA8	20	B
GUK1	20	B
PPP1CB	20	B
MPLKIP	20	B
MAN1A2	20	B
FNTA	20	B
POLE3	20	B
HELZ	20	B
PDS5A	20	B
MXD4	20	B
PPP1R14B	20	B
DCK	20	B
ZMAT2	20	B
FDFT1	20	B
ATF4	20	B
DMAC1	20	B
ZNF217	20	B
ZC3H15	20	B
CWC15	20	B
SIVA1	20	B
HMGN3	20	B
ATP5PD	20	B
SEPTIN2	20	B
G3BP1	20	B
RBM27	20	B
CHCHD7	20	B
PTPN2	20	B
RAB11FIP1	20	B
PTBP3	20	B
PNRC2	20	B
RGS19	20	B
JUNB	20	B
HCST	20	B
TALDO1	20	B
SRSF5	20	B
EIF3D	20	B
USP14	20	B
KATNBL1	20	B
SUMO3	20	B
C9orf16	20	B
USP6NL	20	B
PSMC5	20	B
ENTPD4	20	B
RAD21	20	B
SRP72	20	B
CCT7	20	B
MSL3	20	B
ID3	20	B
ZNF581	20	B
LSM3	20	B
CMTM6	20	B
ST8SIA4	20	B
MKNK2	20	B
DENR	20	B
TMEM243	20	B
RABEP1	20	B
SYNE1	20	B
PABPC4	20	B
CLINT1	20	B
PWP1	20	B
BRD2	20	B
SMC5	20	B
TPM3	20	B
FBL	20	B
HNRNPA3	20	B
PET100	20	B
PPM1G	20	B
PTEN	20	B
AMFR	20	B
PPA1	20	B
ZC3H7A	20	B
EBLN3P	20	B
OARD1	20	B
GCA	20	B
CYB5R4	20	B
ELOF1	20	B
SMIM19	20	B
CCNI	20	B
DCP2	20	B
IGBP1	20	B
UVRAG	20	B
COX7B	20	B
S100A10	1	BEST4+
LGALS3	1	BEST4+
S100A6	1	BEST4+
MT2A	1	BEST4+
DYNLL1	1	BEST4+
FTH1	1	BEST4+
CYSTM1	1	BEST4+
TMSB10	1	BEST4+
XIST	1	BEST4+
MIF	1	BEST4+
MYL6	1	BEST4+
MT1X	1	BEST4+
IFITM3	1	BEST4+
MGST3	1	BEST4+
OST4	1	BEST4+
CRIP1	1	BEST4+
MT1G	1	BEST4+
MT1E	1	BEST4+
FTL	1	BEST4+
TPT1	1	BEST4+
S100A11	1	BEST4+
JUN	1	BEST4+
CLIC1	1	BEST4+
SKP1	1	BEST4+
NEAT1	1	BEST4+
CYP3A5	1	BEST4+
CARD16	1	BEST4+
AC008397.1	1	BEST4+
REG3A	1	BEST4+
TXN	1	BEST4+
COX7A2	1	BEST4+
TAPBP	1	BEST4+
PRELID1	1	BEST4+
H3F3A	1	BEST4+
XIST	1	CD8 T
TSPO	1	CD8 T
PLAC8	1	CD8 T
AHNAK	1	CD8 T
MX1	1	CD8 T
ITGB1	1	CD8 T
MX2	1	CD8 T
ISG15	2	CD8 T
IFI6	3	CD8 T
ITGA1	4	CD8 T
MT2A	4	CD8 T
SNHG5	4	CD8 T
RIPOR2	4	CD8 T
BST2	4	CD8 T
ISG20	4	CD8 T
LAG3	4	CD8 T
DEFA5	4	CD8 T
ITGB2	4	CD8 T
SAMD9L	4	CD8 T
CCND2	4	CD8 T
FKBP5	4	CD8 T
EIF2AK2	4	CD8 T
MAN1A1	4	CD8 T
SAMD9	4	CD8 T
ATP1A1	4	CD8 T
PKN2	4	CD8 T
GPR174	4	CD8 T
NFKBIA	4	CD8 T
MGST3	4	CD8 T
XBP1	4	CD8 T
THEMIS	4	CD8 T
NMI	4	CD8 T
ABI3	4	CD8 T
GPR34	4	CD8 T
GZMA	4	CD8 T
SRI	4	CD8 T
BIRC3	4	CD8 T
XAF1	4	CD8 T
CTSW	4	CD8 T
LYST	4	CD8 T
NDUFC1	4	CD8 T
OAS2	4	CD8 T
H2AFY	4	CD8 T
LINC00861	4	CD8 T
SLAMF7	4	CD8 T
ECHS1	4	CD8 T
DUSP2	4	CD8 T
EFHD2	4	CD8 T
FAM177A1	4	CD8 T
HADHA	4	CD8 T
AC025164.1	4	CD8 T
CAPG	4	CD8 T
STAT2	4	CD8 T
RHOC	4	CD8 T
TNFSF14	4	CD8 T
DGKZ	4	CD8 T
GRAP2	4	CD8 T
IFI35	4	CD8 T
CHRM3-AS2	4	CD8 T
SPPL2A	4	CD8 T
JUNB	4	CD8 T
P4HB	4	CD8 T
SCP2	4	CD8 T
HACD4	4	CD8 T
DSTN	4	CD8 T
KLRC2	4	CD8 T
CARHSP1	4	CD8 T
STK17B	5	CD8 T
CD48	5	CD8 T
TMSB4X	5	CD8 T
CD3G	5	CD8 T
CD3D	5	CD8 T
BTG1	5	CD8 T
CKLF	5	CD8 T
CCL5	5	CD8 T
CD160	5	CD8 T
ATP5ME	5	CD8 T
KLRB1	5	CD8 T
SLA	5	CD8 T
TSC22D3	5	CD8 T
RUNX3	5	CD8 T
PARP14	5	CD8 T
CD8A	5	CD8 T
TRIM22	5	CD8 T
FXYD5	5	CD8 T
FKBP11	5	CD8 T
TMEM123	5	CD8 T
JPT1	5	CD8 T
ATM	5	CD8 T
TPT1	5	CD8 T
TXNIP	5	CD8 T
CDV3	5	CD8 T
TYMP	5	CD8 T
ACTN4	5	CD8 T
PSME1	5	CD8 T
MBNL1	5	CD8 T
UQCRQ	5	CD8 T
SDF4	5	CD8 T
LNPEP	5	CD8 T
CXCR4	5	CD8 T
GBP1	5	CD8 T
OSTF1	5	CD8 T
ANXA1	5	CD8 T
TCF7	5	CD8 T
EPSTI1	5	CD8 T
LCP1	5	CD8 T
CHCHD10	5	CD8 T
LY6E	5	CD8 T
PRDX1	5	CD8 T
ARPC2	5	CD8 T
CD3E	5	CD8 T
ALOX5AP	5	CD8 T
IFITM2	5	CD8 T
PRR13	5	CD8 T
ATF7IP	5	CD8 T
MOB1A	5	CD8 T
ATP5MPL	5	CD8 T
MYL12A	5	CD8 T
RBM39	5	CD8 T
GSTO1	5	CD8 T
JPX	5	CD8 T
TXK	5	CD8 T
HSP90AA1	5	CD8 T
DRAP1	5	CD8 T
PIK3IP1	5	CD8 T
HMGB1	5	CD8 T
MPC2	5	CD8 T
LDHA	5	CD8 T
SMAP2	5	CD8 T
APBB1IP	5	CD8 T
CDK6	5	CD8 T
NKG7	5	CD8 T
SLIRP	5	CD8 T
HLA-C	5	CD8 T
CD8B	5	CD8 T
FTH1	5	CD8 T
PLEKHF1	5	CD8 T
ARHGEF3	5	CD8 T
CCDC85B	5	CD8 T
PPP3CA	5	CD8 T
GPR171	5	CD8 T
LINC01871	5	CD8 T
CD81	5	CD8 T
PTPN22	5	CD8 T
OPTN	5	CD8 T
ATP5PB	5	CD8 T
ADAR	5	CD8 T
LINC01578	5	CD8 T
FGFR1OP2	5	CD8 T
ATP5F1A	5	CD8 T
SLC25A5	5	CD8 T
PRMT2	5	CD8 T
PTGER4	5	CD8 T
TM9SF3	5	CD8 T
PARP9	5	CD8 T
MDH2	5	CD8 T
SMCHD1	5	CD8 T
ACTR2	5	CD8 T
TECR	5	CD8 T
SNHG5	1	Cycling B
EIF1AY	1	Cycling B
XIST	1	Cycling B
USP9Y	1	Cycling B
DDX3Y	1	Cycling B
MZT2A	1	Cycling B
ISG15	1	Cycling B
STAT1	1	Cycling B
SUB1	1	Cycling B
UBE2L6	1	Cycling B
CCDC50	1	Cycling B
HIST2H4B	1	Cycling B
SRGN	1	Cycling B
RNF213	1	Cycling B
WARS	1	Cycling B
IGHG3	1	Cycling B
IRF1	1	Cycling B
UTY	2	Cycling B
LPP	3	Cycling B
CD37	3	Cycling B
PSME2	3	Cycling B
IGHA2	3	Cycling B
EBF1	3	Cycling B
LBR	3	Cycling B
ZFAS1	3	Cycling B
PHGR1	3	Cycling B
SYPL1	3	Cycling B
TCL1A	3	Cycling B
CIRBP	3	Cycling B
CD81	3	Cycling B
CUX1	3	Cycling B
NEIL1	3	Cycling B
CD79A	3	Cycling B
PSME1	3	Cycling B
PKHD1L1	3	Cycling B
TASOR2	3	Cycling B
GGA2	3	Cycling B
ELL3	3	Cycling B
MYBL1	3	Cycling B
TNFRSF13C	3	Cycling B
UCP2	3	Cycling B
HNRNPH1	3	Cycling B
CD22	3	Cycling B
S100A11	3	Cycling B
EIF1AX	3	Cycling B
CENPC	3	Cycling B
BCL11A	3	Cycling B
SERF2	3	Cycling B
ABLIM1	3	Cycling B
PTPRC	3	Cycling B
MTRNR2L12	3	Cycling B
RNF144B	3	Cycling B
SMC1A	3	Cycling B
JMJD1C	3	Cycling B
KTN1	3	Cycling B
MOB1B	3	Cycling B
EPCAM	3	Cycling B
LMO2	3	Cycling B
ARL6IP1	3	Cycling B
NANS	3	Cycling B
ZCCHC7	3	Cycling B
DNAJC10	3	Cycling B
LNPEP	3	Cycling B
C11orf58	3	Cycling B
PHF6	3	Cycling B
AC023590.1	3	Cycling B
CFL1	3	Cycling B
MBD2	3	Cycling B
GCHFR	3	Cycling B
MARCKSL1	3	Cycling B
HLA-DRA	3	Cycling B
CXCR4	3	Cycling B
ANP32B	3	Cycling B
SYVN1	3	Cycling B
LUC7L3	3	Cycling B
TERF2	3	Cycling B
HSP90AB1	3	Cycling B
PRPSAP2	3	Cycling B
RPRD1B	3	Cycling B
SMIM14	3	Cycling B
PSMB9	3	Cycling B
LRMP	3	Cycling B
SPTLC2	3	Cycling B
EAF2	3	Cycling B
SRSF5	3	Cycling B
MZB1	3	Cycling B
LRRK1	3	Cycling B
CD19	3	Cycling B
FGD6	3	Cycling B
SAT1	3	Cycling B
DCK	3	Cycling B
UQCRQ	3	Cycling B
STAG3	3	Cycling B
SGPP1	3	Cycling B
MGST3	3	Cycling B
MIS18BP1	3	Cycling B
FOLH1	1	Enterocytes
CRIP1	2	Enterocytes
CDA	2	Enterocytes
IFITM3	2	Enterocytes
PCK2	3	Enterocytes
ZFP36	3	Enterocytes
MT1F	3	Enterocytes
TAP1	3	Enterocytes
IL18	3	Enterocytes
KLF6	3	Enterocytes
ATP10B	3	Enterocytes
H2AFZ	3	Enterocytes
SCPEP1	3	Enterocytes
HRCT1	3	Enterocytes
LPIN2	3	Enterocytes
[truncated: 17,742 more rows]

## Sheet: Supplementary Table 4
Supplementary Table 4. Receptor-ligand interactions for non-inflamed and inflamed scRNA-seq data.
Receptor-Ligand Pairs in Non-Inflamed													Receptor-Ligand Pairs in Inflamed
source	target	ligand	receptor	prob	pval	interaction_name	interaction_name_2	pathway_name	annotation	evidence			source	target	ligand	receptor	prob	pval	interaction_name	interaction_name_2	pathway_name	annotation	evidence
Naive B	TA	TGFB1	TGFbR1_R2	0.00107809	0	TGFB1_TGFBR1_TGFBR2	TGFB1 - (TGFBR1+TGFBR2)	TGFb	Secreted Signaling	KEGG: hsa04350			Stromal	Stem	TGFB1	TGFbR1_R2	0.000348708	0	TGFB1_TGFBR1_TGFBR2	TGFB1 - (TGFBR1+TGFBR2)	TGFb	Secreted Signaling	KEGG: hsa04350
Cycling B	TA	TGFB1	TGFbR1_R2	0.000286522	0	TGFB1_TGFBR1_TGFBR2	TGFB1 - (TGFBR1+TGFBR2)	TGFb	Secreted Signaling	KEGG: hsa04350			Naive B	Stem	TGFB1	TGFbR1_R2	0.00109264	0	TGFB1_TGFBR1_TGFBR2	TGFB1 - (TGFBR1+TGFBR2)	TGFb	Secreted Signaling	KEGG: hsa04350
B	TA	TGFB1	TGFbR1_R2	0.000780369	0	TGFB1_TGFBR1_TGFBR2	TGFB1 - (TGFBR1+TGFBR2)	TGFb	Secreted Signaling	KEGG: hsa04350			Cycling B	Stem	TGFB1	TGFbR1_R2	0.000278084	0	TGFB1_TGFBR1_TGFBR2	TGFB1 - (TGFBR1+TGFBR2)	TGFb	Secreted Signaling	KEGG: hsa04350
Plasma	TA	TGFB1	TGFbR1_R2	0.000179161	0	TGFB1_TGFBR1_TGFBR2	TGFB1 - (TGFBR1+TGFBR2)	TGFb	Secreted Signaling	KEGG: hsa04350			B	Stem	TGFB1	TGFbR1_R2	0.000981911	0	TGFB1_TGFBR1_TGFBR2	TGFB1 - (TGFBR1+TGFBR2)	TGFb	Secreted Signaling	KEGG: hsa04350
CD8 T	TA	TGFB1	TGFbR1_R2	0.00100643	0	TGFB1_TGFBR1_TGFBR2	TGFB1 - (TGFBR1+TGFBR2)	TGFb	Secreted Signaling	KEGG: hsa04350			Plasma	Stem	TGFB1	TGFbR1_R2	0.000134688	0	TGFB1_TGFBR1_TGFBR2	TGFB1 - (TGFBR1+TGFBR2)	TGFb	Secreted Signaling	KEGG: hsa04350
Macrophages	TA	TGFB1	TGFbR1_R2	0.000715947	0	TGFB1_TGFBR1_TGFBR2	TGFB1 - (TGFBR1+TGFBR2)	TGFb	Secreted Signaling	KEGG: hsa04350			CD8 T	Stem	TGFB1	TGFbR1_R2	0.00108854	0	TGFB1_TGFBR1_TGFBR2	TGFB1 - (TGFBR1+TGFBR2)	TGFb	Secreted Signaling	KEGG: hsa04350
Mast	TA	TGFB1	TGFbR1_R2	0.000206271	0	TGFB1_TGFBR1_TGFBR2	TGFB1 - (TGFBR1+TGFBR2)	TGFb	Secreted Signaling	KEGG: hsa04350			Macrophages	Stem	TGFB1	TGFbR1_R2	0.000950381	0	TGFB1_TGFBR1_TGFBR2	TGFB1 - (TGFBR1+TGFBR2)	TGFb	Secreted Signaling	KEGG: hsa04350
Naive B	Paneth	TGFB1	TGFbR1_R2	0.000959589	0	TGFB1_TGFBR1_TGFBR2	TGFB1 - (TGFBR1+TGFBR2)	TGFb	Secreted Signaling	KEGG: hsa04350			Inf.Macrophages	Stem	TGFB1	TGFbR1_R2	0.00133709	0	TGFB1_TGFBR1_TGFBR2	TGFB1 - (TGFBR1+TGFBR2)	TGFb	Secreted Signaling	KEGG: hsa04350
Cycling B	Paneth	TGFB1	TGFbR1_R2	0.000255002	0	TGFB1_TGFBR1_TGFBR2	TGFB1 - (TGFBR1+TGFBR2)	TGFb	Secreted Signaling	KEGG: hsa04350			Mast	Stem	TGFB1	TGFbR1_R2	0.00110061	0	TGFB1_TGFBR1_TGFBR2	TGFB1 - (TGFBR1+TGFBR2)	TGFb	Secreted Signaling	KEGG: hsa04350
B	Paneth	TGFB1	TGFbR1_R2	0.000694567	0	TGFB1_TGFBR1_TGFBR2	TGFB1 - (TGFBR1+TGFBR2)	TGFb	Secreted Signaling	KEGG: hsa04350			Stromal	TA	TGFB1	TGFbR1_R2	0.000270785	0	TGFB1_TGFBR1_TGFBR2	TGFB1 - (TGFBR1+TGFBR2)	TGFb	Secreted Signaling	KEGG: hsa04350
Plasma	Paneth	TGFB1	TGFbR1_R2	0.000159449	0	TGFB1_TGFBR1_TGFBR2	TGFB1 - (TGFBR1+TGFBR2)	TGFb	Secreted Signaling	KEGG: hsa04350			Naive B	TA	TGFB1	TGFbR1_R2	0.000848596	0	TGFB1_TGFBR1_TGFBR2	TGFB1 - (TGFBR1+TGFBR2)	TGFb	Secreted Signaling	KEGG: hsa04350
CD8 T	Paneth	TGFB1	TGFbR1_R2	0.000895803	0	TGFB1_TGFBR1_TGFBR2	TGFB1 - (TGFBR1+TGFBR2)	TGFb	Secreted Signaling	KEGG: hsa04350			Cycling B	TA	TGFB1	TGFbR1_R2	0.000215934	0	TGFB1_TGFBR1_TGFBR2	TGFB1 - (TGFBR1+TGFBR2)	TGFb	Secreted Signaling	KEGG: hsa04350
Macrophages	Paneth	TGFB1	TGFbR1_R2	0.000637223	0	TGFB1_TGFBR1_TGFBR2	TGFB1 - (TGFBR1+TGFBR2)	TGFb	Secreted Signaling	KEGG: hsa04350			B	TA	TGFB1	TGFbR1_R2	0.000762579	0	TGFB1_TGFBR1_TGFBR2	TGFB1 - (TGFBR1+TGFBR2)	TGFb	Secreted Signaling	KEGG: hsa04350
Mast	Paneth	TGFB1	TGFbR1_R2	0.000183577	0	TGFB1_TGFBR1_TGFBR2	TGFB1 - (TGFBR1+TGFBR2)	TGFb	Secreted Signaling	KEGG: hsa04350			Plasma	TA	TGFB1	TGFbR1_R2	0.000104583	0	TGFB1_TGFBR1_TGFBR2	TGFB1 - (TGFBR1+TGFBR2)	TGFb	Secreted Signaling	KEGG: hsa04350
Naive B	EEC	TGFB1	TGFbR1_R2	0.00102749	0	TGFB1_TGFBR1_TGFBR2	TGFB1 - (TGFBR1+TGFBR2)	TGFb	Secreted Signaling	KEGG: hsa04350			CD8 T	TA	TGFB1	TGFbR1_R2	0.000845412	0	TGFB1_TGFBR1_TGFBR2	TGFB1 - (TGFBR1+TGFBR2)	TGFb	Secreted Signaling	KEGG: hsa04350
Cycling B	EEC	TGFB1	TGFbR1_R2	0.000273066	0	TGFB1_TGFBR1_TGFBR2	TGFB1 - (TGFBR1+TGFBR2)	TGFb	Secreted Signaling	KEGG: hsa04350			Macrophages	TA	TGFB1	TGFbR1_R2	0.000738087	0	TGFB1_TGFBR1_TGFBR2	TGFB1 - (TGFBR1+TGFBR2)	TGFb	Secreted Signaling	KEGG: hsa04350
B	EEC	TGFB1	TGFbR1_R2	0.000743734	0	TGFB1_TGFBR1_TGFBR2	TGFB1 - (TGFBR1+TGFBR2)	TGFb	Secreted Signaling	KEGG: hsa04350			Inf.Macrophages	TA	TGFB1	TGFbR1_R2	0.00103851	0	TGFB1_TGFBR1_TGFBR2	TGFB1 - (TGFBR1+TGFBR2)	TGFb	Secreted Signaling	KEGG: hsa04350
Plasma	EEC	TGFB1	TGFbR1_R2	0.000170746	0	TGFB1_TGFBR1_TGFBR2	TGFB1 - (TGFBR1+TGFBR2)	TGFb	Secreted Signaling	KEGG: hsa04350			Mast	TA	TGFB1	TGFbR1_R2	0.000854785	0	TGFB1_TGFBR1_TGFBR2	TGFB1 - (TGFBR1+TGFBR2)	TGFb	Secreted Signaling	KEGG: hsa04350
CD8 T	EEC	TGFB1	TGFbR1_R2	0.000959195	0	TGFB1_TGFBR1_TGFBR2	TGFB1 - (TGFBR1+TGFBR2)	TGFb	Secreted Signaling	KEGG: hsa04350			Stromal	LCN2+CEACAM6+SLC+CCL20+Enterocytes	TGFB1	TGFbR1_R2	0.000276392	0	TGFB1_TGFBR1_TGFBR2	TGFB1 - (TGFBR1+TGFBR2)	TGFb	Secreted Signaling	KEGG: hsa04350
Macrophages	EEC	TGFB1	TGFbR1_R2	0.000682335	0	TGFB1_TGFBR1_TGFBR2	TGFB1 - (TGFBR1+TGFBR2)	TGFb	Secreted Signaling	KEGG: hsa04350			Naive B	LCN2+CEACAM6+SLC+CCL20+Enterocytes	TGFB1	TGFbR1_R2	0.000866157	0	TGFB1_TGFBR1_TGFBR2	TGFB1 - (TGFBR1+TGFBR2)	TGFb	Secreted Signaling	KEGG: hsa04350
Mast	EEC	TGFB1	TGFbR1_R2	0.000196583	0	TGFB1_TGFBR1_TGFBR2	TGFB1 - (TGFBR1+TGFBR2)	TGFb	Secreted Signaling	KEGG: hsa04350			Cycling B	LCN2+CEACAM6+SLC+CCL20+Enterocytes	TGFB1	TGFbR1_R2	0.000220405	0	TGFB1_TGFBR1_TGFBR2	TGFB1 - (TGFBR1+TGFBR2)	TGFb	Secreted Signaling	KEGG: hsa04350
Naive B	CD8 T	TGFB1	TGFbR1_R2	0.00269202	0	TGFB1_TGFBR1_TGFBR2	TGFB1 - (TGFBR1+TGFBR2)	TGFb	Secreted Signaling	KEGG: hsa04350			B	LCN2+CEACAM6+SLC+CCL20+Enterocytes	TGFB1	TGFbR1_R2	0.000778362	0	TGFB1_TGFBR1_TGFBR2	TGFB1 - (TGFBR1+TGFBR2)	TGFb	Secreted Signaling	KEGG: hsa04350
Cycling B	CD8 T	TGFB1	TGFbR1_R2	0.000716309	0	TGFB1_TGFBR1_TGFBR2	TGFB1 - (TGFBR1+TGFBR2)	TGFb	Secreted Signaling	KEGG: hsa04350			Plasma	LCN2+CEACAM6+SLC+CCL20+Enterocytes	TGFB1	TGFbR1_R2	0.000106748	0	TGFB1_TGFBR1_TGFBR2	TGFB1 - (TGFBR1+TGFBR2)	TGFb	Secreted Signaling	KEGG: hsa04350
B	CD8 T	TGFB1	TGFbR1_R2	0.00194948	0	TGFB1_TGFBR1_TGFBR2	TGFB1 - (TGFBR1+TGFBR2)	TGFb	Secreted Signaling	KEGG: hsa04350			CD8 T	LCN2+CEACAM6+SLC+CCL20+Enterocytes	TGFB1	TGFbR1_R2	0.000862907	0	TGFB1_TGFBR1_TGFBR2	TGFB1 - (TGFBR1+TGFBR2)	TGFb	Secreted Signaling	KEGG: hsa04350
Plasma	CD8 T	TGFB1	TGFbR1_R2	0.000447978	0	TGFB1_TGFBR1_TGFBR2	TGFB1 - (TGFBR1+TGFBR2)	TGFb	Secreted Signaling	KEGG: hsa04350			Macrophages	LCN2+CEACAM6+SLC+CCL20+Enterocytes	TGFB1	TGFbR1_R2	0.000753363	0	TGFB1_TGFBR1_TGFBR2	TGFB1 - (TGFBR1+TGFBR2)	TGFb	Secreted Signaling	KEGG: hsa04350
CD8 T	CD8 T	TGFB1	TGFbR1_R2	0.00251337	0	TGFB1_TGFBR1_TGFBR2	TGFB1 - (TGFBR1+TGFBR2)	TGFb	Secreted Signaling	KEGG: hsa04350			Inf.Macrophages	LCN2+CEACAM6+SLC+CCL20+Enterocytes	TGFB1	TGFbR1_R2	0.00105999	0	TGFB1_TGFBR1_TGFBR2	TGFB1 - (TGFBR1+TGFBR2)	TGFb	Secreted Signaling	KEGG: hsa04350
Macrophages	CD8 T	TGFB1	TGFbR1_R2	0.00178872	0	TGFB1_TGFBR1_TGFBR2	TGFB1 - (TGFBR1+TGFBR2)	TGFb	Secreted Signaling	KEGG: hsa04350			Mast	LCN2+CEACAM6+SLC+CCL20+Enterocytes	TGFB1	TGFbR1_R2	0.000872474	0	TGFB1_TGFBR1_TGFBR2	TGFB1 - (TGFBR1+TGFBR2)	TGFb	Secreted Signaling	KEGG: hsa04350
Mast	CD8 T	TGFB1	TGFbR1_R2	0.000515743	0	TGFB1_TGFBR1_TGFBR2	TGFB1 - (TGFBR1+TGFBR2)	TGFb	Secreted Signaling	KEGG: hsa04350			Stromal	HES6+RETNLB+Goblet	TGFB1	TGFbR1_R2	0.000170184	0	TGFB1_TGFBR1_TGFBR2	TGFB1 - (TGFBR1+TGFBR2)	TGFb	Secreted Signaling	KEGG: hsa04350
Naive B	Stem	TGFB1	ACVR1B_TGFbR2	0.00157721	0	TGFB1_ACVR1B_TGFBR2	TGFB1 - (ACVR1B+TGFBR2)	TGFb	Secreted Signaling	PMID: 27449815			Naive B	HES6+RETNLB+Goblet	TGFB1	TGFbR1_R2	0.000533406	0	TGFB1_TGFBR1_TGFBR2	TGFB1 - (TGFBR1+TGFBR2)	TGFb	Secreted Signaling	KEGG: hsa04350
Cycling B	Stem	TGFB1	ACVR1B_TGFbR2	0.000419319	0	TGFB1_ACVR1B_TGFBR2	TGFB1 - (ACVR1B+TGFBR2)	TGFb	Secreted Signaling	PMID: 27449815			Cycling B	HES6+RETNLB+Goblet	TGFB1	TGFbR1_R2	0.000135704	0	TGFB1_TGFBR1_TGFBR2	TGFB1 - (TGFBR1+TGFBR2)	TGFb	Secreted Signaling	KEGG: hsa04350
B	Stem	TGFB1	ACVR1B_TGFbR2	0.00114181	0	TGFB1_ACVR1B_TGFBR2	TGFB1 - (ACVR1B+TGFBR2)	TGFb	Secreted Signaling	PMID: 27449815			B	HES6+RETNLB+Goblet	TGFB1	TGFbR1_R2	0.000479325	0	TGFB1_TGFBR1_TGFBR2	TGFB1 - (TGFBR1+TGFBR2)	TGFb	Secreted Signaling	KEGG: hsa04350
Plasma	Stem	TGFB1	ACVR1B_TGFbR2	0.000262211	0	TGFB1_ACVR1B_TGFBR2	TGFB1 - (ACVR1B+TGFBR2)	TGFb	Secreted Signaling	PMID: 27449815			Plasma	HES6+RETNLB+Goblet	TGFB1	TGFbR1_R2	6.57e-05	0	TGFB1_TGFBR1_TGFBR2	TGFB1 - (TGFBR1+TGFBR2)	TGFb	Secreted Signaling	KEGG: hsa04350
CD8 T	Stem	TGFB1	ACVR1B_TGFbR2	0.00147243	0	TGFB1_ACVR1B_TGFBR2	TGFB1 - (ACVR1B+TGFBR2)	TGFb	Secreted Signaling	PMID: 27449815			CD8 T	HES6+RETNLB+Goblet	TGFB1	TGFbR1_R2	0.000531404	0	TGFB1_TGFBR1_TGFBR2	TGFB1 - (TGFBR1+TGFBR2)	TGFb	Secreted Signaling	KEGG: hsa04350
Macrophages	Stem	TGFB1	ACVR1B_TGFbR2	0.00104758	0	TGFB1_ACVR1B_TGFBR2	TGFB1 - (ACVR1B+TGFBR2)	TGFb	Secreted Signaling	PMID: 27449815			Macrophages	HES6+RETNLB+Goblet	TGFB1	TGFbR1_R2	0.000463927	0	TGFB1_TGFBR1_TGFBR2	TGFB1 - (TGFBR1+TGFBR2)	TGFb	Secreted Signaling	KEGG: hsa04350
Mast	Stem	TGFB1	ACVR1B_TGFbR2	0.000301884	0	TGFB1_ACVR1B_TGFBR2	TGFB1 - (ACVR1B+TGFBR2)	TGFb	Secreted Signaling	PMID: 27449815			Inf.Macrophages	HES6+RETNLB+Goblet	TGFB1	TGFbR1_R2	0.000652816	0	TGFB1_TGFBR1_TGFBR2	TGFB1 - (TGFBR1+TGFBR2)	TGFb	Secreted Signaling	KEGG: hsa04350
Naive B	TA	TGFB1	ACVR1B_TGFbR2	0.0019145	0	TGFB1_ACVR1B_TGFBR2	TGFB1 - (ACVR1B+TGFBR2)	TGFb	Secreted Signaling	PMID: 27449815			Mast	HES6+RETNLB+Goblet	TGFB1	TGFbR1_R2	0.000537297	0	TGFB1_TGFBR1_TGFBR2	TGFB1 - (TGFBR1+TGFBR2)	TGFb	Secreted Signaling	KEGG: hsa04350
Cycling B	TA	TGFB1	ACVR1B_TGFbR2	0.000509125	0	TGFB1_ACVR1B_TGFBR2	TGFB1 - (ACVR1B+TGFBR2)	TGFb	Secreted Signaling	PMID: 27449815			Stromal	Stem	TGFB1	ACVR1B_TGFbR2	0.0004623	0	TGFB1_ACVR1B_TGFBR2	TGFB1 - (ACVR1B+TGFBR2)	TGFb	Secreted Signaling	PMID: 27449815
B	TA	TGFB1	ACVR1B_TGFbR2	0.00138612	0	TGFB1_ACVR1B_TGFBR2	TGFB1 - (ACVR1B+TGFBR2)	TGFb	Secreted Signaling	PMID: 27449815			Naive B	Stem	TGFB1	ACVR1B_TGFbR2	0.00144828	0	TGFB1_ACVR1B_TGFBR2	TGFB1 - (ACVR1B+TGFBR2)	TGFb	Secreted Signaling	PMID: 27449815
Plasma	TA	TGFB1	ACVR1B_TGFbR2	0.00031838	0	TGFB1_ACVR1B_TGFBR2	TGFB1 - (ACVR1B+TGFBR2)	TGFb	Secreted Signaling	PMID: 27449815			Cycling B	Stem	TGFB1	ACVR1B_TGFbR2	0.000368695	0	TGFB1_ACVR1B_TGFBR2	TGFB1 - (ACVR1B+TGFBR2)	TGFb	Secreted Signaling	PMID: 27449815
CD8 T	TA	TGFB1	ACVR1B_TGFbR2	0.00178736	0	TGFB1_ACVR1B_TGFBR2	TGFB1 - (ACVR1B+TGFBR2)	TGFb	Secreted Signaling	PMID: 27449815			B	Stem	TGFB1	ACVR1B_TGFbR2	0.00130156	0	TGFB1_ACVR1B_TGFBR2	TGFB1 - (ACVR1B+TGFBR2)	TGFb	Secreted Signaling	PMID: 27449815
Macrophages	TA	TGFB1	ACVR1B_TGFbR2	0.00127176	0	TGFB1_ACVR1B_TGFBR2	TGFB1 - (ACVR1B+TGFBR2)	TGFb	Secreted Signaling	PMID: 27449815			Plasma	Stem	TGFB1	ACVR1B_TGFbR2	0.000178583	0	TGFB1_ACVR1B_TGFBR2	TGFB1 - (ACVR1B+TGFBR2)	TGFb	Secreted Signaling	PMID: 27449815
Mast	TA	TGFB1	ACVR1B_TGFbR2	0.000366548	0	TGFB1_ACVR1B_TGFBR2	TGFB1 - (ACVR1B+TGFBR2)	TGFb	Secreted Signaling	PMID: 27449815			CD8 T	Stem	TGFB1	ACVR1B_TGFbR2	0.00144285	0	TGFB1_ACVR1B_TGFBR2	TGFB1 - (ACVR1B+TGFBR2)	TGFb	Secreted Signaling	PMID: 27449815
Naive B	Immature Enterocytes	TGFB1	ACVR1B_TGFbR2	0.00215322	0	TGFB1_ACVR1B_TGFBR2	TGFB1 - (ACVR1B+TGFBR2)	TGFb	Secreted Signaling	PMID: 27449815			Macrophages	Stem	TGFB1	ACVR1B_TGFbR2	0.00125978	0	TGFB1_ACVR1B_TGFBR2	TGFB1 - (ACVR1B+TGFBR2)	TGFb	Secreted Signaling	PMID: 27449815
Cycling B	Immature Enterocytes	TGFB1	ACVR1B_TGFbR2	0.000572714	0	TGFB1_ACVR1B_TGFBR2	TGFB1 - (ACVR1B+TGFBR2)	TGFb	Secreted Signaling	PMID: 27449815			Inf.Macrophages	Stem	TGFB1	ACVR1B_TGFbR2	0.00177216	0	TGFB1_ACVR1B_TGFBR2	TGFB1 - (ACVR1B+TGFBR2)	TGFb	Secreted Signaling	PMID: 27449815
B	Immature Enterocytes	TGFB1	ACVR1B_TGFbR2	0.00155906	0	TGFB1_ACVR1B_TGFBR2	TGFB1 - (ACVR1B+TGFBR2)	TGFb	Secreted Signaling	PMID: 27449815			Mast	Stem	TGFB1	ACVR1B_TGFbR2	0.00145884	0	TGFB1_ACVR1B_TGFBR2	TGFB1 - (ACVR1B+TGFBR2)	TGFb	Secreted Signaling	PMID: 27449815
Plasma	Immature Enterocytes	TGFB1	ACVR1B_TGFbR2	0.000358154	0	TGFB1_ACVR1B_TGFBR2	TGFB1 - (ACVR1B+TGFBR2)	TGFb	Secreted Signaling	PMID: 27449815			Stromal	TA	TGFB1	ACVR1B_TGFbR2	0.000326222	0	TGFB1_ACVR1B_TGFBR2	TGFB1 - (ACVR1B+TGFBR2)	TGFb	Secreted Signaling	PMID: 27449815
CD8 T	Immature Enterocytes	TGFB1	ACVR1B_TGFbR2	0.00201025	0	TGFB1_ACVR1B_TGFBR2	TGFB1 - (ACVR1B+TGFBR2)	TGFb	Secreted Signaling	PMID: 27449815			Naive B	TA	TGFB1	ACVR1B_TGFbR2	0.00102222	0	TGFB1_ACVR1B_TGFBR2	TGFB1 - (ACVR1B+TGFBR2)	TGFb	Secreted Signaling	PMID: 27449815
Macrophages	Immature Enterocytes	TGFB1	ACVR1B_TGFbR2	0.00143045	0	TGFB1_ACVR1B_TGFBR2	TGFB1 - (ACVR1B+TGFBR2)	TGFb	Secreted Signaling	PMID: 27449815			Cycling B	TA	TGFB1	ACVR1B_TGFbR2	0.000260149	0	TGFB1_ACVR1B_TGFBR2	TGFB1 - (ACVR1B+TGFBR2)	TGFb	Secreted Signaling	PMID: 27449815
Mast	Immature Enterocytes	TGFB1	ACVR1B_TGFbR2	0.000412337	0	TGFB1_ACVR1B_TGFBR2	TGFB1 - (ACVR1B+TGFBR2)	TGFb	Secreted Signaling	PMID: 27449815			B	TA	TGFB1	ACVR1B_TGFbR2	0.000918624	0	TGFB1_ACVR1B_TGFBR2	TGFB1 - (ACVR1B+TGFBR2)	TGFb	Secreted Signaling	PMID: 27449815
Naive B	Enterocytes	TGFB1	ACVR1B_TGFbR2	0.00209732	0	TGFB1_ACVR1B_TGFBR2	TGFB1 - (ACVR1B+TGFBR2)	TGFb	Secreted Signaling	PMID: 27449815			Plasma	TA	TGFB1	ACVR1B_TGFbR2	0.000126	0	TGFB1_ACVR1B_TGFBR2	TGFB1 - (ACVR1B+TGFBR2)	TGFb	Secreted Signaling	PMID: 27449815
Cycling B	Enterocytes	TGFB1	ACVR1B_TGFbR2	0.000557823	0	TGFB1_ACVR1B_TGFBR2	TGFB1 - (ACVR1B+TGFBR2)	TGFb	Secreted Signaling	PMID: 27449815			CD8 T	TA	TGFB1	ACVR1B_TGFbR2	0.00101839	0	TGFB1_ACVR1B_TGFBR2	TGFB1 - (ACVR1B+TGFBR2)	TGFb	Secreted Signaling	PMID: 27449815
B	Enterocytes	TGFB1	ACVR1B_TGFbR2	0.00151857	0	TGFB1_ACVR1B_TGFBR2	TGFB1 - (ACVR1B+TGFBR2)	TGFb	Secreted Signaling	PMID: 27449815			Macrophages	TA	TGFB1	ACVR1B_TGFbR2	0.000889124	0	TGFB1_ACVR1B_TGFBR2	TGFB1 - (ACVR1B+TGFBR2)	TGFb	Secreted Signaling	PMID: 27449815
Plasma	Enterocytes	TGFB1	ACVR1B_TGFbR2	0.00034884	0	TGFB1_ACVR1B_TGFBR2	TGFB1 - (ACVR1B+TGFBR2)	TGFb	Secreted Signaling	PMID: 27449815			Inf.Macrophages	TA	TGFB1	ACVR1B_TGFbR2	0.00125094	0	TGFB1_ACVR1B_TGFBR2	TGFB1 - (ACVR1B+TGFBR2)	TGFb	Secreted Signaling	PMID: 27449815
CD8 T	Enterocytes	TGFB1	ACVR1B_TGFbR2	0.00195806	0	TGFB1_ACVR1B_TGFBR2	TGFB1 - (ACVR1B+TGFBR2)	TGFb	Secreted Signaling	PMID: 27449815			Mast	TA	TGFB1	ACVR1B_TGFbR2	0.00102968	0	TGFB1_ACVR1B_TGFBR2	TGFB1 - (ACVR1B+TGFBR2)	TGFb	Secreted Signaling	PMID: 27449815
Macrophages	Enterocytes	TGFB1	ACVR1B_TGFbR2	0.00139329	0	TGFB1_ACVR1B_TGFBR2	TGFB1 - (ACVR1B+TGFBR2)	TGFb	Secreted Signaling	PMID: 27449815			Stromal	Immature Enterocytes	TGFB1	ACVR1B_TGFbR2	0.000579224	0	TGFB1_ACVR1B_TGFBR2	TGFB1 - (ACVR1B+TGFBR2)	TGFb	Secreted Signaling	PMID: 27449815
Mast	Enterocytes	TGFB1	ACVR1B_TGFbR2	0.000401615	0	TGFB1_ACVR1B_TGFBR2	TGFB1 - (ACVR1B+TGFBR2)	TGFb	Secreted Signaling	PMID: 27449815			Naive B	Immature Enterocytes	TGFB1	ACVR1B_TGFbR2	0.0018142	0	TGFB1_ACVR1B_TGFBR2	TGFB1 - (ACVR1B+TGFBR2)	TGFb	Secreted Signaling	PMID: 27449815
Naive B	LCN2+CEACAM6+SLC+CCL20+Enterocytes	TGFB1	ACVR1B_TGFbR2	0.00113209	0	TGFB1_ACVR1B_TGFBR2	TGFB1 - (ACVR1B+TGFBR2)	TGFb	Secreted Signaling	PMID: 27449815			Cycling B	Immature Enterocytes	TGFB1	ACVR1B_TGFbR2	0.000461975	0	TGFB1_ACVR1B_TGFBR2	TGFB1 - (ACVR1B+TGFBR2)	TGFb	Secreted Signaling	PMID: 27449815
Cycling B	LCN2+CEACAM6+SLC+CCL20+Enterocytes	TGFB1	ACVR1B_TGFbR2	0.000300889	0	TGFB1_ACVR1B_TGFBR2	TGFB1 - (ACVR1B+TGFBR2)	TGFb	Secreted Signaling	PMID: 27449815			B	Immature Enterocytes	TGFB1	ACVR1B_TGFbR2	0.00163047	0	TGFB1_ACVR1B_TGFBR2	TGFB1 - (ACVR1B+TGFBR2)	TGFb	Secreted Signaling	PMID: 27449815
B	LCN2+CEACAM6+SLC+CCL20+Enterocytes	TGFB1	ACVR1B_TGFbR2	0.000819474	0	TGFB1_ACVR1B_TGFBR2	TGFB1 - (ACVR1B+TGFBR2)	TGFb	Secreted Signaling	PMID: 27449815			Plasma	Immature Enterocytes	TGFB1	ACVR1B_TGFbR2	0.000223776	0	TGFB1_ACVR1B_TGFBR2	TGFB1 - (ACVR1B+TGFBR2)	TGFb	Secreted Signaling	PMID: 27449815
Plasma	LCN2+CEACAM6+SLC+CCL20+Enterocytes	TGFB1	ACVR1B_TGFbR2	0.000188146	0	TGFB1_ACVR1B_TGFBR2	TGFB1 - (ACVR1B+TGFBR2)	TGFb	Secreted Signaling	PMID: 27449815			CD8 T	Immature Enterocytes	TGFB1	ACVR1B_TGFbR2	0.0018074	0	TGFB1_ACVR1B_TGFBR2	TGFB1 - (ACVR1B+TGFBR2)	TGFb	Secreted Signaling	PMID: 27449815
CD8 T	LCN2+CEACAM6+SLC+CCL20+Enterocytes	TGFB1	ACVR1B_TGFbR2	0.00105685	0	TGFB1_ACVR1B_TGFBR2	TGFB1 - (ACVR1B+TGFBR2)	TGFb	Secreted Signaling	PMID: 27449815			Macrophages	Immature Enterocytes	TGFB1	ACVR1B_TGFbR2	0.00157815	0	TGFB1_ACVR1B_TGFBR2	TGFB1 - (ACVR1B+TGFBR2)	TGFb	Secreted Signaling	PMID: 27449815
Macrophages	LCN2+CEACAM6+SLC+CCL20+Enterocytes	TGFB1	ACVR1B_TGFbR2	0.000751827	0	TGFB1_ACVR1B_TGFBR2	TGFB1 - (ACVR1B+TGFBR2)	TGFb	Secreted Signaling	PMID: 27449815			Inf.Macrophages	Immature Enterocytes	TGFB1	ACVR1B_TGFbR2	0.00221973	0	TGFB1_ACVR1B_TGFBR2	TGFB1 - (ACVR1B+TGFBR2)	TGFb	Secreted Signaling	PMID: 27449815
Mast	LCN2+CEACAM6+SLC+CCL20+Enterocytes	TGFB1	ACVR1B_TGFbR2	0.000216615	0	TGFB1_ACVR1B_TGFBR2	TGFB1 - (ACVR1B+TGFBR2)	TGFb	Secreted Signaling	PMID: 27449815			Mast	Immature Enterocytes	TGFB1	ACVR1B_TGFbR2	0.00182742	0	TGFB1_ACVR1B_TGFBR2	TGFB1 - (ACVR1B+TGFBR2)	TGFb	Secreted Signaling	PMID: 27449815
Naive B	BEST4+	TGFB1	ACVR1B_TGFbR2	0.00140653	0	TGFB1_ACVR1B_TGFBR2	TGFB1 - (ACVR1B+TGFBR2)	TGFb	Secreted Signaling	PMID: 27449815			Stromal	Enterocytes	TGFB1	ACVR1B_TGFbR2	0.000466776	0	TGFB1_ACVR1B_TGFBR2	TGFB1 - (ACVR1B+TGFBR2)	TGFb	Secreted Signaling	PMID: 27449815
Cycling B	BEST4+	TGFB1	ACVR1B_TGFbR2	0.000373906	0	TGFB1_ACVR1B_TGFBR2	TGFB1 - (ACVR1B+TGFBR2)	TGFb	Secreted Signaling	PMID: 27449815			Naive B	Enterocytes	TGFB1	ACVR1B_TGFbR2	0.00146229	0	TGFB1_ACVR1B_TGFBR2	TGFB1 - (ACVR1B+TGFBR2)	TGFb	Secreted Signaling	PMID: 27449815
B	BEST4+	TGFB1	ACVR1B_TGFbR2	0.00101821	0	TGFB1_ACVR1B_TGFBR2	TGFB1 - (ACVR1B+TGFBR2)	TGFb	Secreted Signaling	PMID: 27449815			Cycling B	Enterocytes	TGFB1	ACVR1B_TGFbR2	0.000372265	0	TGFB1_ACVR1B_TGFBR2	TGFB1 - (ACVR1B+TGFBR2)	TGFb	Secreted Signaling	PMID: 27449815
Plasma	BEST4+	TGFB1	ACVR1B_TGFbR2	0.000233809	0	TGFB1_ACVR1B_TGFBR2	TGFB1 - (ACVR1B+TGFBR2)	TGFb	Secreted Signaling	PMID: 27449815			B	Enterocytes	TGFB1	ACVR1B_TGFbR2	0.00131415	0	TGFB1_ACVR1B_TGFBR2	TGFB1 - (ACVR1B+TGFBR2)	TGFb	Secreted Signaling	PMID: 27449815
CD8 T	BEST4+	TGFB1	ACVR1B_TGFbR2	0.00131308	0	TGFB1_ACVR1B_TGFBR2	TGFB1 - (ACVR1B+TGFBR2)	TGFb	Secreted Signaling	PMID: 27449815			Plasma	Enterocytes	TGFB1	ACVR1B_TGFbR2	0.000180313	0	TGFB1_ACVR1B_TGFBR2	TGFB1 - (ACVR1B+TGFBR2)	TGFb	Secreted Signaling	PMID: 27449815
Macrophages	BEST4+	TGFB1	ACVR1B_TGFbR2	0.000934171	0	TGFB1_ACVR1B_TGFBR2	TGFB1 - (ACVR1B+TGFBR2)	TGFb	Secreted Signaling	PMID: 27449815			CD8 T	Enterocytes	TGFB1	ACVR1B_TGFbR2	0.00145681	0	TGFB1_ACVR1B_TGFBR2	TGFB1 - (ACVR1B+TGFBR2)	TGFb	Secreted Signaling	PMID: 27449815
Mast	BEST4+	TGFB1	ACVR1B_TGFbR2	0.000269186	0	TGFB1_ACVR1B_TGFBR2	TGFB1 - (ACVR1B+TGFBR2)	TGFb	Secreted Signaling	PMID: 27449815			Macrophages	Enterocytes	TGFB1	ACVR1B_TGFbR2	0.00127196	0	TGFB1_ACVR1B_TGFBR2	TGFB1 - (ACVR1B+TGFBR2)	TGFb	Secreted Signaling	PMID: 27449815
Naive B	Enterocytes+Goblet	TGFB1	ACVR1B_TGFbR2	0.00203225	0	TGFB1_ACVR1B_TGFBR2	TGFB1 - (ACVR1B+TGFBR2)	TGFb	Secreted Signaling	PMID: 27449815			Inf.Macrophages	Enterocytes	TGFB1	ACVR1B_TGFbR2	0.00178929	0	TGFB1_ACVR1B_TGFBR2	TGFB1 - (ACVR1B+TGFBR2)	TGFb	Secreted Signaling	PMID: 27449815
Cycling B	Enterocytes+Goblet	TGFB1	ACVR1B_TGFbR2	0.000540495	0	TGFB1_ACVR1B_TGFBR2	TGFB1 - (ACVR1B+TGFBR2)	TGFb	Secreted Signaling	PMID: 27449815			Mast	Enterocytes	TGFB1	ACVR1B_TGFbR2	0.00147295	0	TGFB1_ACVR1B_TGFBR2	TGFB1 - (ACVR1B+TGFBR2)	TGFb	Secreted Signaling	PMID: 27449815
B	Enterocytes+Goblet	TGFB1	ACVR1B_TGFbR2	0.00147143	0	TGFB1_ACVR1B_TGFBR2	TGFB1 - (ACVR1B+TGFBR2)	TGFb	Secreted Signaling	PMID: 27449815			Stromal	LCN2+CEACAM6+SLC+CCL20+Enterocytes	TGFB1	ACVR1B_TGFbR2	0.000299125	0	TGFB1_ACVR1B_TGFBR2	TGFB1 - (ACVR1B+TGFBR2)	TGFb	Secreted Signaling	PMID: 27449815
Plasma	Enterocytes+Goblet	TGFB1	ACVR1B_TGFbR2	0.000338002	0	TGFB1_ACVR1B_TGFBR2	TGFB1 - (ACVR1B+TGFBR2)	TGFb	Secreted Signaling	PMID: 27449815			Naive B	LCN2+CEACAM6+SLC+CCL20+Enterocytes	TGFB1	ACVR1B_TGFbR2	0.000937362	0	TGFB1_ACVR1B_TGFBR2	TGFB1 - (ACVR1B+TGFBR2)	TGFb	Secreted Signaling	PMID: 27449815
CD8 T	Enterocytes+Goblet	TGFB1	ACVR1B_TGFbR2	0.0018973	0	TGFB1_ACVR1B_TGFBR2	TGFB1 - (ACVR1B+TGFBR2)	TGFb	Secreted Signaling	PMID: 27449815			Cycling B	LCN2+CEACAM6+SLC+CCL20+Enterocytes	TGFB1	ACVR1B_TGFbR2	0.000238537	0	TGFB1_ACVR1B_TGFBR2	TGFB1 - (ACVR1B+TGFBR2)	TGFb	Secreted Signaling	PMID: 27449815
Macrophages	Enterocytes+Goblet	TGFB1	ACVR1B_TGFbR2	0.00135004	0	TGFB1_ACVR1B_TGFBR2	TGFB1 - (ACVR1B+TGFBR2)	TGFb	Secreted Signaling	PMID: 27449815			B	LCN2+CEACAM6+SLC+CCL20+Enterocytes	TGFB1	ACVR1B_TGFbR2	0.000842355	0	TGFB1_ACVR1B_TGFBR2	TGFB1 - (ACVR1B+TGFBR2)	TGFb	Secreted Signaling	PMID: 27449815
Mast	Enterocytes+Goblet	TGFB1	ACVR1B_TGFbR2	0.000389138	0	TGFB1_ACVR1B_TGFBR2	TGFB1 - (ACVR1B+TGFBR2)	TGFb	Secreted Signaling	PMID: 27449815			Plasma	LCN2+CEACAM6+SLC+CCL20+Enterocytes	TGFB1	ACVR1B_TGFbR2	0.000115531	0	TGFB1_ACVR1B_TGFBR2	TGFB1 - (ACVR1B+TGFBR2)	TGFb	Secreted Signaling	PMID: 27449815
Naive B	HES6+RETNLB+Goblet	TGFB1	ACVR1B_TGFbR2	0.00117851	0	TGFB1_ACVR1B_TGFBR2	TGFB1 - (ACVR1B+TGFBR2)	TGFb	Secreted Signaling	PMID: 27449815			CD8 T	LCN2+CEACAM6+SLC+CCL20+Enterocytes	TGFB1	ACVR1B_TGFbR2	0.000933845	0	TGFB1_ACVR1B_TGFBR2	TGFB1 - (ACVR1B+TGFBR2)	TGFb	Secreted Signaling	PMID: 27449815
Cycling B	HES6+RETNLB+Goblet	TGFB1	ACVR1B_TGFbR2	0.000313269	0	TGFB1_ACVR1B_TGFBR2	TGFB1 - (ACVR1B+TGFBR2)	TGFb	Secreted Signaling	PMID: 27449815			Macrophages	LCN2+CEACAM6+SLC+CCL20+Enterocytes	TGFB1	ACVR1B_TGFbR2	0.000815303	0	TGFB1_ACVR1B_TGFBR2	TGFB1 - (ACVR1B+TGFBR2)	TGFb	Secreted Signaling	PMID: 27449815
B	HES6+RETNLB+Goblet	TGFB1	ACVR1B_TGFbR2	0.000853117	0	TGFB1_ACVR1B_TGFBR2	TGFB1 - (ACVR1B+TGFBR2)	TGFb	Secreted Signaling	PMID: 27449815			Inf.Macrophages	LCN2+CEACAM6+SLC+CCL20+Enterocytes	TGFB1	ACVR1B_TGFbR2	0.00114711	0	TGFB1_ACVR1B_TGFBR2	TGFB1 - (ACVR1B+TGFBR2)	TGFb	Secreted Signaling	PMID: 27449815
Plasma	HES6+RETNLB+Goblet	TGFB1	ACVR1B_TGFbR2	0.000195891	0	TGFB1_ACVR1B_TGFBR2	TGFB1 - (ACVR1B+TGFBR2)	TGFb	Secreted Signaling	PMID: 27449815			Mast	LCN2+CEACAM6+SLC+CCL20+Enterocytes	TGFB1	ACVR1B_TGFbR2	0.000944198	0	TGFB1_ACVR1B_TGFBR2	TGFB1 - (ACVR1B+TGFBR2)	TGFb	Secreted Signaling	PMID: 27449815
CD8 T	HES6+RETNLB+Goblet	TGFB1	ACVR1B_TGFbR2	0.0011002	0	TGFB1_ACVR1B_TGFBR2	TGFB1 - (ACVR1B+TGFBR2)	TGFb	Secreted Signaling	PMID: 27449815			Stromal	Enterocytes+Goblet	TGFB1	ACVR1B_TGFbR2	0.00068632	0	TGFB1_ACVR1B_TGFBR2	TGFB1 - (ACVR1B+TGFBR2)	TGFb	Secreted Signaling	PMID: 27449815
Macrophages	HES6+RETNLB+Goblet	TGFB1	ACVR1B_TGFbR2	0.000782702	0	TGFB1_ACVR1B_TGFBR2	TGFB1 - (ACVR1B+TGFBR2)	TGFb	Secreted Signaling	PMID: 27449815			Naive B	Enterocytes+Goblet	TGFB1	ACVR1B_TGFbR2	0.00214908	0	TGFB1_ACVR1B_TGFBR2	TGFB1 - (ACVR1B+TGFBR2)	TGFb	Secreted Signaling	PMID: 27449815
Mast	HES6+RETNLB+Goblet	TGFB1	ACVR1B_TGFbR2	0.000225531	0	TGFB1_ACVR1B_TGFBR2	TGFB1 - (ACVR1B+TGFBR2)	TGFb	Secreted Signaling	PMID: 27449815			Cycling B	Enterocytes+Goblet	TGFB1	ACVR1B_TGFbR2	0.00054744	0	TGFB1_ACVR1B_TGFBR2	TGFB1 - (ACVR1B+TGFBR2)	TGFb	Secreted Signaling	PMID: 27449815
Naive B	Paneth	TGFB1	ACVR1B_TGFbR2	0.00225779	0	TGFB1_ACVR1B_TGFBR2	TGFB1 - (ACVR1B+TGFBR2)	TGFb	Secreted Signaling	PMID: 27449815			B	Enterocytes+Goblet	TGFB1	ACVR1B_TGFbR2	0.00193152	0	TGFB1_ACVR1B_TGFBR2	TGFB1 - (ACVR1B+TGFBR2)	TGFb	Secreted Signaling	PMID: 27449815
Cycling B	Paneth	TGFB1	ACVR1B_TGFbR2	0.000600542	0	TGFB1_ACVR1B_TGFBR2	TGFB1 - (ACVR1B+TGFBR2)	TGFb	Secreted Signaling	PMID: 27449815			Plasma	Enterocytes+Goblet	TGFB1	ACVR1B_TGFbR2	0.00026519	0	TGFB1_ACVR1B_TGFBR2	TGFB1 - (ACVR1B+TGFBR2)	TGFb	Secreted Signaling	PMID: 27449815
B	Paneth	TGFB1	ACVR1B_TGFbR2	0.0016348	0	TGFB1_ACVR1B_TGFBR2	TGFB1 - (ACVR1B+TGFBR2)	TGFb	Secreted Signaling	PMID: 27449815			CD8 T	Enterocytes+Goblet	TGFB1	ACVR1B_TGFbR2	0.00214102	0	TGFB1_ACVR1B_TGFBR2	TGFB1 - (ACVR1B+TGFBR2)	TGFb	Secreted Signaling	PMID: 27449815
Plasma	Paneth	TGFB1	ACVR1B_TGFbR2	0.000375558	0	TGFB1_ACVR1B_TGFBR2	TGFB1 - (ACVR1B+TGFBR2)	TGFb	Secreted Signaling	PMID: 27449815			Macrophages	Enterocytes+Goblet	TGFB1	ACVR1B_TGFbR2	0.00186956	0	TGFB1_ACVR1B_TGFBR2	TGFB1 - (ACVR1B+TGFBR2)	TGFb	Secreted Signaling	PMID: 27449815
CD8 T	Paneth	TGFB1	ACVR1B_TGFbR2	0.00210789	0	TGFB1_ACVR1B_TGFBR2	TGFB1 - (ACVR1B+TGFBR2)	TGFb	Secreted Signaling	PMID: 27449815			Inf.Macrophages	Enterocytes+Goblet	TGFB1	ACVR1B_TGFbR2	0.00262918	0	TGFB1_ACVR1B_TGFBR2	TGFB1 - (ACVR1B+TGFBR2)	TGFb	Secreted Signaling	PMID: 27449815
Macrophages	Paneth	TGFB1	ACVR1B_TGFbR2	0.00149994	0	TGFB1_ACVR1B_TGFBR2	TGFB1 - (ACVR1B+TGFBR2)	TGFb	Secreted Signaling	PMID: 27449815			Mast	Enterocytes+Goblet	TGFB1	ACVR1B_TGFbR2	0.00216473	0	TGFB1_ACVR1B_TGFBR2	TGFB1 - (ACVR1B+TGFBR2)	TGFb	Secreted Signaling	PMID: 27449815
Mast	Paneth	TGFB1	ACVR1B_TGFbR2	0.000432373	0	TGFB1_ACVR1B_TGFBR2	TGFB1 - (ACVR1B+TGFBR2)	TGFb	Secreted Signaling	PMID: 27449815			Stromal	HES6+RETNLB+Goblet	TGFB1	ACVR1B_TGFbR2	0.000448401	0	TGFB1_ACVR1B_TGFBR2	TGFB1 - (ACVR1B+TGFBR2)	TGFb	Secreted Signaling	PMID: 27449815
Naive B	EEC	TGFB1	ACVR1B_TGFbR2	0.000925728	0	TGFB1_ACVR1B_TGFBR2	TGFB1 - (ACVR1B+TGFBR2)	TGFb	Secreted Signaling	PMID: 27449815			Naive B	HES6+RETNLB+Goblet	TGFB1	ACVR1B_TGFbR2	0.00140466	0	TGFB1_ACVR1B_TGFBR2	TGFB1 - (ACVR1B+TGFBR2)	TGFb	Secreted Signaling	PMID: 27449815
Cycling B	EEC	TGFB1	ACVR1B_TGFbR2	0.000246004	0	TGFB1_ACVR1B_TGFBR2	TGFB1 - (ACVR1B+TGFBR2)	TGFb	Secreted Signaling	PMID: 27449815			Cycling B	HES6+RETNLB+Goblet	TGFB1	ACVR1B_TGFbR2	0.000357617	0	TGFB1_ACVR1B_TGFBR2	TGFB1 - (ACVR1B+TGFBR2)	TGFb	Secreted Signaling	PMID: 27449815
B	EEC	TGFB1	ACVR1B_TGFbR2	0.000670058	0	TGFB1_ACVR1B_TGFBR2	TGFB1 - (ACVR1B+TGFBR2)	TGFb	Secreted Signaling	PMID: 27449815			B	HES6+RETNLB+Goblet	TGFB1	ACVR1B_TGFbR2	0.00126237	0	TGFB1_ACVR1B_TGFBR2	TGFB1 - (ACVR1B+TGFBR2)	TGFb	Secreted Signaling	PMID: 27449815
Plasma	EEC	TGFB1	ACVR1B_TGFbR2	0.000153823	0	TGFB1_ACVR1B_TGFBR2	TGFB1 - (ACVR1B+TGFBR2)	TGFb	Secreted Signaling	PMID: 27449815			Plasma	HES6+RETNLB+Goblet	TGFB1	ACVR1B_TGFbR2	0.000173219	0	TGFB1_ACVR1B_TGFBR2	TGFB1 - (ACVR1B+TGFBR2)	TGFb	Secreted Signaling	PMID: 27449815
CD8 T	EEC	TGFB1	ACVR1B_TGFbR2	0.000864193	0	TGFB1_ACVR1B_TGFBR2	TGFB1 - (ACVR1B+TGFBR2)	TGFb	Secreted Signaling	PMID: 27449815			CD8 T	HES6+RETNLB+Goblet	TGFB1	ACVR1B_TGFbR2	0.0013994	0	TGFB1_ACVR1B_TGFBR2	TGFB1 - (ACVR1B+TGFBR2)	TGFb	Secreted Signaling	PMID: 27449815
Macrophages	EEC	TGFB1	ACVR1B_TGFbR2	0.000614737	0	TGFB1_ACVR1B_TGFBR2	TGFB1 - (ACVR1B+TGFBR2)	TGFb	Secreted Signaling	PMID: 27449815			Macrophages	HES6+RETNLB+Goblet	TGFB1	ACVR1B_TGFbR2	0.00122185	0	TGFB1_ACVR1B_TGFBR2	TGFB1 - (ACVR1B+TGFBR2)	TGFb	Secreted Signaling	PMID: 27449815
Mast	EEC	TGFB1	ACVR1B_TGFbR2	0.000177099	0	TGFB1_ACVR1B_TGFBR2	TGFB1 - (ACVR1B+TGFBR2)	TGFb	Secreted Signaling	PMID: 27449815			Inf.Macrophages	HES6+RETNLB+Goblet	TGFB1	ACVR1B_TGFbR2	0.00171875	0	TGFB1_ACVR1B_TGFBR2	TGFB1 - (ACVR1B+TGFBR2)	TGFb	Secreted Signaling	PMID: 27449815
Naive B	Stem	TGFB1	ACVR1C_TGFbR2	0.000726498	0	TGFB1_ACVR1C_TGFBR2	TGFB1 - (ACVR1C+TGFBR2)	TGFb	Secreted Signaling	PMID: 27449815			Mast	HES6+RETNLB+Goblet	TGFB1	ACVR1B_TGFbR2	0.0014149	0	TGFB1_ACVR1B_TGFBR2	TGFB1 - (ACVR1B+TGFBR2)	TGFb	Secreted Signaling	PMID: 27449815
Cycling B	Stem	TGFB1	ACVR1C_TGFbR2	0.00019303	0	TGFB1_ACVR1C_TGFBR2	TGFB1 - (ACVR1C+TGFBR2)	TGFb	Secreted Signaling	PMID: 27449815			Stromal	Paneth	TGFB1	ACVR1B_TGFbR2	0.000420862	0	TGFB1_ACVR1B_TGFBR2	TGFB1 - (ACVR1B+TGFBR2)	TGFb	Secreted Signaling	PMID: 27449815
B	Stem	TGFB1	ACVR1C_TGFbR2	0.00052582	0	TGFB1_ACVR1C_TGFBR2	TGFB1 - (ACVR1C+TGFBR2)	TGFb	Secreted Signaling	PMID: 27449815			Naive B	Paneth	TGFB1	ACVR1B_TGFbR2	0.00131856	0	TGFB1_ACVR1B_TGFBR2	TGFB1 - (ACVR1B+TGFBR2)	TGFb	Secreted Signaling	PMID: 27449815
Plasma	Stem	TGFB1	ACVR1C_TGFbR2	0.000120696	0	TGFB1_ACVR1C_TGFBR2	TGFB1 - (ACVR1C+TGFBR2)	TGFb	Secreted Signaling	PMID: 27449815			Cycling B	Paneth	TGFB1	ACVR1B_TGFbR2	0.000335639	0	TGFB1_ACVR1B_TGFBR2	TGFB1 - (ACVR1B+TGFBR2)	TGFb	Secreted Signaling	PMID: 27449815
CD8 T	Stem	TGFB1	ACVR1C_TGFbR2	0.000678197	0	TGFB1_ACVR1C_TGFBR2	TGFB1 - (ACVR1C+TGFBR2)	TGFb	Secreted Signaling	PMID: 27449815			B	Paneth	TGFB1	ACVR1B_TGFbR2	0.00118497	0	TGFB1_ACVR1B_TGFBR2	TGFB1 - (ACVR1B+TGFBR2)	TGFb	Secreted Signaling	PMID: 27449815
Macrophages	Stem	TGFB1	ACVR1C_TGFbR2	0.000482402	0	TGFB1_ACVR1C_TGFBR2	TGFB1 - (ACVR1C+TGFBR2)	TGFb	Secreted Signaling	PMID: 27449815			Plasma	Paneth	TGFB1	ACVR1B_TGFbR2	0.000162569	0	TGFB1_ACVR1B_TGFBR2	TGFB1 - (ACVR1B+TGFBR2)	TGFb	Secreted Signaling	PMID: 27449815
Mast	Stem	TGFB1	ACVR1C_TGFbR2	0.000138961	0	TGFB1_ACVR1C_TGFBR2	TGFB1 - (ACVR1C+TGFBR2)	TGFb	Secreted Signaling	PMID: 27449815			CD8 T	Paneth	TGFB1	ACVR1B_TGFbR2	0.00131362	0	TGFB1_ACVR1B_TGFBR2	TGFB1 - (ACVR1B+TGFBR2)	TGFb	Secreted Signaling	PMID: 27449815
Naive B	TA	TGFB1	ACVR1C_TGFbR2	0.000680852	0	TGFB1_ACVR1C_TGFBR2	TGFB1 - (ACVR1C+TGFBR2)	TGFb	Secreted Signaling	PMID: 27449815			Macrophages	Paneth	TGFB1	ACVR1B_TGFbR2	0.00114692	0	TGFB1_ACVR1B_TGFBR2	TGFB1 - (ACVR1B+TGFBR2)	TGFb	Secreted Signaling	PMID: 27449815
Cycling B	TA	TGFB1	ACVR1C_TGFbR2	0.000180897	0	TGFB1_ACVR1C_TGFBR2	TGFB1 - (ACVR1C+TGFBR2)	TGFb	Secreted Signaling	PMID: 27449815			Inf.Macrophages	Paneth	TGFB1	ACVR1B_TGFbR2	0.00161348	0	TGFB1_ACVR1B_TGFBR2	TGFB1 - (ACVR1B+TGFBR2)	TGFb	Secreted Signaling	PMID: 27449815
B	TA	TGFB1	ACVR1C_TGFbR2	0.000492778	0	TGFB1_ACVR1C_TGFBR2	TGFB1 - (ACVR1C+TGFBR2)	TGFb	Secreted Signaling	PMID: 27449815			Mast	Paneth	TGFB1	ACVR1B_TGFbR2	0.00132818	0	TGFB1_ACVR1B_TGFBR2	TGFB1 - (ACVR1B+TGFBR2)	TGFb	Secreted Signaling	PMID: 27449815
Plasma	TA	TGFB1	ACVR1C_TGFbR2	0.00011311	0	TGFB1_ACVR1C_TGFBR2	TGFB1 - (ACVR1C+TGFBR2)	TGFb	Secreted Signaling	PMID: 27449815			Enterocytes	Stem	BMP2	BMPR1A_ACVR2A	0.000161821	0	BMP2_BMPR1A_ACVR2A	BMP2 - (BMPR1A+ACVR2A)	BMP	Secreted Signaling	KEGG: hsa04350; PMID:26893264
CD8 T	TA	TGFB1	ACVR1C_TGFbR2	0.000635584	0	TGFB1_ACVR1C_TGFBR2	TGFB1 - (ACVR1C+TGFBR2)	TGFb	Secreted Signaling	PMID: 27449815			Mature Enterocytes	Stem	BMP2	BMPR1A_ACVR2A	0.000243137	0	BMP2_BMPR1A_ACVR2A	BMP2 - (BMPR1A+ACVR2A)	BMP	Secreted Signaling	KEGG: hsa04350; PMID:26893264
Macrophages	TA	TGFB1	ACVR1C_TGFbR2	0.000452087	0	TGFB1_ACVR1C_TGFBR2	TGFB1 - (ACVR1C+TGFBR2)	TGFb	Secreted Signaling	PMID: 27449815			Enterocytes+Goblet	Stem	BMP2	BMPR1A_ACVR2A	0.000113341	0	BMP2_BMPR1A_ACVR2A	BMP2 - (BMPR1A+ACVR2A)	BMP	Secreted Signaling	KEGG: hsa04350; PMID:26893264
Mast	TA	TGFB1	ACVR1C_TGFbR2	0.000130226	0	TGFB1_ACVR1C_TGFBR2	TGFB1 - (ACVR1C+TGFBR2)	TGFb	Secreted Signaling	PMID: 27449815			Paneth	Stem	BMP2	BMPR1A_ACVR2A	8.18e-05	0	BMP2_BMPR1A_ACVR2A	BMP2 - (BMPR1A+ACVR2A)	BMP	Secreted Signaling	KEGG: hsa04350; PMID:26893264
Naive B	Enterocytes	TGFB1	ACVR1C_TGFbR2	0.000662645	0	TGFB1_ACVR1C_TGFBR2	TGFB1 - (ACVR1C+TGFBR2)	TGFb	Secreted Signaling	PMID: 27449815			Enterocytes	TA	BMP2	BMPR1A_ACVR2A	0.000143188	0	BMP2_BMPR1A_ACVR2A	BMP2 - (BMPR1A+ACVR2A)	BMP	Secreted Signaling	KEGG: hsa04350; PMID:26893264
Cycling B	Enterocytes	TGFB1	ACVR1C_TGFbR2	0.000176058	0	TGFB1_ACVR1C_TGFBR2	TGFB1 - (ACVR1C+TGFBR2)	TGFb	Secreted Signaling	PMID: 27449815			Mature Enterocytes	TA	BMP2	BMPR1A_ACVR2A	0.000215144	0	BMP2_BMPR1A_ACVR2A	BMP2 - (BMPR1A+ACVR2A)	BMP	Secreted Signaling	KEGG: hsa04350; PMID:26893264
B	Enterocytes	TGFB1	ACVR1C_TGFbR2	0.000479599	0	TGFB1_ACVR1C_TGFBR2	TGFB1 - (ACVR1C+TGFBR2)	TGFb	Secreted Signaling	PMID: 27449815			Enterocytes+Goblet	TA	BMP2	BMPR1A_ACVR2A	0.000100289	0	BMP2_BMPR1A_ACVR2A	BMP2 - (BMPR1A+ACVR2A)	BMP	Secreted Signaling	KEGG: hsa04350; PMID:26893264
Plasma	Enterocytes	TGFB1	ACVR1C_TGFbR2	0.000110084	0	TGFB1_ACVR1C_TGFBR2	TGFB1 - (ACVR1C+TGFBR2)	TGFb	Secreted Signaling	PMID: 27449815			Paneth	TA	BMP2	BMPR1A_ACVR2A	7.24e-05	0	BMP2_BMPR1A_ACVR2A	BMP2 - (BMPR1A+ACVR2A)	BMP	Secreted Signaling	KEGG: hsa04350; PMID:26893264
CD8 T	Enterocytes	TGFB1	ACVR1C_TGFbR2	0.000618587	0	TGFB1_ACVR1C_TGFBR2	TGFB1 - (ACVR1C+TGFBR2)	TGFb	Secreted Signaling	PMID: 27449815			Enterocytes	Immature Enterocytes	BMP2	BMPR1A_ACVR2A	0.000188363	0	BMP2_BMPR1A_ACVR2A	BMP2 - (BMPR1A+ACVR2A)	BMP	Secreted Signaling	KEGG: hsa04350; PMID:26893264
Macrophages	Enterocytes	TGFB1	ACVR1C_TGFbR2	0.000439996	0	TGFB1_ACVR1C_TGFBR2	TGFB1 - (ACVR1C+TGFBR2)	TGFb	Secreted Signaling	PMID: 27449815			Mature Enterocytes	Immature Enterocytes	BMP2	BMPR1A_ACVR2A	0.00028301	0	BMP2_BMPR1A_ACVR2A	BMP2 - (BMPR1A+ACVR2A)	BMP	Secreted Signaling	KEGG: hsa04350; PMID:26893264
Mast	Enterocytes	TGFB1	ACVR1C_TGFbR2	0.000126742	0	TGFB1_ACVR1C_TGFBR2	TGFB1 - (ACVR1C+TGFBR2)	TGFb	Secreted Signaling	PMID: 27449815			Enterocytes+Goblet	Immature Enterocytes	BMP2	BMPR1A_ACVR2A	0.000131933	0	BMP2_BMPR1A_ACVR2A	BMP2 - (BMPR1A+ACVR2A)	BMP	Secreted Signaling	KEGG: hsa04350; PMID:26893264
Naive B	Enterocytes+Goblet	TGFB1	ACVR1C_TGFbR2	0.000678134	0	TGFB1_ACVR1C_TGFBR2	TGFB1 - (ACVR1C+TGFBR2)	TGFb	Secreted Signaling	PMID: 27449815			Paneth	Immature Enterocytes	BMP2	BMPR1A_ACVR2A	9.52e-05	0	BMP2_BMPR1A_ACVR2A	BMP2 - (BMPR1A+ACVR2A)	BMP	Secreted Signaling	KEGG: hsa04350; PMID:26893264
Cycling B	Enterocytes+Goblet	TGFB1	ACVR1C_TGFbR2	0.000180176	0	TGFB1_ACVR1C_TGFBR2	TGFB1 - (ACVR1C+TGFBR2)	TGFb	Secreted Signaling	PMID: 27449815			Enterocytes	Enterocytes	BMP2	BMPR1A_ACVR2A	0.000219375	0	BMP2_BMPR1A_ACVR2A	BMP2 - (BMPR1A+ACVR2A)	BMP	Secreted Signaling	KEGG: hsa04350; PMID:26893264
B	Enterocytes+Goblet	TGFB1	ACVR1C_TGFbR2	0.000490812	0	TGFB1_ACVR1C_TGFBR2	TGFB1 - (ACVR1C+TGFBR2)	TGFb	Secreted Signaling	PMID: 27449815			Mature Enterocytes	Enterocytes	BMP2	BMPR1A_ACVR2A	0.000329597	0	BMP2_BMPR1A_ACVR2A	BMP2 - (BMPR1A+ACVR2A)	BMP	Secreted Signaling	KEGG: hsa04350; PMID:26893264
Plasma	Enterocytes+Goblet	TGFB1	ACVR1C_TGFbR2	0.000112659	0	TGFB1_ACVR1C_TGFBR2	TGFB1 - (ACVR1C+TGFBR2)	TGFb	Secreted Signaling	PMID: 27449815			Enterocytes+Goblet	Enterocytes	BMP2	BMPR1A_ACVR2A	0.000153658	0	BMP2_BMPR1A_ACVR2A	BMP2 - (BMPR1A+ACVR2A)	BMP	Secreted Signaling	KEGG: hsa04350; PMID:26893264
CD8 T	Enterocytes+Goblet	TGFB1	ACVR1C_TGFbR2	0.000633047	0	TGFB1_ACVR1C_TGFBR2	TGFB1 - (ACVR1C+TGFBR2)	TGFb	Secreted Signaling	PMID: 27449815			Paneth	Enterocytes	BMP2	BMPR1A_ACVR2A	0.000110893	0	BMP2_BMPR1A_ACVR2A	BMP2 - (BMPR1A+ACVR2A)	BMP	Secreted Signaling	KEGG: hsa04350; PMID:26893264
Macrophages	Enterocytes+Goblet	TGFB1	ACVR1C_TGFbR2	0.000450283	0	TGFB1_ACVR1C_TGFBR2	TGFB1 - (ACVR1C+TGFBR2)	TGFb	Secreted Signaling	PMID: 27449815			Enterocytes	LCN2+CEACAM6+SLC+CCL20+Enterocytes	BMP2	BMPR1A_ACVR2A	0.00010717	0	BMP2_BMPR1A_ACVR2A	BMP2 - (BMPR1A+ACVR2A)	BMP	Secreted Signaling	KEGG: hsa04350; PMID:26893264
Mast	Enterocytes+Goblet	TGFB1	ACVR1C_TGFbR2	0.000129707	0	TGFB1_ACVR1C_TGFBR2	TGFB1 - (ACVR1C+TGFBR2)	TGFb	Secreted Signaling	PMID: 27449815			Mature Enterocytes	LCN2+CEACAM6+SLC+CCL20+Enterocytes	BMP2	BMPR1A_ACVR2A	0.000161031	0	BMP2_BMPR1A_ACVR2A	BMP2 - (BMPR1A+ACVR2A)	BMP	Secreted Signaling	KEGG: hsa04350; PMID:26893264
Naive B	Paneth	TGFB1	ACVR1C_TGFbR2	0.000961881	0	TGFB1_ACVR1C_TGFBR2	TGFB1 - (ACVR1C+TGFBR2)	TGFb	Secreted Signaling	PMID: 27449815			Enterocytes+Goblet	LCN2+CEACAM6+SLC+CCL20+Enterocytes	BMP2	BMPR1A_ACVR2A	7.51e-05	0	BMP2_BMPR1A_ACVR2A	BMP2 - (BMPR1A+ACVR2A)	BMP	Secreted Signaling	KEGG: hsa04350; PMID:26893264
Cycling B	Paneth	TGFB1	ACVR1C_TGFbR2	0.000255612	0	TGFB1_ACVR1C_TGFBR2	TGFB1 - (ACVR1C+TGFBR2)	TGFb	Secreted Signaling	PMID: 27449815			Paneth	LCN2+CEACAM6+SLC+CCL20+Enterocytes	BMP2	BMPR1A_ACVR2A	5.42e-05	0	BMP2_BMPR1A_ACVR2A	BMP2 - (BMPR1A+ACVR2A)	BMP	Secreted Signaling	KEGG: hsa04350; PMID:26893264
B	Paneth	TGFB1	ACVR1C_TGFbR2	0.000696226	0	TGFB1_ACVR1C_TGFBR2	TGFB1 - (ACVR1C+TGFBR2)	TGFb	Secreted Signaling	PMID: 27449815			Enterocytes	Mature Enterocytes	BMP2	BMPR1A_ACVR2A	0.000242976	0	BMP2_BMPR1A_ACVR2A	BMP2 - (BMPR1A+ACVR2A)	BMP	Secreted Signaling	KEGG: hsa04350; PMID:26893264
Plasma	Paneth	TGFB1	ACVR1C_TGFbR2	0.000159831	0	TGFB1_ACVR1C_TGFBR2	TGFB1 - (ACVR1C+TGFBR2)	TGFb	Secreted Signaling	PMID: 27449815			Mature Enterocytes	Mature Enterocytes	BMP2	BMPR1A_ACVR2A	0.00036505	0	BMP2_BMPR1A_ACVR2A	BMP2 - (BMPR1A+ACVR2A)	BMP	Secreted Signaling	KEGG: hsa04350; PMID:26893264
CD8 T	Paneth	TGFB1	ACVR1C_TGFbR2	0.000897943	0	TGFB1_ACVR1C_TGFBR2	TGFB1 - (ACVR1C+TGFBR2)	TGFb	Secreted Signaling	PMID: 27449815			Enterocytes+Goblet	Mature Enterocytes	BMP2	BMPR1A_ACVR2A	0.000170191	0	BMP2_BMPR1A_ACVR2A	BMP2 - (BMPR1A+ACVR2A)	BMP	Secreted Signaling	KEGG: hsa04350; PMID:26893264
Macrophages	Paneth	TGFB1	ACVR1C_TGFbR2	0.000638745	0	TGFB1_ACVR1C_TGFBR2	TGFB1 - (ACVR1C+TGFBR2)	TGFb	Secreted Signaling	PMID: 27449815			Paneth	Mature Enterocytes	BMP2	BMPR1A_ACVR2A	0.000122825	0	BMP2_BMPR1A_ACVR2A	BMP2 - (BMPR1A+ACVR2A)	BMP	Secreted Signaling	KEGG: hsa04350; PMID:26893264
Mast	Paneth	TGFB1	ACVR1C_TGFbR2	0.000184016	0	TGFB1_ACVR1C_TGFBR2	TGFB1 - (ACVR1C+TGFBR2)	TGFb	Secreted Signaling	PMID: 27449815			Enterocytes	BEST4+	BMP2	BMPR1A_ACVR2A	0.000137617	0	BMP2_BMPR1A_ACVR2A	BMP2 - (BMPR1A+ACVR2A)	BMP	Secreted Signaling	KEGG: hsa04350; PMID:26893264
Naive B	Paneth	TGFB1	ACVR1_TGFbR	0.000694937	0	TGFB1_ACVR1_TGFBR1	TGFB1 - (ACVR1+TGFBR1)	TGFb	Secreted Signaling	PMID: 29376829			Mature Enterocytes	BEST4+	BMP2	BMPR1A_ACVR2A	0.000206773	0	BMP2_BMPR1A_ACVR2A	BMP2 - (BMPR1A+ACVR2A)	BMP	Secreted Signaling	KEGG: hsa04350; PMID:26893264
Cycling B	Paneth	TGFB1	ACVR1_TGFbR	0.000184642	0	TGFB1_ACVR1_TGFBR1	TGFB1 - (ACVR1+TGFBR1)	TGFb	Secreted Signaling	PMID: 29376829			Enterocytes+Goblet	BEST4+	BMP2	BMPR1A_ACVR2A	9.64e-05	0	BMP2_BMPR1A_ACVR2A	BMP2 - (BMPR1A+ACVR2A)	BMP	Secreted Signaling	KEGG: hsa04350; PMID:26893264
B	Paneth	TGFB1	ACVR1_TGFbR	0.000502975	0	TGFB1_ACVR1_TGFBR1	TGFB1 - (ACVR1+TGFBR1)	TGFb	Secreted Signaling	PMID: 29376829			Paneth	BEST4+	BMP2	BMPR1A_ACVR2A	6.96e-05	0	BMP2_BMPR1A_ACVR2A	BMP2 - (BMPR1A+ACVR2A)	BMP	Secreted Signaling	KEGG: hsa04350; PMID:26893264
Plasma	Paneth	TGFB1	ACVR1_TGFbR	0.000115451	0	TGFB1_ACVR1_TGFBR1	TGFB1 - (ACVR1+TGFBR1)	TGFb	Secreted Signaling	PMID: 29376829			Enterocytes	Enterocytes+Goblet	BMP2	BMPR1A_ACVR2A	0.000370175	0	BMP2_BMPR1A_ACVR2A	BMP2 - (BMPR1A+ACVR2A)	BMP	Secreted Signaling	KEGG: hsa04350; PMID:26893264
CD8 T	Paneth	TGFB1	ACVR1_TGFbR	0.000648733	0	TGFB1_ACVR1_TGFBR1	TGFB1 - (ACVR1+TGFBR1)	TGFb	Secreted Signaling	PMID: 29376829			Mature Enterocytes	Enterocytes+Goblet	BMP2	BMPR1A_ACVR2A	0.000556097	0	BMP2_BMPR1A_ACVR2A	BMP2 - (BMPR1A+ACVR2A)	BMP	Secreted Signaling	KEGG: hsa04350; PMID:26893264
Macrophages	Paneth	TGFB1	ACVR1_TGFbR	0.000461442	0	TGFB1_ACVR1_TGFBR1	TGFB1 - (ACVR1+TGFBR1)	TGFb	Secreted Signaling	PMID: 29376829			Enterocytes+Goblet	Enterocytes+Goblet	BMP2	BMPR1A_ACVR2A	0.000259302	0	BMP2_BMPR1A_ACVR2A	BMP2 - (BMPR1A+ACVR2A)	BMP	Secreted Signaling	KEGG: hsa04350; PMID:26893264
Mast	Paneth	TGFB1	ACVR1_TGFbR	0.000132922	0	TGFB1_ACVR1_TGFBR1	TGFB1 - (ACVR1+TGFBR1)	TGFb	Secreted Signaling	PMID: 29376829			Paneth	Enterocytes+Goblet	BMP2	BMPR1A_ACVR2A	0.000187146	0	BMP2_BMPR1A_ACVR2A	BMP2 - (BMPR1A+ACVR2A)	BMP	Secreted Signaling	KEGG: hsa04350; PMID:26893264
Naive B	EEC	TGFB1	ACVR1_TGFbR	0.000930211	0	TGFB1_ACVR1_TGFBR1	TGFB1 - (ACVR1+TGFBR1)	TGFb	Secreted Signaling	PMID: 29376829			Enterocytes	HES6+RETNLB+Goblet	BMP2	BMPR1A_ACVR2A	3.72e-05	0	BMP2_BMPR1A_ACVR2A	BMP2 - (BMPR1A+ACVR2A)	BMP	Secreted Signaling	KEGG: hsa04350; PMID:26893264
Cycling B	EEC	TGFB1	ACVR1_TGFbR	0.000247196	0	TGFB1_ACVR1_TGFBR1	TGFB1 - (ACVR1+TGFBR1)	TGFb	Secreted Signaling	PMID: 29376829			Mature Enterocytes	HES6+RETNLB+Goblet	BMP2	BMPR1A_ACVR2A	5.59e-05	0	BMP2_BMPR1A_ACVR2A	BMP2 - (BMPR1A+ACVR2A)	BMP	Secreted Signaling	KEGG: hsa04350; PMID:26893264
B	EEC	TGFB1	ACVR1_TGFbR	0.000673303	0	TGFB1_ACVR1_TGFBR1	TGFB1 - (ACVR1+TGFBR1)	TGFb	Secreted Signaling	PMID: 29376829			Enterocytes+Goblet	HES6+RETNLB+Goblet	BMP2	BMPR1A_ACVR2A	2.6e-05	0	BMP2_BMPR1A_ACVR2A	BMP2 - (BMPR1A+ACVR2A)	BMP	Secreted Signaling	KEGG: hsa04350; PMID:26893264
Plasma	EEC	TGFB1	ACVR1_TGFbR	0.000154568	0	TGFB1_ACVR1_TGFBR1	TGFB1 - (ACVR1+TGFBR1)	TGFb	Secreted Signaling	PMID: 29376829			Paneth	HES6+RETNLB+Goblet	BMP2	BMPR1A_ACVR2A	1.88e-05	0	BMP2_BMPR1A_ACVR2A	BMP2 - (BMPR1A+ACVR2A)	BMP	Secreted Signaling	KEGG: hsa04350; PMID:26893264
CD8 T	EEC	TGFB1	ACVR1_TGFbR	0.000868378	0	TGFB1_ACVR1_TGFBR1	TGFB1 - (ACVR1+TGFBR1)	TGFb	Secreted Signaling	PMID: 29376829			Enterocytes	Paneth	BMP2	BMPR1A_ACVR2A	9.8e-05	0	BMP2_BMPR1A_ACVR2A	BMP2 - (BMPR1A+ACVR2A)	BMP	Secreted Signaling	KEGG: hsa04350; PMID:26893264
Macrophages	EEC	TGFB1	ACVR1_TGFbR	0.000617715	0	TGFB1_ACVR1_TGFBR1	TGFB1 - (ACVR1+TGFBR1)	TGFb	Secreted Signaling	PMID: 29376829			Mature Enterocytes	Paneth	BMP2	BMPR1A_ACVR2A	0.000147273	0	BMP2_BMPR1A_ACVR2A	BMP2 - (BMPR1A+ACVR2A)	BMP	Secreted Signaling	KEGG: hsa04350; PMID:26893264
Mast	EEC	TGFB1	ACVR1_TGFbR	0.000177958	0	TGFB1_ACVR1_TGFBR1	TGFB1 - (ACVR1+TGFBR1)	TGFb	Secreted Signaling	PMID: 29376829			Enterocytes+Goblet	Paneth	BMP2	BMPR1A_ACVR2A	6.86e-05	0	BMP2_BMPR1A_ACVR2A	BMP2 - (BMPR1A+ACVR2A)	BMP	Secreted Signaling	KEGG: hsa04350; PMID:26893264
Enterocytes	Stem	BMP2	BMPR1A_ACVR2A	0.00026405	0	BMP2_BMPR1A_ACVR2A	BMP2 - (BMPR1A+ACVR2A)	BMP	Secreted Signaling	KEGG: hsa04350; PMID:26893264			Paneth	Paneth	BMP2	BMPR1A_ACVR2A	4.95e-05	0	BMP2_BMPR1A_ACVR2A	BMP2 - (BMPR1A+ACVR2A)	BMP	Secreted Signaling	KEGG: hsa04350; PMID:26893264
LCN2+CEACAM6+SLC+CCL20+Enterocytes	Stem	BMP2	BMPR1A_ACVR2A	0.000652173	0	BMP2_BMPR1A_ACVR2A	BMP2 - (BMPR1A+ACVR2A)	BMP	Secreted Signaling	KEGG: hsa04350; PMID:26893264			Enterocytes	EEC	BMP2	BMPR1A_ACVR2A	0.000219359	0	BMP2_BMPR1A_ACVR2A	BMP2 - (BMPR1A+ACVR2A)	BMP	Secreted Signaling	KEGG: hsa04350; PMID:26893264
Mature Enterocytes	Stem	BMP2	BMPR1A_ACVR2A	0.000323223	0	BMP2_BMPR1A_ACVR2A	BMP2 - (BMPR1A+ACVR2A)	BMP	Secreted Signaling	KEGG: hsa04350; PMID:26893264			Mature Enterocytes	EEC	BMP2	BMPR1A_ACVR2A	0.000329585	0	BMP2_BMPR1A_ACVR2A	BMP2 - (BMPR1A+ACVR2A)	BMP	Secreted Signaling	KEGG: hsa04350; PMID:26893264
Enterocytes+Goblet	Stem	BMP2	BMPR1A_ACVR2A	0.000338572	0	BMP2_BMPR1A_ACVR2A	BMP2 - (BMPR1A+ACVR2A)	BMP	Secreted Signaling	KEGG: hsa04350; PMID:26893264			Enterocytes+Goblet	EEC	BMP2	BMPR1A_ACVR2A	0.000153643	0	BMP2_BMPR1A_ACVR2A	BMP2 - (BMPR1A+ACVR2A)	BMP	Secreted Signaling	KEGG: hsa04350; PMID:26893264
Paneth	Stem	BMP2	BMPR1A_ACVR2A	0.000555184	0	BMP2_BMPR1A_ACVR2A	BMP2 - (BMPR1A+ACVR2A)	BMP	Secreted Signaling	KEGG: hsa04350; PMID:26893264			Paneth	EEC	BMP2	BMPR1A_ACVR2A	0.00011088	0	BMP2_BMPR1A_ACVR2A	BMP2 - (BMPR1A+ACVR2A)	BMP	Secreted Signaling	KEGG: hsa04350; PMID:26893264
Stromal	Stem	BMP2	BMPR1A_ACVR2A	0.000371674	0	BMP2_BMPR1A_ACVR2A	BMP2 - (BMPR1A+ACVR2A)	BMP	Secreted Signaling	KEGG: hsa04350; PMID:26893264			Enterocytes	Stem	BMP2	BMPR1A_BMPR2	0.000229321	0	BMP2_BMPR1A_BMPR2	BMP2 - (BMPR1A+BMPR2)	BMP	Secreted Signaling	KEGG: hsa04350; PMID:26893264
Enterocytes	TA	BMP2	BMPR1A_ACVR2A	0.000331425	0	BMP2_BMPR1A_ACVR2A	BMP2 - (BMPR1A+ACVR2A)	BMP	Secreted Signaling	KEGG: hsa04350; PMID:26893264			Mature Enterocytes	Stem	BMP2	BMPR1A_BMPR2	0.000344539	0	BMP2_BMPR1A_BMPR2	BMP2 - (BMPR1A+BMPR2)	BMP	Secreted Signaling	KEGG: hsa04350; PMID:26893264
LCN2+CEACAM6+SLC+CCL20+Enterocytes	TA	BMP2	BMPR1A_ACVR2A	0.000818433	0	BMP2_BMPR1A_ACVR2A	BMP2 - (BMPR1A+ACVR2A)	BMP	Secreted Signaling	KEGG: hsa04350; PMID:26893264			Enterocytes+Goblet	Stem	BMP2	BMPR1A_BMPR2	0.000160624	0	BMP2_BMPR1A_BMPR2	BMP2 - (BMPR1A+BMPR2)	BMP	Secreted Signaling	KEGG: hsa04350; PMID:26893264
Mature Enterocytes	TA	BMP2	BMPR1A_ACVR2A	0.000405688	0	BMP2_BMPR1A_ACVR2A	BMP2 - (BMPR1A+ACVR2A)	BMP	Secreted Signaling	KEGG: hsa04350; PMID:26893264			Paneth	Stem	BMP2	BMPR1A_BMPR2	0.000115921	0	BMP2_BMPR1A_BMPR2	BMP2 - (BMPR1A+BMPR2)	BMP	Secreted Signaling	KEGG: hsa04350; PMID:26893264
Enterocytes+Goblet	TA	BMP2	BMPR1A_ACVR2A	0.00042495	0	BMP2_BMPR1A_ACVR2A	BMP2 - (BMPR1A+ACVR2A)	BMP	Secreted Signaling	KEGG: hsa04350; PMID:26893264			Enterocytes	TA	BMP2	BMPR1A_BMPR2	0.00018403	0	BMP2_BMPR1A_BMPR2	BMP2 - (BMPR1A+BMPR2)	BMP	Secreted Signaling	KEGG: hsa04350; PMID:26893264
Paneth	TA	BMP2	BMPR1A_ACVR2A	0.000696748	0	BMP2_BMPR1A_ACVR2A	BMP2 - (BMPR1A+ACVR2A)	BMP	Secreted Signaling	KEGG: hsa04350; PMID:26893264			Mature Enterocytes	TA	BMP2	BMPR1A_BMPR2	0.000276502	0	BMP2_BMPR1A_BMPR2	BMP2 - (BMPR1A+BMPR2)	BMP	Secreted Signaling	KEGG: hsa04350; PMID:26893264
Stromal	TA	BMP2	BMPR1A_ACVR2A	0.000466496	0	BMP2_BMPR1A_ACVR2A	BMP2 - (BMPR1A+ACVR2A)	BMP	Secreted Signaling	KEGG: hsa04350; PMID:26893264			Enterocytes+Goblet	TA	BMP2	BMPR1A_BMPR2	0.000128897	0	BMP2_BMPR1A_BMPR2	BMP2 - (BMPR1A+BMPR2)	BMP	Secreted Signaling	KEGG: hsa04350; PMID:26893264
Enterocytes	Immature Enterocytes	BMP2	BMPR1A_ACVR2A	0.000257863	0	BMP2_BMPR1A_ACVR2A	BMP2 - (BMPR1A+ACVR2A)	BMP	Secreted Signaling	KEGG: hsa04350; PMID:26893264			Paneth	TA	BMP2	BMPR1A_BMPR2	9.3e-05	0	BMP2_BMPR1A_BMPR2	BMP2 - (BMPR1A+BMPR2)	BMP	Secreted Signaling	KEGG: hsa04350; PMID:26893264
LCN2+CEACAM6+SLC+CCL20+Enterocytes	Immature Enterocytes	BMP2	BMPR1A_ACVR2A	0.000636871	0	BMP2_BMPR1A_ACVR2A	BMP2 - (BMPR1A+ACVR2A)	BMP	Secreted Signaling	KEGG: hsa04350; PMID:26893264			Enterocytes	Immature Enterocytes	BMP2	BMPR1A_BMPR2	0.00031207	0	BMP2_BMPR1A_BMPR2	BMP2 - (BMPR1A+BMPR2)	BMP	Secreted Signaling	KEGG: hsa04350; PMID:26893264
Mature Enterocytes	Immature Enterocytes	BMP2	BMPR1A_ACVR2A	0.000315648	0	BMP2_BMPR1A_ACVR2A	BMP2 - (BMPR1A+ACVR2A)	BMP	Secreted Signaling	KEGG: hsa04350; PMID:26893264			Mature Enterocytes	Immature Enterocytes	BMP2	BMPR1A_BMPR2	0.000468832	0	BMP2_BMPR1A_BMPR2	BMP2 - (BMPR1A+BMPR2)	BMP	Secreted Signaling	KEGG: hsa04350; PMID:26893264
Enterocytes+Goblet	Immature Enterocytes	BMP2	BMPR1A_ACVR2A	0.000330638	0	BMP2_BMPR1A_ACVR2A	BMP2 - (BMPR1A+ACVR2A)	BMP	Secreted Signaling	KEGG: hsa04350; PMID:26893264			Enterocytes+Goblet	Immature Enterocytes	BMP2	BMPR1A_BMPR2	0.000218593	0	BMP2_BMPR1A_BMPR2	BMP2 - (BMPR1A+BMPR2)	BMP	Secreted Signaling	KEGG: hsa04350; PMID:26893264
Paneth	Immature Enterocytes	BMP2	BMPR1A_ACVR2A	0.000542161	0	BMP2_BMPR1A_ACVR2A	BMP2 - (BMPR1A+ACVR2A)	BMP	Secreted Signaling	KEGG: hsa04350; PMID:26893264			Paneth	Immature Enterocytes	BMP2	BMPR1A_BMPR2	0.000157761	0	BMP2_BMPR1A_BMPR2	BMP2 - (BMPR1A+BMPR2)	BMP	Secreted Signaling	KEGG: hsa04350; PMID:26893264
Stromal	Immature Enterocytes	BMP2	BMPR1A_ACVR2A	0.000362963	0	BMP2_BMPR1A_ACVR2A	BMP2 - (BMPR1A+ACVR2A)	BMP	Secreted Signaling	KEGG: hsa04350; PMID:26893264			Enterocytes	Enterocytes	BMP2	BMPR1A_BMPR2	0.000321559	0	BMP2_BMPR1A_BMPR2	BMP2 - (BMPR1A+BMPR2)	BMP	Secreted Signaling	KEGG: hsa04350; PMID:26893264
Enterocytes	Enterocytes	BMP2	BMPR1A_ACVR2A	0.000376073	0	BMP2_BMPR1A_ACVR2A	BMP2 - (BMPR1A+ACVR2A)	BMP	Secreted Signaling	KEGG: hsa04350; PMID:26893264			Mature Enterocytes	Enterocytes	BMP2	BMPR1A_BMPR2	0.000483081	0	BMP2_BMPR1A_BMPR2	BMP2 - (BMPR1A+BMPR2)	BMP	Secreted Signaling	KEGG: hsa04350; PMID:26893264
LCN2+CEACAM6+SLC+CCL20+Enterocytes	Enterocytes	BMP2	BMPR1A_ACVR2A	0.000928542	0	BMP2_BMPR1A_ACVR2A	BMP2 - (BMPR1A+ACVR2A)	BMP	Secreted Signaling	KEGG: hsa04350; PMID:26893264			Enterocytes+Goblet	Enterocytes	BMP2	BMPR1A_BMPR2	0.000225242	0	BMP2_BMPR1A_BMPR2	BMP2 - (BMPR1A+BMPR2)	BMP	Secreted Signaling	KEGG: hsa04350; PMID:26893264
Mature Enterocytes	Enterocytes	BMP2	BMPR1A_ACVR2A	0.000460332	0	BMP2_BMPR1A_ACVR2A	BMP2 - (BMPR1A+ACVR2A)	BMP	Secreted Signaling	KEGG: hsa04350; PMID:26893264			Paneth	Enterocytes	BMP2	BMPR1A_BMPR2	0.000162561	0	BMP2_BMPR1A_BMPR2	BMP2 - (BMPR1A+BMPR2)	BMP	Secreted Signaling	KEGG: hsa04350; PMID:26893264
Enterocytes+Goblet	Enterocytes	BMP2	BMPR1A_ACVR2A	0.000482185	0	BMP2_BMPR1A_ACVR2A	BMP2 - (BMPR1A+ACVR2A)	BMP	Secreted Signaling	KEGG: hsa04350; PMID:26893264			Enterocytes	LCN2+CEACAM6+SLC+CCL20+Enterocytes	BMP2	BMPR1A_BMPR2	0.000252352	0	BMP2_BMPR1A_BMPR2	BMP2 - (BMPR1A+BMPR2)	BMP	Secreted Signaling	KEGG: hsa04350; PMID:26893264
Paneth	Enterocytes	BMP2	BMPR1A_ACVR2A	0.000790514	0	BMP2_BMPR1A_ACVR2A	BMP2 - (BMPR1A+ACVR2A)	BMP	Secreted Signaling	KEGG: hsa04350; PMID:26893264			Mature Enterocytes	LCN2+CEACAM6+SLC+CCL20+Enterocytes	BMP2	BMPR1A_BMPR2	0.000379135	0	BMP2_BMPR1A_BMPR2	BMP2 - (BMPR1A+BMPR2)	BMP	Secreted Signaling	KEGG: hsa04350; PMID:26893264
Stromal	Enterocytes	BMP2	BMPR1A_ACVR2A	0.000529326	0	BMP2_BMPR1A_ACVR2A	BMP2 - (BMPR1A+ACVR2A)	BMP	Secreted Signaling	KEGG: hsa04350; PMID:26893264			Enterocytes+Goblet	LCN2+CEACAM6+SLC+CCL20+Enterocytes	BMP2	BMPR1A_BMPR2	0.000176757	0	BMP2_BMPR1A_BMPR2	BMP2 - (BMPR1A+BMPR2)	BMP	Secreted Signaling	KEGG: hsa04350; PMID:26893264
Enterocytes	LCN2+CEACAM6+SLC+CCL20+Enterocytes	BMP2	BMPR1A_ACVR2A	0.000218383	0	BMP2_BMPR1A_ACVR2A	BMP2 - (BMPR1A+ACVR2A)	BMP	Secreted Signaling	KEGG: hsa04350; PMID:26893264			Paneth	LCN2+CEACAM6+SLC+CCL20+Enterocytes	BMP2	BMPR1A_BMPR2	0.000127565	0	BMP2_BMPR1A_BMPR2	BMP2 - (BMPR1A+BMPR2)	BMP	Secreted Signaling	KEGG: hsa04350; PMID:26893264
LCN2+CEACAM6+SLC+CCL20+Enterocytes	LCN2+CEACAM6+SLC+CCL20+Enterocytes	BMP2	BMPR1A_ACVR2A	0.00053943	0	BMP2_BMPR1A_ACVR2A	BMP2 - (BMPR1A+ACVR2A)	BMP	Secreted Signaling	KEGG: hsa04350; PMID:26893264			Enterocytes	Mature Enterocytes	BMP2	BMPR1A_BMPR2	0.000252419	0	BMP2_BMPR1A_BMPR2	BMP2 - (BMPR1A+BMPR2)	BMP	Secreted Signaling	KEGG: hsa04350; PMID:26893264
Mature Enterocytes	LCN2+CEACAM6+SLC+CCL20+Enterocytes	BMP2	BMPR1A_ACVR2A	0.000267325	0	BMP2_BMPR1A_ACVR2A	BMP2 - (BMPR1A+ACVR2A)	BMP	Secreted Signaling	KEGG: hsa04350; PMID:26893264			Mature Enterocytes	Mature Enterocytes	BMP2	BMPR1A_BMPR2	0.000379234	0	BMP2_BMPR1A_BMPR2	BMP2 - (BMPR1A+BMPR2)	BMP	Secreted Signaling	KEGG: hsa04350; PMID:26893264
Enterocytes+Goblet	LCN2+CEACAM6+SLC+CCL20+Enterocytes	BMP2	BMPR1A_ACVR2A	0.000280021	0	BMP2_BMPR1A_ACVR2A	BMP2 - (BMPR1A+ACVR2A)	BMP	Secreted Signaling	KEGG: hsa04350; PMID:26893264			Enterocytes+Goblet	Mature Enterocytes	BMP2	BMPR1A_BMPR2	0.000176805	0	BMP2_BMPR1A_BMPR2	BMP2 - (BMPR1A+BMPR2)	BMP	Secreted Signaling	KEGG: hsa04350; PMID:26893264
Paneth	LCN2+CEACAM6+SLC+CCL20+Enterocytes	BMP2	BMPR1A_ACVR2A	0.000459198	0	BMP2_BMPR1A_ACVR2A	BMP2 - (BMPR1A+ACVR2A)	BMP	Secreted Signaling	KEGG: hsa04350; PMID:26893264			Paneth	Mature Enterocytes	BMP2	BMPR1A_BMPR2	0.0001276	0	BMP2_BMPR1A_BMPR2	BMP2 - (BMPR1A+BMPR2)	BMP	Secreted Signaling	KEGG: hsa04350; PMID:26893264
Stromal	LCN2+CEACAM6+SLC+CCL20+Enterocytes	BMP2	BMPR1A_ACVR2A	0.000307398	0	BMP2_BMPR1A_ACVR2A	BMP2 - (BMPR1A+ACVR2A)	BMP	Secreted Signaling	KEGG: hsa04350; PMID:26893264			Enterocytes	BEST4+	BMP2	BMPR1A_BMPR2	0.000223042	0	BMP2_BMPR1A_BMPR2	BMP2 - (BMPR1A+BMPR2)	BMP	Secreted Signaling	KEGG: hsa04350; PMID:26893264
Enterocytes	Mature Enterocytes	BMP2	BMPR1A_ACVR2A	0.00045459	0	BMP2_BMPR1A_ACVR2A	BMP2 - (BMPR1A+ACVR2A)	BMP	Secreted Signaling	KEGG: hsa04350; PMID:26893264			Mature Enterocytes	BEST4+	BMP2	BMPR1A_BMPR2	0.000335103	0	BMP2_BMPR1A_BMPR2	BMP2 - (BMPR1A+BMPR2)	BMP	Secreted Signaling	KEGG: hsa04350; PMID:26893264
LCN2+CEACAM6+SLC+CCL20+Enterocytes	Mature Enterocytes	BMP2	BMPR1A_ACVR2A	0.00112228	0	BMP2_BMPR1A_ACVR2A	BMP2 - (BMPR1A+ACVR2A)	BMP	Secreted Signaling	KEGG: hsa04350; PMID:26893264			Enterocytes+Goblet	BEST4+	BMP2	BMPR1A_BMPR2	0.000156227	0	BMP2_BMPR1A_BMPR2	BMP2 - (BMPR1A+BMPR2)	BMP	Secreted Signaling	KEGG: hsa04350; PMID:26893264
Mature Enterocytes	Mature Enterocytes	BMP2	BMPR1A_ACVR2A	0.000556435	0	BMP2_BMPR1A_ACVR2A	BMP2 - (BMPR1A+ACVR2A)	BMP	Secreted Signaling	KEGG: hsa04350; PMID:26893264			Paneth	BEST4+	BMP2	BMPR1A_BMPR2	0.000112748	0	BMP2_BMPR1A_BMPR2	BMP2 - (BMPR1A+BMPR2)	BMP	Secreted Signaling	KEGG: hsa04350; PMID:26893264
Enterocytes+Goblet	Mature Enterocytes	BMP2	BMPR1A_ACVR2A	0.000582847	0	BMP2_BMPR1A_ACVR2A	BMP2 - (BMPR1A+ACVR2A)	BMP	Secreted Signaling	KEGG: hsa04350; PMID:26893264			Enterocytes	Enterocytes+Goblet	BMP2	BMPR1A_BMPR2	0.000442044	0	BMP2_BMPR1A_BMPR2	BMP2 - (BMPR1A+BMPR2)	BMP	Secreted Signaling	KEGG: hsa04350; PMID:26893264
Paneth	Mature Enterocytes	BMP2	BMPR1A_ACVR2A	0.000955477	0	BMP2_BMPR1A_ACVR2A	BMP2 - (BMPR1A+ACVR2A)	BMP	Secreted Signaling	KEGG: hsa04350; PMID:26893264			Mature Enterocytes	Enterocytes+Goblet	BMP2	BMPR1A_BMPR2	0.000664024	0	BMP2_BMPR1A_BMPR2	BMP2 - (BMPR1A+BMPR2)	BMP	Secreted Signaling	KEGG: hsa04350; PMID:26893264
Stromal	Mature Enterocytes	BMP2	BMPR1A_ACVR2A	0.000639828	0	BMP2_BMPR1A_ACVR2A	BMP2 - (BMPR1A+ACVR2A)	BMP	Secreted Signaling	KEGG: hsa04350; PMID:26893264			Enterocytes+Goblet	Enterocytes+Goblet	BMP2	BMPR1A_BMPR2	0.000309656	0	BMP2_BMPR1A_BMPR2	BMP2 - (BMPR1A+BMPR2)	BMP	Secreted Signaling	KEGG: hsa04350; PMID:26893264
Enterocytes	Enterocytes+Goblet	BMP2	BMPR1A_ACVR2A	0.000591672	0	BMP2_BMPR1A_ACVR2A	BMP2 - (BMPR1A+ACVR2A)	BMP	Secreted Signaling	KEGG: hsa04350; PMID:26893264			Paneth	Enterocytes+Goblet	BMP2	BMPR1A_BMPR2	0.000223493	0	BMP2_BMPR1A_BMPR2	BMP2 - (BMPR1A+BMPR2)	BMP	Secreted Signaling	KEGG: hsa04350; PMID:26893264
LCN2+CEACAM6+SLC+CCL20+Enterocytes	Enterocytes+Goblet	BMP2	BMPR1A_ACVR2A	0.00146023	0	BMP2_BMPR1A_ACVR2A	BMP2 - (BMPR1A+ACVR2A)	BMP	Secreted Signaling	KEGG: hsa04350; PMID:26893264			Enterocytes	HES6+RETNLB+Goblet	BMP2	BMPR1A_BMPR2	0.000220531	0	BMP2_BMPR1A_BMPR2	BMP2 - (BMPR1A+BMPR2)	BMP	Secreted Signaling	KEGG: hsa04350; PMID:26893264
Mature Enterocytes	Enterocytes+Goblet	BMP2	BMPR1A_ACVR2A	0.000724202	0	BMP2_BMPR1A_ACVR2A	BMP2 - (BMPR1A+ACVR2A)	BMP	Secreted Signaling	KEGG: hsa04350; PMID:26893264			Mature Enterocytes	HES6+RETNLB+Goblet	BMP2	BMPR1A_BMPR2	0.000331336	0	BMP2_BMPR1A_BMPR2	BMP2 - (BMPR1A+BMPR2)	BMP	Secreted Signaling	KEGG: hsa04350; PMID:26893264
Enterocytes+Goblet	Enterocytes+Goblet	BMP2	BMPR1A_ACVR2A	0.000758565	0	BMP2_BMPR1A_ACVR2A	BMP2 - (BMPR1A+ACVR2A)	BMP	Secreted Signaling	KEGG: hsa04350; PMID:26893264			Enterocytes+Goblet	HES6+RETNLB+Goblet	BMP2	BMPR1A_BMPR2	0.000154466	0	BMP2_BMPR1A_BMPR2	BMP2 - (BMPR1A+BMPR2)	BMP	Secreted Signaling	KEGG: hsa04350; PMID:26893264
Paneth	Enterocytes+Goblet	BMP2	BMPR1A_ACVR2A	0.00124329	0	BMP2_BMPR1A_ACVR2A	BMP2 - (BMPR1A+ACVR2A)	BMP	Secreted Signaling	KEGG: hsa04350; PMID:26893264			Paneth	HES6+RETNLB+Goblet	BMP2	BMPR1A_BMPR2	0.000111475	0	BMP2_BMPR1A_BMPR2	BMP2 - (BMPR1A+BMPR2)	BMP	Secreted Signaling	KEGG: hsa04350; PMID:26893264
Stromal	Enterocytes+Goblet	BMP2	BMPR1A_ACVR2A	0.000832722	0	BMP2_BMPR1A_ACVR2A	BMP2 - (BMPR1A+ACVR2A)	BMP	Secreted Signaling	KEGG: hsa04350; PMID:26893264			Enterocytes	Goblet	BMP2	BMPR1A_BMPR2	0.000231083	0	BMP2_BMPR1A_BMPR2	BMP2 - (BMPR1A+BMPR2)	BMP	Secreted Signaling	KEGG: hsa04350; PMID:26893264
Enterocytes	HES6+RETNLB+Goblet	BMP2	BMPR1A_ACVR2A	0.000249599	0	BMP2_BMPR1A_ACVR2A	BMP2 - (BMPR1A+ACVR2A)	BMP	Secreted Signaling	KEGG: hsa04350; PMID:26893264			Mature Enterocytes	Goblet	BMP2	BMPR1A_BMPR2	0.000347189	0	BMP2_BMPR1A_BMPR2	BMP2 - (BMPR1A+BMPR2)	BMP	Secreted Signaling	KEGG: hsa04350; PMID:26893264
LCN2+CEACAM6+SLC+CCL20+Enterocytes	HES6+RETNLB+Goblet	BMP2	BMPR1A_ACVR2A	0.000616511	0	BMP2_BMPR1A_ACVR2A	BMP2 - (BMPR1A+ACVR2A)	BMP	Secreted Signaling	KEGG: hsa04350; PMID:26893264			Enterocytes+Goblet	Goblet	BMP2	BMPR1A_BMPR2	0.000161858	0	BMP2_BMPR1A_BMPR2	BMP2 - (BMPR1A+BMPR2)	BMP	Secreted Signaling	KEGG: hsa04350; PMID:26893264
Mature Enterocytes	HES6+RETNLB+Goblet	BMP2	BMPR1A_ACVR2A	0.000305535	0	BMP2_BMPR1A_ACVR2A	BMP2 - (BMPR1A+ACVR2A)	BMP	Secreted Signaling	KEGG: hsa04350; PMID:26893264			Paneth	Goblet	BMP2	BMPR1A_BMPR2	0.000116811	0	BMP2_BMPR1A_BMPR2	BMP2 - (BMPR1A+BMPR2)	BMP	Secreted Signaling	KEGG: hsa04350; PMID:26893264
Enterocytes+Goblet	HES6+RETNLB+Goblet	BMP2	BMPR1A_ACVR2A	0.000320045	0	BMP2_BMPR1A_ACVR2A	BMP2 - (BMPR1A+ACVR2A)	BMP	Secreted Signaling	KEGG: hsa04350; PMID:26893264			Enterocytes	Paneth	BMP2	BMPR1A_BMPR2	0.000150598	0	BMP2_BMPR1A_BMPR2	BMP2 - (BMPR1A+BMPR2)	BMP	Secreted Signaling	KEGG: hsa04350; PMID:26893264
Paneth	HES6+RETNLB+Goblet	BMP2	BMPR1A_ACVR2A	0.000524819	0	BMP2_BMPR1A_ACVR2A	BMP2 - (BMPR1A+ACVR2A)	BMP	Secreted Signaling	KEGG: hsa04350; PMID:26893264			Mature Enterocytes	Paneth	BMP2	BMPR1A_BMPR2	0.000226277	0	BMP2_BMPR1A_BMPR2	BMP2 - (BMPR1A+BMPR2)	BMP	Secreted Signaling	KEGG: hsa04350; PMID:26893264
Stromal	HES6+RETNLB+Goblet	BMP2	BMPR1A_ACVR2A	0.000351336	0	BMP2_BMPR1A_ACVR2A	BMP2 - (BMPR1A+ACVR2A)	BMP	Secreted Signaling	KEGG: hsa04350; PMID:26893264			Enterocytes+Goblet	Paneth	BMP2	BMPR1A_BMPR2	0.00010548	0	BMP2_BMPR1A_BMPR2	BMP2 - (BMPR1A+BMPR2)	BMP	Secreted Signaling	KEGG: hsa04350; PMID:26893264
Enterocytes	Goblet	BMP2	BMPR1A_ACVR2A	0.000271934	0	BMP2_BMPR1A_ACVR2A	BMP2 - (BMPR1A+ACVR2A)	BMP	Secreted Signaling	KEGG: hsa04350; PMID:26893264			Paneth	Paneth	BMP2	BMPR1A_BMPR2	7.61e-05	0	BMP2_BMPR1A_BMPR2	BMP2 - (BMPR1A+BMPR2)	BMP	Secreted Signaling	KEGG: hsa04350; PMID:26893264
LCN2+CEACAM6+SLC+CCL20+Enterocytes	Goblet	BMP2	BMPR1A_ACVR2A	0.000671641	0	BMP2_BMPR1A_ACVR2A	BMP2 - (BMPR1A+ACVR2A)	BMP	Secreted Signaling	KEGG: hsa04350; PMID:26893264			Enterocytes	Tuft	BMP2	BMPR1A_BMPR2	0.000692474	0	BMP2_BMPR1A_BMPR2	BMP2 - (BMPR1A+BMPR2)	BMP	Secreted Signaling	KEGG: hsa04350; PMID:26893264
Mature Enterocytes	Goblet	BMP2	BMPR1A_ACVR2A	0.000332873	0	BMP2_BMPR1A_ACVR2A	BMP2 - (BMPR1A+ACVR2A)	BMP	Secreted Signaling	KEGG: hsa04350; PMID:26893264			Mature Enterocytes	Tuft	BMP2	BMPR1A_BMPR2	0.00104013	0	BMP2_BMPR1A_BMPR2	BMP2 - (BMPR1A+BMPR2)	BMP	Secreted Signaling	KEGG: hsa04350; PMID:26893264
Enterocytes+Goblet	Goblet	BMP2	BMPR1A_ACVR2A	0.00034868	0	BMP2_BMPR1A_ACVR2A	BMP2 - (BMPR1A+ACVR2A)	BMP	Secreted Signaling	KEGG: hsa04350; PMID:26893264			Enterocytes+Goblet	Tuft	BMP2	BMPR1A_BMPR2	0.000485109	0	BMP2_BMPR1A_BMPR2	BMP2 - (BMPR1A+BMPR2)	BMP	Secreted Signaling	KEGG: hsa04350; PMID:26893264
Paneth	Goblet	BMP2	BMPR1A_ACVR2A	0.000571757	0	BMP2_BMPR1A_ACVR2A	BMP2 - (BMPR1A+ACVR2A)	BMP	Secreted Signaling	KEGG: hsa04350; PMID:26893264			Paneth	Tuft	BMP2	BMPR1A_BMPR2	0.000350139	0	BMP2_BMPR1A_BMPR2	BMP2 - (BMPR1A+BMPR2)	BMP	Secreted Signaling	KEGG: hsa04350; PMID:26893264
Stromal	Goblet	BMP2	BMPR1A_ACVR2A	0.00038277	0	BMP2_BMPR1A_ACVR2A	BMP2 - (BMPR1A+ACVR2A)	BMP	Secreted Signaling	KEGG: hsa04350; PMID:26893264			Enterocytes	EEC	BMP2	BMPR1A_BMPR2	0.000480676	0	BMP2_BMPR1A_BMPR2	BMP2 - (BMPR1A+BMPR2)	BMP	Secreted Signaling	KEGG: hsa04350; PMID:26893264
Enterocytes	Paneth	BMP2	BMPR1A_ACVR2A	0.000488522	0	BMP2_BMPR1A_ACVR2A	BMP2 - (BMPR1A+ACVR2A)	BMP	Secreted Signaling	KEGG: hsa04350; PMID:26893264			Mature Enterocytes	EEC	BMP2	BMPR1A_BMPR2	0.000722093	0	BMP2_BMPR1A_BMPR2	BMP2 - (BMPR1A+BMPR2)	BMP	Secreted Signaling	KEGG: hsa04350; PMID:26893264
LCN2+CEACAM6+SLC+CCL20+Enterocytes	Paneth	BMP2	BMPR1A_ACVR2A	0.00120594	0	BMP2_BMPR1A_ACVR2A	BMP2 - (BMPR1A+ACVR2A)	BMP	Secreted Signaling	KEGG: hsa04350; PMID:26893264			Enterocytes+Goblet	EEC	BMP2	BMPR1A_BMPR2	0.000336707	0	BMP2_BMPR1A_BMPR2	BMP2 - (BMPR1A+BMPR2)	BMP	Secreted Signaling	KEGG: hsa04350; PMID:26893264
Mature Enterocytes	Paneth	BMP2	BMPR1A_ACVR2A	0.000597963	0	BMP2_BMPR1A_ACVR2A	BMP2 - (BMPR1A+ACVR2A)	BMP	Secreted Signaling	KEGG: hsa04350; PMID:26893264			Paneth	EEC	BMP2	BMPR1A_BMPR2	0.000243012	0	BMP2_BMPR1A_BMPR2	BMP2 - (BMPR1A+BMPR2)	BMP	Secreted Signaling	KEGG: hsa04350; PMID:26893264
Enterocytes+Goblet	Paneth	BMP2	BMPR1A_ACVR2A	0.000626343	0	BMP2_BMPR1A_ACVR2A	BMP2 - (BMPR1A+ACVR2A)	BMP	Secreted Signaling	KEGG: hsa04350; PMID:26893264			HES6+RETNLB+Goblet	Stem	BMP4	BMPR1A_ACVR2A	0.000160244	0	BMP4_BMPR1A_ACVR2A	BMP4 - (BMPR1A+ACVR2A)	BMP	Secreted Signaling	KEGG: hsa04350; PMID:26893264
Paneth	Paneth	BMP2	BMPR1A_ACVR2A	0.00102673	0	BMP2_BMPR1A_ACVR2A	BMP2 - (BMPR1A+ACVR2A)	BMP	Secreted Signaling	KEGG: hsa04350; PMID:26893264			HES6+RETNLB+Goblet	TA	BMP4	BMPR1A_ACVR2A	0.000141792	0	BMP4_BMPR1A_ACVR2A	BMP4 - (BMPR1A+ACVR2A)	BMP	Secreted Signaling	KEGG: hsa04350; PMID:26893264
Stromal	Paneth	BMP2	BMPR1A_ACVR2A	0.000687576	0	BMP2_BMPR1A_ACVR2A	BMP2 - (BMPR1A+ACVR2A)	BMP	Secreted Signaling	KEGG: hsa04350; PMID:26893264			HES6+RETNLB+Goblet	Immature Enterocytes	BMP4	BMPR1A_ACVR2A	0.000186528	0	BMP4_BMPR1A_ACVR2A	BMP4 - (BMPR1A+ACVR2A)	BMP	Secreted Signaling	KEGG: hsa04350; PMID:26893264
Enterocytes	Enterocytes+Goblet	BMP2	BMPR1A_ACVR2B	0.00015271	0	BMP2_BMPR1A_ACVR2B	BMP2 - (BMPR1A+ACVR2B)	BMP	Secreted Signaling	KEGG: hsa04350; PMID:26893264			HES6+RETNLB+Goblet	Enterocytes	BMP4	BMPR1A_ACVR2A	0.00021724	0	BMP4_BMPR1A_ACVR2A	BMP4 - (BMPR1A+ACVR2A)	BMP	Secreted Signaling	KEGG: hsa04350; PMID:26893264
LCN2+CEACAM6+SLC+CCL20+Enterocytes	Enterocytes+Goblet	BMP2	BMPR1A_ACVR2B	0.000377262	0	BMP2_BMPR1A_ACVR2B	BMP2 - (BMPR1A+ACVR2B)	BMP	Secreted Signaling	KEGG: hsa04350; PMID:26893264			HES6+RETNLB+Goblet	LCN2+CEACAM6+SLC+CCL20+Enterocytes	BMP4	BMPR1A_ACVR2A	0.000106125	0	BMP4_BMPR1A_ACVR2A	BMP4 - (BMPR1A+ACVR2A)	BMP	Secreted Signaling	KEGG: hsa04350; PMID:26893264
Mature Enterocytes	Enterocytes+Goblet	BMP2	BMPR1A_ACVR2B	0.000186936	0	BMP2_BMPR1A_ACVR2B	BMP2 - (BMPR1A+ACVR2B)	BMP	Secreted Signaling	KEGG: hsa04350; PMID:26893264			HES6+RETNLB+Goblet	Mature Enterocytes	BMP4	BMPR1A_ACVR2A	0.000240612	0	BMP4_BMPR1A_ACVR2A	BMP4 - (BMPR1A+ACVR2A)	BMP	Secreted Signaling	KEGG: hsa04350; PMID:26893264
Enterocytes+Goblet	Enterocytes+Goblet	BMP2	BMPR1A_ACVR2B	0.000195816	0	BMP2_BMPR1A_ACVR2B	BMP2 - (BMPR1A+ACVR2B)	BMP	Secreted Signaling	KEGG: hsa04350; PMID:26893264			HES6+RETNLB+Goblet	BEST4+	BMP4	BMPR1A_ACVR2A	0.000136276	0	BMP4_BMPR1A_ACVR2A	BMP4 - (BMPR1A+ACVR2A)	BMP	Secreted Signaling	KEGG: hsa04350; PMID:26893264
Paneth	Enterocytes+Goblet	BMP2	BMPR1A_ACVR2B	0.00032114	0	BMP2_BMPR1A_ACVR2B	BMP2 - (BMPR1A+ACVR2B)	BMP	Secreted Signaling	KEGG: hsa04350; PMID:26893264			HES6+RETNLB+Goblet	Enterocytes+Goblet	BMP4	BMPR1A_ACVR2A	0.00036658	0	BMP4_BMPR1A_ACVR2A	BMP4 - (BMPR1A+ACVR2A)	BMP	Secreted Signaling	KEGG: hsa04350; PMID:26893264
Stromal	Enterocytes+Goblet	BMP2	BMPR1A_ACVR2B	0.000214961	0	BMP2_BMPR1A_ACVR2B	BMP2 - (BMPR1A+ACVR2B)	BMP	Secreted Signaling	KEGG: hsa04350; PMID:26893264			HES6+RETNLB+Goblet	HES6+RETNLB+Goblet	BMP4	BMPR1A_ACVR2A	3.68e-05	0	BMP4_BMPR1A_ACVR2A	BMP4 - (BMPR1A+ACVR2A)	BMP	Secreted Signaling	KEGG: hsa04350; PMID:26893264
Enterocytes	Stem	BMP2	BMPR1A_BMPR2	0.000296369	0	BMP2_BMPR1A_BMPR2	BMP2 - (BMPR1A+BMPR2)	BMP	Secreted Signaling	KEGG: hsa04350; PMID:26893264			HES6+RETNLB+Goblet	Paneth	BMP4	BMPR1A_ACVR2A	9.71e-05	0	BMP4_BMPR1A_ACVR2A	BMP4 - (BMPR1A+ACVR2A)	BMP	Secreted Signaling	KEGG: hsa04350; PMID:26893264
LCN2+CEACAM6+SLC+CCL20+Enterocytes	Stem	BMP2	BMPR1A_BMPR2	0.000731944	0	BMP2_BMPR1A_BMPR2	BMP2 - (BMPR1A+BMPR2)	BMP	Secreted Signaling	KEGG: hsa04350; PMID:26893264			HES6+RETNLB+Goblet	EEC	BMP4	BMPR1A_ACVR2A	0.000217222	0	BMP4_BMPR1A_ACVR2A	BMP4 - (BMPR1A+ACVR2A)	BMP	Secreted Signaling	KEGG: hsa04350; PMID:26893264
Mature Enterocytes	Stem	BMP2	BMPR1A_BMPR2	0.000362781	0	BMP2_BMPR1A_BMPR2	BMP2 - (BMPR1A+BMPR2)	BMP	Secreted Signaling	KEGG: hsa04350; PMID:26893264			HES6+RETNLB+Goblet	Stem	BMP4	BMPR1A_BMPR2	0.000227089	0	BMP4_BMPR1A_BMPR2	BMP4 - (BMPR1A+BMPR2)	BMP	Secreted Signaling	KEGG: hsa04350; PMID:26893264
Enterocytes+Goblet	Stem	BMP2	BMPR1A_BMPR2	0.000380008	0	BMP2_BMPR1A_BMPR2	BMP2 - (BMPR1A+BMPR2)	BMP	Secreted Signaling	KEGG: hsa04350; PMID:26893264			HES6+RETNLB+Goblet	TA	BMP4	BMPR1A_BMPR2	0.000182237	0	BMP4_BMPR1A_BMPR2	BMP4 - (BMPR1A+BMPR2)	BMP	Secreted Signaling	KEGG: hsa04350; PMID:26893264
Paneth	Stem	BMP2	BMPR1A_BMPR2	0.000623102	0	BMP2_BMPR1A_BMPR2	BMP2 - (BMPR1A+BMPR2)	BMP	Secreted Signaling	KEGG: hsa04350; PMID:26893264			HES6+RETNLB+Goblet	Immature Enterocytes	BMP4	BMPR1A_BMPR2	0.000309036	0	BMP4_BMPR1A_BMPR2	BMP4 - (BMPR1A+BMPR2)	BMP	Secreted Signaling	KEGG: hsa04350; PMID:26893264
Stromal	Stem	BMP2	BMPR1A_BMPR2	0.00041716	0	BMP2_BMPR1A_BMPR2	BMP2 - (BMPR1A+BMPR2)	BMP	Secreted Signaling	KEGG: hsa04350; PMID:26893264			HES6+RETNLB+Goblet	Enterocytes	BMP4	BMPR1A_BMPR2	0.000318434	0	BMP4_BMPR1A_BMPR2	BMP4 - (BMPR1A+BMPR2)	BMP	Secreted Signaling	KEGG: hsa04350; PMID:26893264
Enterocytes	TA	BMP2	BMPR1A_BMPR2	0.000404643	0	BMP2_BMPR1A_BMPR2	BMP2 - (BMPR1A+BMPR2)	BMP	Secreted Signaling	KEGG: hsa04350; PMID:26893264			HES6+RETNLB+Goblet	LCN2+CEACAM6+SLC+CCL20+Enterocytes	BMP4	BMPR1A_BMPR2	0.000249896	0	BMP4_BMPR1A_BMPR2	BMP4 - (BMPR1A+BMPR2)	BMP	Secreted Signaling	KEGG: hsa04350; PMID:26893264
LCN2+CEACAM6+SLC+CCL20+Enterocytes	TA	BMP2	BMPR1A_BMPR2	0.000999071	0	BMP2_BMPR1A_BMPR2	BMP2 - (BMPR1A+BMPR2)	BMP	Secreted Signaling	KEGG: hsa04350; PMID:26893264			HES6+RETNLB+Goblet	Mature Enterocytes	BMP4	BMPR1A_BMPR2	0.000249963	0	BMP4_BMPR1A_BMPR2	BMP4 - (BMPR1A+BMPR2)	BMP	Secreted Signaling	KEGG: hsa04350; PMID:26893264
Mature Enterocytes	TA	BMP2	BMPR1A_BMPR2	0.000495303	0	BMP2_BMPR1A_BMPR2	BMP2 - (BMPR1A+BMPR2)	BMP	Secreted Signaling	KEGG: hsa04350; PMID:26893264			HES6+RETNLB+Goblet	BEST4+	BMP4	BMPR1A_BMPR2	0.000220872	0	BMP4_BMPR1A_BMPR2	BMP4 - (BMPR1A+BMPR2)	BMP	Secreted Signaling	KEGG: hsa04350; PMID:26893264
Enterocytes+Goblet	TA	BMP2	BMPR1A_BMPR2	0.000518815	0	BMP2_BMPR1A_BMPR2	BMP2 - (BMPR1A+BMPR2)	BMP	Secreted Signaling	KEGG: hsa04350; PMID:26893264			HES6+RETNLB+Goblet	Enterocytes+Goblet	BMP4	BMPR1A_BMPR2	0.000437755	0	BMP4_BMPR1A_BMPR2	BMP4 - (BMPR1A+BMPR2)	BMP	Secreted Signaling	KEGG: hsa04350; PMID:26893264
Paneth	TA	BMP2	BMPR1A_BMPR2	0.000850561	0	BMP2_BMPR1A_BMPR2	BMP2 - (BMPR1A+BMPR2)	BMP	Secreted Signaling	KEGG: hsa04350; PMID:26893264			HES6+RETNLB+Goblet	HES6+RETNLB+Goblet	BMP4	BMPR1A_BMPR2	0.000218384	0	BMP4_BMPR1A_BMPR2	BMP4 - (BMPR1A+BMPR2)	BMP	Secreted Signaling	KEGG: hsa04350; PMID:26893264
Stromal	TA	BMP2	BMPR1A_BMPR2	0.000569537	0	BMP2_BMPR1A_BMPR2	BMP2 - (BMPR1A+BMPR2)	BMP	Secreted Signaling	KEGG: hsa04350; PMID:26893264			HES6+RETNLB+Goblet	Goblet	BMP4	BMPR1A_BMPR2	0.000228834	0	BMP4_BMPR1A_BMPR2	BMP4 - (BMPR1A+BMPR2)	BMP	Secreted Signaling	KEGG: hsa04350; PMID:26893264
Enterocytes	Immature Enterocytes	BMP2	BMPR1A_BMPR2	0.000419789	0	BMP2_BMPR1A_BMPR2	BMP2 - (BMPR1A+BMPR2)	BMP	Secreted Signaling	KEGG: hsa04350; PMID:26893264			HES6+RETNLB+Goblet	Paneth	BMP4	BMPR1A_BMPR2	0.00014913	0	BMP4_BMPR1A_BMPR2	BMP4 - (BMPR1A+BMPR2)	BMP	Secreted Signaling	KEGG: hsa04350; PMID:26893264
LCN2+CEACAM6+SLC+CCL20+Enterocytes	Immature Enterocytes	BMP2	BMPR1A_BMPR2	0.0010364	0	BMP2_BMPR1A_BMPR2	BMP2 - (BMPR1A+BMPR2)	BMP	Secreted Signaling	KEGG: hsa04350; PMID:26893264			HES6+RETNLB+Goblet	Tuft	BMP4	BMPR1A_BMPR2	0.000685764	0	BMP4_BMPR1A_BMPR2	BMP4 - (BMPR1A+BMPR2)	BMP	Secreted Signaling	KEGG: hsa04350; PMID:26893264
Mature Enterocytes	Immature Enterocytes	BMP2	BMPR1A_BMPR2	0.000513838	0	BMP2_BMPR1A_BMPR2	BMP2 - (BMPR1A+BMPR2)	BMP	Secreted Signaling	KEGG: hsa04350; PMID:26893264			HES6+RETNLB+Goblet	EEC	BMP4	BMPR1A_BMPR2	0.000476007	0	BMP4_BMPR1A_BMPR2	BMP4 - (BMPR1A+BMPR2)	BMP	Secreted Signaling	KEGG: hsa04350; PMID:26893264
Enterocytes+Goblet	Immature Enterocytes	BMP2	BMPR1A_BMPR2	0.000538229	0	BMP2_BMPR1A_BMPR2	BMP2 - (BMPR1A+BMPR2)	BMP	Secreted Signaling	KEGG: hsa04350; PMID:26893264			Stromal	Stem	BMP5	BMPR1A_ACVR2A	0.000221422	0	BMP5_BMPR1A_ACVR2A	BMP5 - (BMPR1A+ACVR2A)	BMP	Secreted Signaling	KEGG: hsa04350; PMID:26893264
Paneth	Immature Enterocytes	BMP2	BMPR1A_BMPR2	0.000882352	0	BMP2_BMPR1A_BMPR2	BMP2 - (BMPR1A+BMPR2)	BMP	Secreted Signaling	KEGG: hsa04350; PMID:26893264			Stromal	TA	BMP5	BMPR1A_ACVR2A	0.000195927	0	BMP5_BMPR1A_ACVR2A	BMP5 - (BMPR1A+ACVR2A)	BMP	Secreted Signaling	KEGG: hsa04350; PMID:26893264
Stromal	Immature Enterocytes	BMP2	BMPR1A_BMPR2	0.000590848	0	BMP2_BMPR1A_BMPR2	BMP2 - (BMPR1A+BMPR2)	BMP	Secreted Signaling	KEGG: hsa04350; PMID:26893264			Stromal	Immature Enterocytes	BMP5	BMPR1A_ACVR2A	0.000257736	0	BMP5_BMPR1A_ACVR2A	BMP5 - (BMPR1A+ACVR2A)	BMP	Secreted Signaling	KEGG: hsa04350; PMID:26893264
Enterocytes	Enterocytes	BMP2	BMPR1A_BMPR2	0.000421859	0	BMP2_BMPR1A_BMPR2	BMP2 - (BMPR1A+BMPR2)	BMP	Secreted Signaling	KEGG: hsa04350; PMID:26893264			Stromal	Enterocytes	BMP5	BMPR1A_ACVR2A	0.000300167	0	BMP5_BMPR1A_ACVR2A	BMP5 - (BMPR1A+ACVR2A)	BMP	Secreted Signaling	KEGG: hsa04350; PMID:26893264
LCN2+CEACAM6+SLC+CCL20+Enterocytes	Enterocytes	BMP2	BMPR1A_BMPR2	0.00104147	0	BMP2_BMPR1A_BMPR2	BMP2 - (BMPR1A+BMPR2)	BMP	Secreted Signaling	KEGG: hsa04350; PMID:26893264			Stromal	LCN2+CEACAM6+SLC+CCL20+Enterocytes	BMP5	BMPR1A_ACVR2A	0.000146646	0	BMP5_BMPR1A_ACVR2A	BMP5 - (BMPR1A+ACVR2A)	BMP	Secreted Signaling	KEGG: hsa04350; PMID:26893264
Mature Enterocytes	Enterocytes	BMP2	BMPR1A_BMPR2	0.00051637	0	BMP2_BMPR1A_BMPR2	BMP2 - (BMPR1A+BMPR2)	BMP	Secreted Signaling	KEGG: hsa04350; PMID:26893264			Stromal	Mature Enterocytes	BMP5	BMPR1A_ACVR2A	0.000332457	0	BMP5_BMPR1A_ACVR2A	BMP5 - (BMPR1A+ACVR2A)	BMP	Secreted Signaling	KEGG: hsa04350; PMID:26893264
Enterocytes+Goblet	Enterocytes	BMP2	BMPR1A_BMPR2	0.00054088	0	BMP2_BMPR1A_BMPR2	BMP2 - (BMPR1A+BMPR2)	BMP	Secreted Signaling	KEGG: hsa04350; PMID:26893264			Stromal	BEST4+	BMP5	BMPR1A_ACVR2A	0.000188305	0	BMP5_BMPR1A_ACVR2A	BMP5 - (BMPR1A+ACVR2A)	BMP	Secreted Signaling	KEGG: hsa04350; PMID:26893264
Paneth	Enterocytes	BMP2	BMPR1A_BMPR2	0.000886681	0	BMP2_BMPR1A_BMPR2	BMP2 - (BMPR1A+BMPR2)	BMP	Secreted Signaling	KEGG: hsa04350; PMID:26893264			Stromal	Enterocytes+Goblet	BMP5	BMPR1A_ACVR2A	0.000506472	0	BMP5_BMPR1A_ACVR2A	BMP5 - (BMPR1A+ACVR2A)	BMP	Secreted Signaling	KEGG: hsa04350; PMID:26893264
Stromal	Enterocytes	BMP2	BMPR1A_BMPR2	0.000593758	0	BMP2_BMPR1A_BMPR2	BMP2 - (BMPR1A+BMPR2)	BMP	Secreted Signaling	KEGG: hsa04350; PMID:26893264			Stromal	HES6+RETNLB+Goblet	BMP5	BMPR1A_ACVR2A	5.09e-05	0	BMP5_BMPR1A_ACVR2A	BMP5 - (BMPR1A+ACVR2A)	BMP	Secreted Signaling	KEGG: hsa04350; PMID:26893264
Enterocytes	LCN2+CEACAM6+SLC+CCL20+Enterocytes	BMP2	BMPR1A_BMPR2	0.000381323	0	BMP2_BMPR1A_BMPR2	BMP2 - (BMPR1A+BMPR2)	BMP	Secreted Signaling	KEGG: hsa04350; PMID:26893264			Stromal	Paneth	BMP5	BMPR1A_ACVR2A	0.000134116	0	BMP5_BMPR1A_ACVR2A	BMP5 - (BMPR1A+ACVR2A)	BMP	Secreted Signaling	KEGG: hsa04350; PMID:26893264
LCN2+CEACAM6+SLC+CCL20+Enterocytes	LCN2+CEACAM6+SLC+CCL20+Enterocytes	BMP2	BMPR1A_BMPR2	0.000941566	0	BMP2_BMPR1A_BMPR2	BMP2 - (BMPR1A+BMPR2)	BMP	Secreted Signaling	KEGG: hsa04350; PMID:26893264			Stromal	EEC	BMP5	BMPR1A_ACVR2A	0.00030015	0	BMP5_BMPR1A_ACVR2A	BMP5 - (BMPR1A+ACVR2A)	BMP	Secreted Signaling	KEGG: hsa04350; PMID:26893264
Mature Enterocytes	LCN2+CEACAM6+SLC+CCL20+Enterocytes	BMP2	BMPR1A_BMPR2	0.000466762	0	BMP2_BMPR1A_BMPR2	BMP2 - (BMPR1A+BMPR2)	BMP	Secreted Signaling	KEGG: hsa04350; PMID:26893264			Stromal	Stem	BMP5	BMPR1A_BMPR2	0.000313775	0	BMP5_BMPR1A_BMPR2	BMP5 - (BMPR1A+BMPR2)	BMP	Secreted Signaling	KEGG: hsa04350; PMID:26893264
Enterocytes+Goblet	LCN2+CEACAM6+SLC+CCL20+Enterocytes	BMP2	BMPR1A_BMPR2	0.000488922	0	BMP2_BMPR1A_BMPR2	BMP2 - (BMPR1A+BMPR2)	BMP	Secreted Signaling	KEGG: hsa04350; PMID:26893264			Stromal	TA	BMP5	BMPR1A_BMPR2	0.000251809	0	BMP5_BMPR1A_BMPR2	BMP5 - (BMPR1A+BMPR2)	BMP	Secreted Signaling	KEGG: hsa04350; PMID:26893264
Paneth	LCN2+CEACAM6+SLC+CCL20+Enterocytes	BMP2	BMPR1A_BMPR2	0.00080159	0	BMP2_BMPR1A_BMPR2	BMP2 - (BMPR1A+BMPR2)	BMP	Secreted Signaling	KEGG: hsa04350; PMID:26893264			Stromal	Immature Enterocytes	BMP5	BMPR1A_BMPR2	0.000426983	0	BMP5_BMPR1A_BMPR2	BMP5 - (BMPR1A+BMPR2)	BMP	Secreted Signaling	KEGG: hsa04350; PMID:26893264
Stromal	LCN2+CEACAM6+SLC+CCL20+Enterocytes	BMP2	BMPR1A_BMPR2	0.000536721	0	BMP2_BMPR1A_BMPR2	BMP2 - (BMPR1A+BMPR2)	BMP	Secreted Signaling	KEGG: hsa04350; PMID:26893264			Stromal	Enterocytes	BMP5	BMPR1A_BMPR2	0.000439964	0	BMP5_BMPR1A_BMPR2	BMP5 - (BMPR1A+BMPR2)	BMP	Secreted Signaling	KEGG: hsa04350; PMID:26893264
Enterocytes	Mature Enterocytes	BMP2	BMPR1A_BMPR2	0.000468362	0	BMP2_BMPR1A_BMPR2	BMP2 - (BMPR1A+BMPR2)	BMP	Secreted Signaling	KEGG: hsa04350; PMID:26893264			Stromal	LCN2+CEACAM6+SLC+CCL20+Enterocytes	BMP5	BMPR1A_BMPR2	0.000345284	0	BMP5_BMPR1A_BMPR2	BMP5 - (BMPR1A+BMPR2)	BMP	Secreted Signaling	KEGG: hsa04350; PMID:26893264
LCN2+CEACAM6+SLC+CCL20+Enterocytes	Mature Enterocytes	BMP2	BMPR1A_BMPR2	0.00115624	0	BMP2_BMPR1A_BMPR2	BMP2 - (BMPR1A+BMPR2)	BMP	Secreted Signaling	KEGG: hsa04350; PMID:26893264			Stromal	Mature Enterocytes	BMP5	BMPR1A_BMPR2	0.000345375	0	BMP5_BMPR1A_BMPR2	BMP5 - (BMPR1A+BMPR2)	BMP	Secreted Signaling	KEGG: hsa04350; PMID:26893264
Mature Enterocytes	Mature Enterocytes	BMP2	BMPR1A_BMPR2	0.00057329	0	BMP2_BMPR1A_BMPR2	BMP2 - (BMPR1A+BMPR2)	BMP	Secreted Signaling	KEGG: hsa04350; PMID:26893264			Stromal	BEST4+	BMP5	BMPR1A_BMPR2	0.000305182	0	BMP5_BMPR1A_BMPR2	BMP5 - (BMPR1A+BMPR2)	BMP	Secreted Signaling	KEGG: hsa04350; PMID:26893264
Enterocytes+Goblet	Mature Enterocytes	BMP2	BMPR1A_BMPR2	0.0006005	0	BMP2_BMPR1A_BMPR2	BMP2 - (BMPR1A+BMPR2)	BMP	Secreted Signaling	KEGG: hsa04350; PMID:26893264			Stromal	Enterocytes+Goblet	BMP5	BMPR1A_BMPR2	0.000604784	0	BMP5_BMPR1A_BMPR2	BMP5 - (BMPR1A+BMPR2)	BMP	Secreted Signaling	KEGG: hsa04350; PMID:26893264
Paneth	Mature Enterocytes	BMP2	BMPR1A_BMPR2	0.000984398	0	BMP2_BMPR1A_BMPR2	BMP2 - (BMPR1A+BMPR2)	BMP	Secreted Signaling	KEGG: hsa04350; PMID:26893264			Stromal	HES6+RETNLB+Goblet	BMP5	BMPR1A_BMPR2	0.000301749	0	BMP5_BMPR1A_BMPR2	BMP5 - (BMPR1A+BMPR2)	BMP	Secreted Signaling	KEGG: hsa04350; PMID:26893264
Stromal	Mature Enterocytes	BMP2	BMPR1A_BMPR2	0.000659207	0	BMP2_BMPR1A_BMPR2	BMP2 - (BMPR1A+BMPR2)	BMP	Secreted Signaling	KEGG: hsa04350; PMID:26893264			Stromal	Goblet	BMP5	BMPR1A_BMPR2	0.000316187	0	BMP5_BMPR1A_BMPR2	BMP5 - (BMPR1A+BMPR2)	BMP	Secreted Signaling	KEGG: hsa04350; PMID:26893264
Enterocytes	Enterocytes+Goblet	BMP2	BMPR1A_BMPR2	0.000726083	0	BMP2_BMPR1A_BMPR2	BMP2 - (BMPR1A+BMPR2)	BMP	Secreted Signaling	KEGG: hsa04350; PMID:26893264			Stromal	Paneth	BMP5	BMPR1A_BMPR2	0.000206066	0	BMP5_BMPR1A_BMPR2	BMP5 - (BMPR1A+BMPR2)	BMP	Secreted Signaling	KEGG: hsa04350; PMID:26893264
LCN2+CEACAM6+SLC+CCL20+Enterocytes	Enterocytes+Goblet	BMP2	BMPR1A_BMPR2	0.00179141	0	BMP2_BMPR1A_BMPR2	BMP2 - (BMPR1A+BMPR2)	BMP	Secreted Signaling	KEGG: hsa04350; PMID:26893264			Stromal	Tuft	BMP5	BMPR1A_BMPR2	0.000947371	0	BMP5_BMPR1A_BMPR2	BMP5 - (BMPR1A+BMPR2)	BMP	Secreted Signaling	KEGG: hsa04350; PMID:26893264
Mature Enterocytes	Enterocytes+Goblet	BMP2	BMPR1A_BMPR2	0.000888691	0	BMP2_BMPR1A_BMPR2	BMP2 - (BMPR1A+BMPR2)	BMP	Secreted Signaling	KEGG: hsa04350; PMID:26893264			Stromal	EEC	BMP5	BMPR1A_BMPR2	0.000657656	0	BMP5_BMPR1A_BMPR2	BMP5 - (BMPR1A+BMPR2)	BMP	Secreted Signaling	KEGG: hsa04350; PMID:26893264
Enterocytes+Goblet	Enterocytes+Goblet	BMP2	BMPR1A_BMPR2	0.000930846	0	BMP2_BMPR1A_BMPR2	BMP2 - (BMPR1A+BMPR2)	BMP	Secreted Signaling	KEGG: hsa04350; PMID:26893264			Enterocytes+Goblet	Stem	BMP8B	BMPR1A_ACVR2A	5.02e-05	0	BMP8B_BMPR1A_ACVR2A	BMP8B - (BMPR1A+ACVR2A)	BMP	Secreted Signaling	KEGG: hsa04350; PMID:26893264
Paneth	Enterocytes+Goblet	BMP2	BMPR1A_BMPR2	0.00152538	0	BMP2_BMPR1A_BMPR2	BMP2 - (BMPR1A+BMPR2)	BMP	Secreted Signaling	KEGG: hsa04350; PMID:26893264			Enterocytes+Goblet	TA	BMP8B	BMPR1A_ACVR2A	4.44e-05	0	BMP8B_BMPR1A_ACVR2A	BMP8B - (BMPR1A+ACVR2A)	BMP	Secreted Signaling	KEGG: hsa04350; PMID:26893264
Stromal	Enterocytes+Goblet	BMP2	BMPR1A_BMPR2	0.00102184	0	BMP2_BMPR1A_BMPR2	BMP2 - (BMPR1A+BMPR2)	BMP	Secreted Signaling	KEGG: hsa04350; PMID:26893264			Enterocytes+Goblet	Immature Enterocytes	BMP8B	BMPR1A_ACVR2A	5.84e-05	0	BMP8B_BMPR1A_ACVR2A	BMP8B - (BMPR1A+ACVR2A)	BMP	Secreted Signaling	KEGG: hsa04350; PMID:26893264
Enterocytes	HES6+RETNLB+Goblet	BMP2	BMPR1A_BMPR2	0.000325867	0	BMP2_BMPR1A_BMPR2	BMP2 - (BMPR1A+BMPR2)	BMP	Secreted Signaling	KEGG: hsa04350; PMID:26893264			Enterocytes+Goblet	Enterocytes	BMP8B	BMPR1A_ACVR2A	6.8e-05	0	BMP8B_BMPR1A_ACVR2A	BMP8B - (BMPR1A+ACVR2A)	BMP	Secreted Signaling	KEGG: hsa04350; PMID:26893264
LCN2+CEACAM6+SLC+CCL20+Enterocytes	HES6+RETNLB+Goblet	BMP2	BMPR1A_BMPR2	0.000804764	0	BMP2_BMPR1A_BMPR2	BMP2 - (BMPR1A+BMPR2)	BMP	Secreted Signaling	KEGG: hsa04350; PMID:26893264			Enterocytes+Goblet	LCN2+CEACAM6+SLC+CCL20+Enterocytes	BMP8B	BMPR1A_ACVR2A	3.32e-05	0	BMP8B_BMPR1A_ACVR2A	BMP8B - (BMPR1A+ACVR2A)	BMP	Secreted Signaling	KEGG: hsa04350; PMID:26893264
Mature Enterocytes	HES6+RETNLB+Goblet	BMP2	BMPR1A_BMPR2	0.000398888	0	BMP2_BMPR1A_BMPR2	BMP2 - (BMPR1A+BMPR2)	BMP	Secreted Signaling	KEGG: hsa04350; PMID:26893264			Enterocytes+Goblet	Mature Enterocytes	BMP8B	BMPR1A_ACVR2A	7.53e-05	0	BMP8B_BMPR1A_ACVR2A	BMP8B - (BMPR1A+ACVR2A)	BMP	Secreted Signaling	KEGG: hsa04350; PMID:26893264
Enterocytes+Goblet	HES6+RETNLB+Goblet	BMP2	BMPR1A_BMPR2	0.000417829	0	BMP2_BMPR1A_BMPR2	BMP2 - (BMPR1A+BMPR2)	BMP	Secreted Signaling	KEGG: hsa04350; PMID:26893264			Enterocytes+Goblet	BEST4+	BMP8B	BMPR1A_ACVR2A	4.27e-05	0	BMP8B_BMPR1A_ACVR2A	BMP8B - (BMPR1A+ACVR2A)	BMP	Secreted Signaling	KEGG: hsa04350; PMID:26893264
Paneth	HES6+RETNLB+Goblet	BMP2	BMPR1A_BMPR2	0.0006851	0	BMP2_BMPR1A_BMPR2	BMP2 - (BMPR1A+BMPR2)	BMP	Secreted Signaling	KEGG: hsa04350; PMID:26893264			Enterocytes+Goblet	Enterocytes+Goblet	BMP8B	BMPR1A_ACVR2A	0.000114776	0	BMP8B_BMPR1A_ACVR2A	BMP8B - (BMPR1A+ACVR2A)	BMP	Secreted Signaling	KEGG: hsa04350; PMID:26893264
Stromal	HES6+RETNLB+Goblet	BMP2	BMPR1A_BMPR2	0.000458678	0	BMP2_BMPR1A_BMPR2	BMP2 - (BMPR1A+BMPR2)	BMP	Secreted Signaling	KEGG: hsa04350; PMID:26893264			Enterocytes+Goblet	HES6+RETNLB+Goblet	BMP8B	BMPR1A_ACVR2A	1.15e-05	0	BMP8B_BMPR1A_ACVR2A	BMP8B - (BMPR1A+ACVR2A)	BMP	Secreted Signaling	KEGG: hsa04350; PMID:26893264
Enterocytes	Goblet	BMP2	BMPR1A_BMPR2	0.000591579	0	BMP2_BMPR1A_BMPR2	BMP2 - (BMPR1A+BMPR2)	BMP	Secreted Signaling	KEGG: hsa04350; PMID:26893264			Enterocytes+Goblet	Paneth	BMP8B	BMPR1A_ACVR2A	3.04e-05	0	BMP8B_BMPR1A_ACVR2A	BMP8B - (BMPR1A+ACVR2A)	BMP	Secreted Signaling	KEGG: hsa04350; PMID:26893264
LCN2+CEACAM6+SLC+CCL20+Enterocytes	Goblet	BMP2	BMPR1A_BMPR2	0.00146012	0	BMP2_BMPR1A_BMPR2	BMP2 - (BMPR1A+BMPR2)	BMP	Secreted Signaling	KEGG: hsa04350; PMID:26893264			Enterocytes+Goblet	EEC	BMP8B	BMPR1A_ACVR2A	6.8e-05	0	BMP8B_BMPR1A_ACVR2A	BMP8B - (BMPR1A+ACVR2A)	BMP	Secreted Signaling	KEGG: hsa04350; PMID:26893264
Mature Enterocytes	Goblet	BMP2	BMPR1A_BMPR2	0.000724095	0	BMP2_BMPR1A_BMPR2	BMP2 - (BMPR1A+BMPR2)	BMP	Secreted Signaling	KEGG: hsa04350; PMID:26893264			Enterocytes+Goblet	Stem	BMP8B	BMPR1A_BMPR2	7.11e-05	0	BMP8B_BMPR1A_BMPR2	BMP8B - (BMPR1A+BMPR2)	BMP	Secreted Signaling	KEGG: hsa04350; PMID:26893264
Enterocytes+Goblet	Goblet	BMP2	BMPR1A_BMPR2	0.000758456	0	BMP2_BMPR1A_BMPR2	BMP2 - (BMPR1A+BMPR2)	BMP	Secreted Signaling	KEGG: hsa04350; PMID:26893264			Enterocytes+Goblet	TA	BMP8B	BMPR1A_BMPR2	5.7e-05	0	BMP8B_BMPR1A_BMPR2	BMP8B - (BMPR1A+BMPR2)	BMP	Secreted Signaling	KEGG: hsa04350; PMID:26893264
Paneth	Goblet	BMP2	BMPR1A_BMPR2	0.00124318	0	BMP2_BMPR1A_BMPR2	BMP2 - (BMPR1A+BMPR2)	BMP	Secreted Signaling	KEGG: hsa04350; PMID:26893264			Enterocytes+Goblet	Immature Enterocytes	BMP8B	BMPR1A_BMPR2	9.68e-05	0	BMP8B_BMPR1A_BMPR2	BMP8B - (BMPR1A+BMPR2)	BMP	Secreted Signaling	KEGG: hsa04350; PMID:26893264
Stromal	Goblet	BMP2	BMPR1A_BMPR2	0.000832603	0	BMP2_BMPR1A_BMPR2	BMP2 - (BMPR1A+BMPR2)	BMP	Secreted Signaling	KEGG: hsa04350; PMID:26893264			Enterocytes+Goblet	Enterocytes	BMP8B	BMPR1A_BMPR2	9.97e-05	0	BMP8B_BMPR1A_BMPR2	BMP8B - (BMPR1A+BMPR2)	BMP	Secreted Signaling	KEGG: hsa04350; PMID:26893264
Enterocytes	Paneth	BMP2	BMPR1A_BMPR2	0.00050721	0	BMP2_BMPR1A_BMPR2	BMP2 - (BMPR1A+BMPR2)	BMP	Secreted Signaling	KEGG: hsa04350; PMID:26893264			Enterocytes+Goblet	LCN2+CEACAM6+SLC+CCL20+Enterocytes	BMP8B	BMPR1A_BMPR2	7.82e-05	0	BMP8B_BMPR1A_BMPR2	BMP8B - (BMPR1A+BMPR2)	BMP	Secreted Signaling	KEGG: hsa04350; PMID:26893264
LCN2+CEACAM6+SLC+CCL20+Enterocytes	Paneth	BMP2	BMPR1A_BMPR2	0.00125202	0	BMP2_BMPR1A_BMPR2	BMP2 - (BMPR1A+BMPR2)	BMP	Secreted Signaling	KEGG: hsa04350; PMID:26893264			Enterocytes+Goblet	Mature Enterocytes	BMP8B	BMPR1A_BMPR2	7.83e-05	0	BMP8B_BMPR1A_BMPR2	BMP8B - (BMPR1A+BMPR2)	BMP	Secreted Signaling	KEGG: hsa04350; PMID:26893264
Mature Enterocytes	Paneth	BMP2	BMPR1A_BMPR2	0.000620835	0	BMP2_BMPR1A_BMPR2	BMP2 - (BMPR1A+BMPR2)	BMP	Secreted Signaling	KEGG: hsa04350; PMID:26893264			Enterocytes+Goblet	BEST4+	BMP8B	BMPR1A_BMPR2	6.91e-05	0	BMP8B_BMPR1A_BMPR2	BMP8B - (BMPR1A+BMPR2)	BMP	Secreted Signaling	KEGG: hsa04350; PMID:26893264
Enterocytes+Goblet	Paneth	BMP2	BMPR1A_BMPR2	0.0006503	0	BMP2_BMPR1A_BMPR2	BMP2 - (BMPR1A+BMPR2)	BMP	Secreted Signaling	KEGG: hsa04350; PMID:26893264			Enterocytes+Goblet	Enterocytes+Goblet	BMP8B	BMPR1A_BMPR2	0.00013707	0	BMP8B_BMPR1A_BMPR2	BMP8B - (BMPR1A+BMPR2)	BMP	Secreted Signaling	KEGG: hsa04350; PMID:26893264
Paneth	Paneth	BMP2	BMPR1A_BMPR2	0.00106597	0	BMP2_BMPR1A_BMPR2	BMP2 - (BMPR1A+BMPR2)	BMP	Secreted Signaling	KEGG: hsa04350; PMID:26893264			Enterocytes+Goblet	HES6+RETNLB+Goblet	BMP8B	BMPR1A_BMPR2	6.84e-05	0	BMP8B_BMPR1A_BMPR2	BMP8B - (BMPR1A+BMPR2)	BMP	Secreted Signaling	KEGG: hsa04350; PMID:26893264
Stromal	Paneth	BMP2	BMPR1A_BMPR2	0.000713874	0	BMP2_BMPR1A_BMPR2	BMP2 - (BMPR1A+BMPR2)	BMP	Secreted Signaling	KEGG: hsa04350; PMID:26893264			Enterocytes+Goblet	Goblet	BMP8B	BMPR1A_BMPR2	7.16e-05	0	BMP8B_BMPR1A_BMPR2	BMP8B - (BMPR1A+BMPR2)	BMP	Secreted Signaling	KEGG: hsa04350; PMID:26893264
Enterocytes	EEC	BMP2	BMPR1A_BMPR2	0.000712167	0	BMP2_BMPR1A_BMPR2	BMP2 - (BMPR1A+BMPR2)	BMP	Secreted Signaling	KEGG: hsa04350; PMID:26893264			Enterocytes+Goblet	Paneth	BMP8B	BMPR1A_BMPR2	4.67e-05	0	BMP8B_BMPR1A_BMPR2	BMP8B - (BMPR1A+BMPR2)	BMP	Secreted Signaling	KEGG: hsa04350; PMID:26893264
LCN2+CEACAM6+SLC+CCL20+Enterocytes	EEC	BMP2	BMPR1A_BMPR2	0.00175779	0	BMP2_BMPR1A_BMPR2	BMP2 - (BMPR1A+BMPR2)	BMP	Secreted Signaling	KEGG: hsa04350; PMID:26893264			Enterocytes+Goblet	Tuft	BMP8B	BMPR1A_BMPR2	0.000214749	0	BMP8B_BMPR1A_BMPR2	BMP8B - (BMPR1A+BMPR2)	BMP	Secreted Signaling	KEGG: hsa04350; PMID:26893264
Mature Enterocytes	EEC	BMP2	BMPR1A_BMPR2	0.000871697	0	BMP2_BMPR1A_BMPR2	BMP2 - (BMPR1A+BMPR2)	BMP	Secreted Signaling	KEGG: hsa04350; PMID:26893264			Enterocytes+Goblet	EEC	BMP8B	BMPR1A_BMPR2	0.000149038	0	BMP8B_BMPR1A_BMPR2	BMP8B - (BMPR1A+BMPR2)	BMP	Secreted Signaling	KEGG: hsa04350; PMID:26893264
Enterocytes+Goblet	EEC	BMP2	BMPR1A_BMPR2	0.000913063	0	BMP2_BMPR1A_BMPR2	BMP2 - (BMPR1A+BMPR2)	BMP	Secreted Signaling	KEGG: hsa04350; PMID:26893264			HES6+RETNLB+Goblet	Enterocytes+Goblet	WNT4	FZD1_LRP5	0.000282721	0	WNT4_FZD1_LRP5	WNT4 - (FZD1+LRP5)	WNT	Secreted Signaling	KEGG: hsa04310; PMID: 23209147
Paneth	EEC	BMP2	BMPR1A_BMPR2	0.00149661	0	BMP2_BMPR1A_BMPR2	BMP2 - (BMPR1A+BMPR2)	BMP	Secreted Signaling	KEGG: hsa04350; PMID:26893264			Goblet	Enterocytes+Goblet	WNT4	FZD1_LRP5	0.000294849	0	WNT4_FZD1_LRP5	WNT4 - (FZD1+LRP5)	WNT	Secreted Signaling	KEGG: hsa04310; PMID: 23209147
Stromal	EEC	BMP2	BMPR1A_BMPR2	0.00100232	0	BMP2_BMPR1A_BMPR2	BMP2 - (BMPR1A+BMPR2)	BMP	Secreted Signaling	KEGG: hsa04350; PMID:26893264			EEC	Enterocytes+Goblet	WNT4	FZD1_LRP5	0.000349926	0	WNT4_FZD1_LRP5	WNT4 - (FZD1+LRP5)	WNT	Secreted Signaling	KEGG: hsa04310; PMID: 23209147
HES6+RETNLB+Goblet	Stem	BMP4	BMPR1A_ACVR2A	0.000243762	0	BMP4_BMPR1A_ACVR2A	BMP4 - (BMPR1A+ACVR2A)	BMP	Secreted Signaling	KEGG: hsa04350; PMID:26893264			HES6+RETNLB+Goblet	Stem	WNT4	FZD3_LRP5	0.000100625	0	WNT4_FZD3_LRP5	WNT4 - (FZD3+LRP5)	WNT	Secreted Signaling	KEGG: hsa04310; PMID: 23209147
Stromal	Stem	BMP4	BMPR1A_ACVR2A	0.000923335	0	BMP4_BMPR1A_ACVR2A	BMP4 - (BMPR1A+ACVR2A)	BMP	Secreted Signaling	KEGG: hsa04350; PMID:26893264			Goblet	Stem	WNT4	FZD3_LRP5	0.000104939	0	WNT4_FZD3_LRP5	WNT4 - (FZD3+LRP5)	WNT	Secreted Signaling	KEGG: hsa04310; PMID: 23209147
HES6+RETNLB+Goblet	TA	BMP4	BMPR1A_ACVR2A	0.000305969	0	BMP4_BMPR1A_ACVR2A	BMP4 - (BMPR1A+ACVR2A)	BMP	Secreted Signaling	KEGG: hsa04350; PMID:26893264			EEC	Stem	WNT4	FZD3_LRP5	0.000124546	0	WNT4_FZD3_LRP5	WNT4 - (FZD3+LRP5)	WNT	Secreted Signaling	KEGG: hsa04310; PMID: 23209147
Stromal	TA	BMP4	BMPR1A_ACVR2A	0.0011586	0	BMP4_BMPR1A_ACVR2A	BMP4 - (BMPR1A+ACVR2A)	BMP	Secreted Signaling	KEGG: hsa04350; PMID:26893264			HES6+RETNLB+Goblet	HES6+RETNLB+Goblet	WNT4	FZD3_LRP5	0.000186928	0	WNT4_FZD3_LRP5	WNT4 - (FZD3+LRP5)	WNT	Secreted Signaling	KEGG: hsa04310; PMID: 23209147
HES6+RETNLB+Goblet	Immature Enterocytes	BMP4	BMPR1A_ACVR2A	0.000238052	0	BMP4_BMPR1A_ACVR2A	BMP4 - (BMPR1A+ACVR2A)	BMP	Secreted Signaling	KEGG: hsa04350; PMID:26893264			Goblet	HES6+RETNLB+Goblet	WNT4	FZD3_LRP5	0.000194945	0	WNT4_FZD3_LRP5	WNT4 - (FZD3+LRP5)	WNT	Secreted Signaling	KEGG: hsa04310; PMID: 23209147
Stromal	Immature Enterocytes	BMP4	BMPR1A_ACVR2A	0.000901654	0	BMP4_BMPR1A_ACVR2A	BMP4 - (BMPR1A+ACVR2A)	BMP	Secreted Signaling	KEGG: hsa04350; PMID:26893264			EEC	HES6+RETNLB+Goblet	WNT4	FZD3_LRP5	0.000231363	0	WNT4_FZD3_LRP5	WNT4 - (FZD3+LRP5)	WNT	Secreted Signaling	KEGG: hsa04310; PMID: 23209147
HES6+RETNLB+Goblet	Enterocytes	BMP4	BMPR1A_ACVR2A	0.000347196	0	BMP4_BMPR1A_ACVR2A	BMP4 - (BMPR1A+ACVR2A)	BMP	Secreted Signaling	KEGG: hsa04350; PMID:26893264			HES6+RETNLB+Goblet	Tuft	WNT4	FZD3_LRP5	0.000725602	0	WNT4_FZD3_LRP5	WNT4 - (FZD3+LRP5)	WNT	Secreted Signaling	KEGG: hsa04310; PMID: 23209147
Stromal	Enterocytes	BMP4	BMPR1A_ACVR2A	0.00131435	0	BMP4_BMPR1A_ACVR2A	BMP4 - (BMPR1A+ACVR2A)	BMP	Secreted Signaling	KEGG: hsa04350; PMID:26893264			Goblet	Tuft	WNT4	FZD3_LRP5	0.000756766	0	WNT4_FZD3_LRP5	WNT4 - (FZD3+LRP5)	WNT	Secreted Signaling	KEGG: hsa04310; PMID: 23209147
HES6+RETNLB+Goblet	LCN2+CEACAM6+SLC+CCL20+Enterocytes	BMP4	BMPR1A_ACVR2A	0.000201601	0	BMP4_BMPR1A_ACVR2A	BMP4 - (BMPR1A+ACVR2A)	BMP	Secreted Signaling	KEGG: hsa04350; PMID:26893264			EEC	Tuft	WNT4	FZD3_LRP5	0.000898052	0	WNT4_FZD3_LRP5	WNT4 - (FZD3+LRP5)	WNT	Secreted Signaling	KEGG: hsa04310; PMID: 23209147
Stromal	LCN2+CEACAM6+SLC+CCL20+Enterocytes	BMP4	BMPR1A_ACVR2A	0.000763758	0	BMP4_BMPR1A_ACVR2A	BMP4 - (BMPR1A+ACVR2A)	BMP	Secreted Signaling	KEGG: hsa04350; PMID:26893264			HES6+RETNLB+Goblet	EEC	WNT4	FZD3_LRP5	0.000329124	0	WNT4_FZD3_LRP5	WNT4 - (FZD3+LRP5)	WNT	Secreted Signaling	KEGG: hsa04310; PMID: 23209147
HES6+RETNLB+Goblet	Mature Enterocytes	BMP4	BMPR1A_ACVR2A	0.000419692	0	BMP4_BMPR1A_ACVR2A	BMP4 - (BMPR1A+ACVR2A)	BMP	Secreted Signaling	KEGG: hsa04350; PMID:26893264			Goblet	EEC	WNT4	FZD3_LRP5	0.000343244	0	WNT4_FZD3_LRP5	WNT4 - (FZD3+LRP5)	WNT	Secreted Signaling	KEGG: hsa04310; PMID: 23209147
Stromal	Mature Enterocytes	BMP4	BMPR1A_ACVR2A	0.00158848	0	BMP4_BMPR1A_ACVR2A	BMP4 - (BMPR1A+ACVR2A)	BMP	Secreted Signaling	KEGG: hsa04350; PMID:26893264			EEC	EEC	WNT4	FZD3_LRP5	0.000407358	0	WNT4_FZD3_LRP5	WNT4 - (FZD3+LRP5)	WNT	Secreted Signaling	KEGG: hsa04310; PMID: 23209147
HES6+RETNLB+Goblet	Enterocytes+Goblet	BMP4	BMPR1A_ACVR2A	0.000546277	0	BMP4_BMPR1A_ACVR2A	BMP4 - (BMPR1A+ACVR2A)	BMP	Secreted Signaling	KEGG: hsa04350; PMID:26893264			HES6+RETNLB+Goblet	Stem	WNT4	FZD5_LRP5	0.000695637	0	WNT4_FZD5_LRP5	WNT4 - (FZD5+LRP5)	WNT	Secreted Signaling	KEGG: hsa04310; PMID: 23209147
Stromal	Enterocytes+Goblet	BMP4	BMPR1A_ACVR2A	0.00206643	0	BMP4_BMPR1A_ACVR2A	BMP4 - (BMPR1A+ACVR2A)	BMP	Secreted Signaling	KEGG: hsa04350; PMID:26893264			Goblet	Stem	WNT4	FZD5_LRP5	0.000725513	0	WNT4_FZD5_LRP5	WNT4 - (FZD5+LRP5)	WNT	Secreted Signaling	KEGG: hsa04310; PMID: 23209147
HES6+RETNLB+Goblet	HES6+RETNLB+Goblet	BMP4	BMPR1A_ACVR2A	0.000230419	0	BMP4_BMPR1A_ACVR2A	BMP4 - (BMPR1A+ACVR2A)	BMP	Secreted Signaling	KEGG: hsa04350; PMID:26893264			EEC	Stem	WNT4	FZD5_LRP5	0.000860966	0	WNT4_FZD5_LRP5	WNT4 - (FZD5+LRP5)	WNT	Secreted Signaling	KEGG: hsa04310; PMID: 23209147
Stromal	HES6+RETNLB+Goblet	BMP4	BMPR1A_ACVR2A	0.000872872	0	BMP4_BMPR1A_ACVR2A	BMP4 - (BMPR1A+ACVR2A)	BMP	Secreted Signaling	KEGG: hsa04350; PMID:26893264			HES6+RETNLB+Goblet	TA	WNT4	FZD5_LRP5	0.000721522	0	WNT4_FZD5_LRP5	WNT4 - (FZD5+LRP5)	WNT	Secreted Signaling	KEGG: hsa04310; PMID: 23209147
HES6+RETNLB+Goblet	Goblet	BMP4	BMPR1A_ACVR2A	0.00025104	0	BMP4_BMPR1A_ACVR2A	BMP4 - (BMPR1A+ACVR2A)	BMP	Secreted Signaling	KEGG: hsa04350; PMID:26893264			Goblet	TA	WNT4	FZD5_LRP5	0.000752512	0	WNT4_FZD5_LRP5	WNT4 - (FZD5+LRP5)	WNT	Secreted Signaling	KEGG: hsa04310; PMID: 23209147
Stromal	Goblet	BMP4	BMPR1A_ACVR2A	0.000950895	0	BMP4_BMPR1A_ACVR2A	BMP4 - (BMPR1A+ACVR2A)	BMP	Secreted Signaling	KEGG: hsa04350; PMID:26893264			EEC	TA	WNT4	FZD5_LRP5	0.000893002	0	WNT4_FZD5_LRP5	WNT4 - (FZD5+LRP5)	WNT	Secreted Signaling	KEGG: hsa04310; PMID: 23209147
HES6+RETNLB+Goblet	Paneth	BMP4	BMPR1A_ACVR2A	0.000451025	0	BMP4_BMPR1A_ACVR2A	BMP4 - (BMPR1A+ACVR2A)	BMP	Secreted Signaling	KEGG: hsa04350; PMID:26893264			HES6+RETNLB+Goblet	Immature Enterocytes	WNT4	FZD5_LRP5	0.0010593	0	WNT4_FZD5_LRP5	WNT4 - (FZD5+LRP5)	WNT	Secreted Signaling	KEGG: hsa04310; PMID: 23209147
Stromal	Paneth	BMP4	BMPR1A_ACVR2A	0.00170681	0	BMP4_BMPR1A_ACVR2A	BMP4 - (BMPR1A+ACVR2A)	BMP	Secreted Signaling	KEGG: hsa04350; PMID:26893264			Goblet	Immature Enterocytes	WNT4	FZD5_LRP5	0.00110484	0	WNT4_FZD5_LRP5	WNT4 - (FZD5+LRP5)	WNT	Secreted Signaling	KEGG: hsa04310; PMID: 23209147
HES6+RETNLB+Goblet	Enterocytes+Goblet	BMP4	BMPR1A_ACVR2B	0.000140971	0	BMP4_BMPR1A_ACVR2B	BMP4 - (BMPR1A+ACVR2B)	BMP	Secreted Signaling	KEGG: hsa04350; PMID:26893264			EEC	Immature Enterocytes	WNT4	FZD5_LRP5	0.00131103	0	WNT4_FZD5_LRP5	WNT4 - (FZD5+LRP5)	WNT	Secreted Signaling	KEGG: hsa04310; PMID: 23209147
Stromal	Enterocytes+Goblet	BMP4	BMPR1A_ACVR2B	0.000534195	0	BMP4_BMPR1A_ACVR2B	BMP4 - (BMPR1A+ACVR2B)	BMP	Secreted Signaling	KEGG: hsa04350; PMID:26893264			HES6+RETNLB+Goblet	Enterocytes	WNT4	FZD5_LRP5	0.00113826	0	WNT4_FZD5_LRP5	WNT4 - (FZD5+LRP5)	WNT	Secreted Signaling	KEGG: hsa04310; PMID: 23209147
HES6+RETNLB+Goblet	Stem	BMP4	BMPR1A_BMPR2	0.000273601	0	BMP4_BMPR1A_BMPR2	BMP4 - (BMPR1A+BMPR2)	BMP	Secreted Signaling	KEGG: hsa04350; PMID:26893264			Goblet	Enterocytes	WNT4	FZD5_LRP5	0.00118721	0	WNT4_FZD5_LRP5	WNT4 - (FZD5+LRP5)	WNT	Secreted Signaling	KEGG: hsa04310; PMID: 23209147
Stromal	Stem	BMP4	BMPR1A_BMPR2	0.00103623	0	BMP4_BMPR1A_BMPR2	BMP4 - (BMPR1A+BMPR2)	BMP	Secreted Signaling	KEGG: hsa04350; PMID:26893264			EEC	Enterocytes	WNT4	FZD5_LRP5	0.00140874	0	WNT4_FZD5_LRP5	WNT4 - (FZD5+LRP5)	WNT	Secreted Signaling	KEGG: hsa04310; PMID: 23209147
HES6+RETNLB+Goblet	TA	BMP4	BMPR1A_BMPR2	0.000373573	0	BMP4_BMPR1A_BMPR2	BMP4 - (BMPR1A+BMPR2)	BMP	Secreted Signaling	KEGG: hsa04350; PMID:26893264			HES6+RETNLB+Goblet	LCN2+CEACAM6+SLC+CCL20+Enterocytes	WNT4	FZD5_LRP5	0.00061587	0	WNT4_FZD5_LRP5	WNT4 - (FZD5+LRP5)	WNT	Secreted Signaling	KEGG: hsa04310; PMID: 23209147
Stromal	TA	BMP4	BMPR1A_BMPR2	0.00141417	0	BMP4_BMPR1A_BMPR2	BMP4 - (BMPR1A+BMPR2)	BMP	Secreted Signaling	KEGG: hsa04350; PMID:26893264			Goblet	LCN2+CEACAM6+SLC+CCL20+Enterocytes	WNT4	FZD5_LRP5	0.000642313	0	WNT4_FZD5_LRP5	WNT4 - (FZD5+LRP5)	WNT	Secreted Signaling	KEGG: hsa04310; PMID: 23209147
HES6+RETNLB+Goblet	Immature Enterocytes	BMP4	BMPR1A_BMPR2	0.00038756	0	BMP4_BMPR1A_BMPR2	BMP4 - (BMPR1A+BMPR2)	BMP	Secreted Signaling	KEGG: hsa04350; PMID:26893264			EEC	LCN2+CEACAM6+SLC+CCL20+Enterocytes	WNT4	FZD5_LRP5	0.000762247	0	WNT4_FZD5_LRP5	WNT4 - (FZD5+LRP5)	WNT	Secreted Signaling	KEGG: hsa04310; PMID: 23209147
Stromal	Immature Enterocytes	BMP4	BMPR1A_BMPR2	0.00146695	0	BMP4_BMPR1A_BMPR2	BMP4 - (BMPR1A+BMPR2)	BMP	Secreted Signaling	KEGG: hsa04350; PMID:26893264			HES6+RETNLB+Goblet	Mature Enterocytes	WNT4	FZD5_LRP5	0.00098266	0	WNT4_FZD5_LRP5	WNT4 - (FZD5+LRP5)	WNT	Secreted Signaling	KEGG: hsa04310; PMID: 23209147
HES6+RETNLB+Goblet	Enterocytes	BMP4	BMPR1A_BMPR2	0.000389473	0	BMP4_BMPR1A_BMPR2	BMP4 - (BMPR1A+BMPR2)	BMP	Secreted Signaling	KEGG: hsa04350; PMID:26893264			Goblet	Mature Enterocytes	WNT4	FZD5_LRP5	0.0010249	0	WNT4_FZD5_LRP5	WNT4 - (FZD5+LRP5)	WNT	Secreted Signaling	KEGG: hsa04310; PMID: 23209147
Stromal	Enterocytes	BMP4	BMPR1A_BMPR2	0.00147411	0	BMP4_BMPR1A_BMPR2	BMP4 - (BMPR1A+BMPR2)	BMP	Secreted Signaling	KEGG: hsa04350; PMID:26893264			EEC	Mature Enterocytes	WNT4	FZD5_LRP5	0.00121617	0	WNT4_FZD5_LRP5	WNT4 - (FZD5+LRP5)	WNT	Secreted Signaling	KEGG: hsa04310; PMID: 23209147
HES6+RETNLB+Goblet	LCN2+CEACAM6+SLC+CCL20+Enterocytes	BMP4	BMPR1A_BMPR2	0.00035204	0	BMP4_BMPR1A_BMPR2	BMP4 - (BMPR1A+BMPR2)	BMP	Secreted Signaling	KEGG: hsa04350; PMID:26893264			HES6+RETNLB+Goblet	BEST4+	WNT4	FZD5_LRP5	0.000588257	0	WNT4_FZD5_LRP5	WNT4 - (FZD5+LRP5)	WNT	Secreted Signaling	KEGG: hsa04310; PMID: 23209147
Stromal	LCN2+CEACAM6+SLC+CCL20+Enterocytes	BMP4	BMPR1A_BMPR2	0.00133284	0	BMP4_BMPR1A_BMPR2	BMP4 - (BMPR1A+BMPR2)	BMP	Secreted Signaling	KEGG: hsa04350; PMID:26893264			Goblet	BEST4+	WNT4	FZD5_LRP5	0.000613513	0	WNT4_FZD5_LRP5	WNT4 - (FZD5+LRP5)	WNT	Secreted Signaling	KEGG: hsa04310; PMID: 23209147
HES6+RETNLB+Goblet	Mature Enterocytes	BMP4	BMPR1A_BMPR2	0.000432408	0	BMP4_BMPR1A_BMPR2	BMP4 - (BMPR1A+BMPR2)	BMP	Secreted Signaling	KEGG: hsa04350; PMID:26893264			EEC	BEST4+	WNT4	FZD5_LRP5	0.000728072	0	WNT4_FZD5_LRP5	WNT4 - (FZD5+LRP5)	WNT	Secreted Signaling	KEGG: hsa04310; PMID: 23209147
Stromal	Mature Enterocytes	BMP4	BMPR1A_BMPR2	0.00163652	0	BMP4_BMPR1A_BMPR2	BMP4 - (BMPR1A+BMPR2)	BMP	Secreted Signaling	KEGG: hsa04350; PMID:26893264			HES6+RETNLB+Goblet	Enterocytes+Goblet	WNT4	FZD5_LRP5	0.00119568	0	WNT4_FZD5_LRP5	WNT4 - (FZD5+LRP5)	WNT	Secreted Signaling	KEGG: hsa04310; PMID: 23209147
HES6+RETNLB+Goblet	Enterocytes+Goblet	BMP4	BMPR1A_BMPR2	0.000670408	0	BMP4_BMPR1A_BMPR2	BMP4 - (BMPR1A+BMPR2)	BMP	Secreted Signaling	KEGG: hsa04350; PMID:26893264			Goblet	Enterocytes+Goblet	WNT4	FZD5_LRP5	0.00124711	0	WNT4_FZD5_LRP5	WNT4 - (FZD5+LRP5)	WNT	Secreted Signaling	KEGG: hsa04310; PMID: 23209147
Stromal	Enterocytes+Goblet	BMP4	BMPR1A_BMPR2	0.00253463	0	BMP4_BMPR1A_BMPR2	BMP4 - (BMPR1A+BMPR2)	BMP	Secreted Signaling	KEGG: hsa04350; PMID:26893264			EEC	Enterocytes+Goblet	WNT4	FZD5_LRP5	0.00147979	0	WNT4_FZD5_LRP5	WNT4 - (FZD5+LRP5)	WNT	Secreted Signaling	KEGG: hsa04310; PMID: 23209147
HES6+RETNLB+Goblet	HES6+RETNLB+Goblet	BMP4	BMPR1A_BMPR2	0.000300835	0	BMP4_BMPR1A_BMPR2	BMP4 - (BMPR1A+BMPR2)	BMP	Secreted Signaling	KEGG: hsa04350; PMID:26893264			HES6+RETNLB+Goblet	HES6+RETNLB+Goblet	WNT4	FZD5_LRP5	0.000681898	0	WNT4_FZD5_LRP5	WNT4 - (FZD5+LRP5)	WNT	Secreted Signaling	KEGG: hsa04310; PMID: 23209147
Stromal	HES6+RETNLB+Goblet	BMP4	BMPR1A_BMPR2	0.0011393	0	BMP4_BMPR1A_BMPR2	BMP4 - (BMPR1A+BMPR2)	BMP	Secreted Signaling	KEGG: hsa04350; PMID:26893264			Goblet	HES6+RETNLB+Goblet	WNT4	FZD5_LRP5	0.000711192	0	WNT4_FZD5_LRP5	WNT4 - (FZD5+LRP5)	WNT	Secreted Signaling	KEGG: hsa04310; PMID: 23209147
HES6+RETNLB+Goblet	Goblet	BMP4	BMPR1A_BMPR2	0.000546185	0	BMP4_BMPR1A_BMPR2	BMP4 - (BMPR1A+BMPR2)	BMP	Secreted Signaling	KEGG: hsa04350; PMID:26893264			EEC	HES6+RETNLB+Goblet	WNT4	FZD5_LRP5	0.000843958	0	WNT4_FZD5_LRP5	WNT4 - (FZD5+LRP5)	WNT	Secreted Signaling	KEGG: hsa04310; PMID: 23209147
Stromal	Goblet	BMP4	BMPR1A_BMPR2	0.00206636	0	BMP4_BMPR1A_BMPR2	BMP4 - (BMPR1A+BMPR2)	BMP	Secreted Signaling	KEGG: hsa04350; PMID:26893264			HES6+RETNLB+Goblet	Goblet	WNT4	FZD5_LRP5	0.000664773	0	WNT4_FZD5_LRP5	WNT4 - (FZD5+LRP5)	WNT	Secreted Signaling	KEGG: hsa04310; PMID: 23209147
HES6+RETNLB+Goblet	Paneth	BMP4	BMPR1A_BMPR2	0.000468282	0	BMP4_BMPR1A_BMPR2	BMP4 - (BMPR1A+BMPR2)	BMP	Secreted Signaling	KEGG: hsa04350; PMID:26893264			Goblet	Goblet	WNT4	FZD5_LRP5	0.000693321	0	WNT4_FZD5_LRP5	WNT4 - (FZD5+LRP5)	WNT	Secreted Signaling	KEGG: hsa04310; PMID: 23209147
Stromal	Paneth	BMP4	BMPR1A_BMPR2	0.00177199	0	BMP4_BMPR1A_BMPR2	BMP4 - (BMPR1A+BMPR2)	BMP	Secreted Signaling	KEGG: hsa04350; PMID:26893264			EEC	Goblet	WNT4	FZD5_LRP5	0.000822771	0	WNT4_FZD5_LRP5	WNT4 - (FZD5+LRP5)	WNT	Secreted Signaling	KEGG: hsa04310; PMID: 23209147
HES6+RETNLB+Goblet	EEC	BMP4	BMPR1A_BMPR2	0.000657517	0	BMP4_BMPR1A_BMPR2	BMP4 - (BMPR1A+BMPR2)	BMP	Secreted Signaling	KEGG: hsa04350; PMID:26893264			HES6+RETNLB+Goblet	Paneth	WNT4	FZD5_LRP5	0.000772566	0	WNT4_FZD5_LRP5	WNT4 - (FZD5+LRP5)	WNT	Secreted Signaling	KEGG: hsa04310; PMID: 23209147
Stromal	EEC	BMP4	BMPR1A_BMPR2	0.00248766	0	BMP4_BMPR1A_BMPR2	BMP4 - (BMPR1A+BMPR2)	BMP	Secreted Signaling	KEGG: hsa04350; PMID:26893264			Goblet	Paneth	WNT4	FZD5_LRP5	0.000805753	0	WNT4_FZD5_LRP5	WNT4 - (FZD5+LRP5)	WNT	Secreted Signaling	KEGG: hsa04310; PMID: 23209147
Stromal	Paneth	BMP5	ACVR1_ACVR2A	0.00102522	0	BMP5_ACVR1_ACVR2A	BMP5 - (ACVR1+ACVR2A)	BMP	Secreted Signaling	KEGG: hsa04350; PMID:26893264			EEC	Paneth	WNT4	FZD5_LRP5	0.000956175	0	WNT4_FZD5_LRP5	WNT4 - (FZD5+LRP5)	WNT	Secreted Signaling	KEGG: hsa04310; PMID: 23209147
Stromal	Paneth	BMP5	ACVR1_BMPR2	0.00106441	0	BMP5_ACVR1_BMPR2	BMP5 - (ACVR1+BMPR2)	BMP	Secreted Signaling	KEGG: hsa04350; PMID:26893264			HES6+RETNLB+Goblet	Tuft	WNT4	FZD5_LRP5	0.000986812	0	WNT4_FZD5_LRP5	WNT4 - (FZD5+LRP5)	WNT	Secreted Signaling	KEGG: hsa04310; PMID: 23209147
Stromal	EEC	BMP5	ACVR1_BMPR2	0.0022948	0	BMP5_ACVR1_BMPR2	BMP5 - (ACVR1+BMPR2)	BMP	Secreted Signaling	KEGG: hsa04350; PMID:26893264			Goblet	Tuft	WNT4	FZD5_LRP5	0.00102923	0	WNT4_FZD5_LRP5	WNT4 - (FZD5+LRP5)	WNT	Secreted Signaling	KEGG: hsa04310; PMID: 23209147
Stromal	Stem	BMP5	BMPR1A_ACVR2A	0.00120413	0	BMP5_BMPR1A_ACVR2A	BMP5 - (BMPR1A+ACVR2A)	BMP	Secreted Signaling	KEGG: hsa04350; PMID:26893264			EEC	Tuft	WNT4	FZD5_LRP5	0.00122132	0	WNT4_FZD5_LRP5	WNT4 - (FZD5+LRP5)	WNT	Secreted Signaling	KEGG: hsa04310; PMID: 23209147
Stromal	TA	BMP5	BMPR1A_ACVR2A	0.00151074	0	BMP5_BMPR1A_ACVR2A	BMP5 - (BMPR1A+ACVR2A)	BMP	Secreted Signaling	KEGG: hsa04350; PMID:26893264			HES6+RETNLB+Goblet	EEC	WNT4	FZD5_LRP5	0.000242337	0	WNT4_FZD5_LRP5	WNT4 - (FZD5+LRP5)	WNT	Secreted Signaling	KEGG: hsa04310; PMID: 23209147
Stromal	Immature Enterocytes	BMP5	BMPR1A_ACVR2A	0.00117583	0	BMP5_BMPR1A_ACVR2A	BMP5 - (BMPR1A+ACVR2A)	BMP	Secreted Signaling	KEGG: hsa04350; PMID:26893264			Goblet	EEC	WNT4	FZD5_LRP5	0.000252731	0	WNT4_FZD5_LRP5	WNT4 - (FZD5+LRP5)	WNT	Secreted Signaling	KEGG: hsa04310; PMID: 23209147
Stromal	Enterocytes	BMP5	BMPR1A_ACVR2A	0.00171364	0	BMP5_BMPR1A_ACVR2A	BMP5 - (BMPR1A+ACVR2A)	BMP	Secreted Signaling	KEGG: hsa04350; PMID:26893264			EEC	EEC	WNT4	FZD5_LRP5	0.000299944	0	WNT4_FZD5_LRP5	WNT4 - (FZD5+LRP5)	WNT	Secreted Signaling	KEGG: hsa04310; PMID: 23209147
Stromal	LCN2+CEACAM6+SLC+CCL20+Enterocytes	BMP5	BMPR1A_ACVR2A	0.00099609	0	BMP5_BMPR1A_ACVR2A	BMP5 - (BMPR1A+ACVR2A)	BMP	Secreted Signaling	KEGG: hsa04350; PMID:26893264			HES6+RETNLB+Goblet	Enterocytes+Goblet	WNT4	FZD1_LRP6	0.000144351	0	WNT4_FZD1_LRP6	WNT4 - (FZD1+LRP6)	WNT	Secreted Signaling	KEGG: hsa04310; PMID: 23209147
Stromal	Mature Enterocytes	BMP5	BMPR1A_ACVR2A	0.00207087	0	BMP5_BMPR1A_ACVR2A	BMP5 - (BMPR1A+ACVR2A)	BMP	Secreted Signaling	KEGG: hsa04350; PMID:26893264			Goblet	Enterocytes+Goblet	WNT4	FZD1_LRP6	0.000150541	0	WNT4_FZD1_LRP6	WNT4 - (FZD1+LRP6)	WNT	Secreted Signaling	KEGG: hsa04310; PMID: 23209147
Stromal	Enterocytes+Goblet	BMP5	BMPR1A_ACVR2A	0.00269335	0	BMP5_BMPR1A_ACVR2A	BMP5 - (BMPR1A+ACVR2A)	BMP	Secreted Signaling	KEGG: hsa04350; PMID:26893264			EEC	Enterocytes+Goblet	WNT4	FZD1_LRP6	0.000178666	0	WNT4_FZD1_LRP6	WNT4 - (FZD1+LRP6)	WNT	Secreted Signaling	KEGG: hsa04310; PMID: 23209147
Stromal	HES6+RETNLB+Goblet	BMP5	BMPR1A_ACVR2A	0.00113836	0	BMP5_BMPR1A_ACVR2A	BMP5 - (BMPR1A+ACVR2A)	BMP	Secreted Signaling	KEGG: hsa04350; PMID:26893264			HES6+RETNLB+Goblet	Stem	WNT4	FZD3_LRP6	6.47e-05	0	WNT4_FZD3_LRP6	WNT4 - (FZD3+LRP6)	WNT	Secreted Signaling	KEGG: hsa04310; PMID: 23209147
Stromal	Goblet	BMP5	BMPR1A_ACVR2A	0.00124007	0	BMP5_BMPR1A_ACVR2A	BMP5 - (BMPR1A+ACVR2A)	BMP	Secreted Signaling	KEGG: hsa04350; PMID:26893264			Goblet	Stem	WNT4	FZD3_LRP6	6.74e-05	0	WNT4_FZD3_LRP6	WNT4 - (FZD3+LRP6)	WNT	Secreted Signaling	KEGG: hsa04310; PMID: 23209147
Stromal	Paneth	BMP5	BMPR1A_ACVR2A	0.002225	0	BMP5_BMPR1A_ACVR2A	BMP5 - (BMPR1A+ACVR2A)	BMP	Secreted Signaling	KEGG: hsa04350; PMID:26893264			EEC	Stem	WNT4	FZD3_LRP6	8e-05	0	WNT4_FZD3_LRP6	WNT4 - (FZD3+LRP6)	WNT	Secreted Signaling	KEGG: hsa04310; PMID: 23209147
Stromal	Enterocytes+Goblet	BMP5	BMPR1A_ACVR2B	0.000696767	0	BMP5_BMPR1A_ACVR2B	BMP5 - (BMPR1A+ACVR2B)	BMP	Secreted Signaling	KEGG: hsa04350; PMID:26893264			HES6+RETNLB+Goblet	HES6+RETNLB+Goblet	WNT4	FZD3_LRP6	0.000113292	0	WNT4_FZD3_LRP6	WNT4 - (FZD3+LRP6)	WNT	Secreted Signaling	KEGG: hsa04310; PMID: 23209147
Stromal	Stem	BMP5	BMPR1A_BMPR2	0.00135129	0	BMP5_BMPR1A_BMPR2	BMP5 - (BMPR1A+BMPR2)	BMP	Secreted Signaling	KEGG: hsa04350; PMID:26893264			Goblet	HES6+RETNLB+Goblet	WNT4	FZD3_LRP6	0.000118149	0	WNT4_FZD3_LRP6	WNT4 - (FZD3+LRP6)	WNT	Secreted Signaling	KEGG: hsa04310; PMID: 23209147
Stromal	TA	BMP5	BMPR1A_BMPR2	0.00184377	0	BMP5_BMPR1A_BMPR2	BMP5 - (BMPR1A+BMPR2)	BMP	Secreted Signaling	KEGG: hsa04350; PMID:26893264			EEC	HES6+RETNLB+Goblet	WNT4	FZD3_LRP6	0.000140223	0	WNT4_FZD3_LRP6	WNT4 - (FZD3+LRP6)	WNT	Secreted Signaling	KEGG: hsa04310; PMID: 23209147
Stromal	Immature Enterocytes	BMP5	BMPR1A_BMPR2	0.00191248	0	BMP5_BMPR1A_BMPR2	BMP5 - (BMPR1A+BMPR2)	BMP	Secreted Signaling	KEGG: hsa04350; PMID:26893264			HES6+RETNLB+Goblet	Tuft	WNT4	FZD3_LRP6	0.000411733	0	WNT4_FZD3_LRP6	WNT4 - (FZD3+LRP6)	WNT	Secreted Signaling	KEGG: hsa04310; PMID: 23209147
Stromal	Enterocytes	BMP5	BMPR1A_BMPR2	0.00192177	0	BMP5_BMPR1A_BMPR2	BMP5 - (BMPR1A+BMPR2)	BMP	Secreted Signaling	KEGG: hsa04350; PMID:26893264			Goblet	Tuft	WNT4	FZD3_LRP6	0.000429401	0	WNT4_FZD3_LRP6	WNT4 - (FZD3+LRP6)	WNT	Secreted Signaling	KEGG: hsa04310; PMID: 23209147
Stromal	LCN2+CEACAM6+SLC+CCL20+Enterocytes	BMP5	BMPR1A_BMPR2	0.00173782	0	BMP5_BMPR1A_BMPR2	BMP5 - (BMPR1A+BMPR2)	BMP	Secreted Signaling	KEGG: hsa04350; PMID:26893264			EEC	Tuft	WNT4	FZD3_LRP6	0.0005096	0	WNT4_FZD3_LRP6	WNT4 - (FZD3+LRP6)	WNT	Secreted Signaling	KEGG: hsa04310; PMID: 23209147
Stromal	Mature Enterocytes	BMP5	BMPR1A_BMPR2	0.00213345	0	BMP5_BMPR1A_BMPR2	BMP5 - (BMPR1A+BMPR2)	BMP	Secreted Signaling	KEGG: hsa04350; PMID:26893264			HES6+RETNLB+Goblet	EEC	WNT4	FZD3_LRP6	0.000368001	0	WNT4_FZD3_LRP6	WNT4 - (FZD3+LRP6)	WNT	Secreted Signaling	KEGG: hsa04310; PMID: 23209147
Stromal	Enterocytes+Goblet	BMP5	BMPR1A_BMPR2	0.00330285	0	BMP5_BMPR1A_BMPR2	BMP5 - (BMPR1A+BMPR2)	BMP	Secreted Signaling	KEGG: hsa04350; PMID:26893264			Goblet	EEC	WNT4	FZD3_LRP6	0.000383791	0	WNT4_FZD3_LRP6	WNT4 - (FZD3+LRP6)	WNT	Secreted Signaling	KEGG: hsa04310; PMID: 23209147
Stromal	HES6+RETNLB+Goblet	BMP5	BMPR1A_BMPR2	0.00148565	0	BMP5_BMPR1A_BMPR2	BMP5 - (BMPR1A+BMPR2)	BMP	Secreted Signaling	KEGG: hsa04350; PMID:26893264			EEC	EEC	WNT4	FZD3_LRP6	0.000455475	0	WNT4_FZD3_LRP6	WNT4 - (FZD3+LRP6)	WNT	Secreted Signaling	KEGG: hsa04310; PMID: 23209147
Stromal	Goblet	BMP5	BMPR1A_BMPR2	0.00269341	0	BMP5_BMPR1A_BMPR2	BMP5 - (BMPR1A+BMPR2)	BMP	Secreted Signaling	KEGG: hsa04350; PMID:26893264			HES6+RETNLB+Goblet	Stem	WNT4	FZD5_LRP6	0.000447151	0	WNT4_FZD5_LRP6	WNT4 - (FZD5+LRP6)	WNT	Secreted Signaling	KEGG: hsa04310; PMID: 23209147
Stromal	Paneth	BMP5	BMPR1A_BMPR2	0.00230989	0	BMP5_BMPR1A_BMPR2	BMP5 - (BMPR1A+BMPR2)	BMP	Secreted Signaling	KEGG: hsa04350; PMID:26893264			Goblet	Stem	WNT4	FZD5_LRP6	0.000466341	0	WNT4_FZD5_LRP6	WNT4 - (FZD5+LRP6)	WNT	Secreted Signaling	KEGG: hsa04310; PMID: 23209147
Stromal	EEC	BMP5	BMPR1A_BMPR2	0.0032426	0	BMP5_BMPR1A_BMPR2	BMP5 - (BMPR1A+BMPR2)	BMP	Secreted Signaling	KEGG: hsa04350; PMID:26893264			EEC	Stem	WNT4	FZD5_LRP6	0.000553435	0	WNT4_FZD5_LRP6	WNT4 - (FZD5+LRP6)	WNT	Secreted Signaling	KEGG: hsa04310; PMID: 23209147
Plasma	Paneth	BMP6	ACVR1_ACVR2A	0.000171818	0	BMP6_ACVR1_ACVR2A	BMP6 - (ACVR1+ACVR2A)	BMP	Secreted Signaling	KEGG: hsa04350; PMID:26893264			HES6+RETNLB+Goblet	TA	WNT4	FZD5_LRP6	0.000457216	0	WNT4_FZD5_LRP6	WNT4 - (FZD5+LRP6)	WNT	Secreted Signaling	KEGG: hsa04310; PMID: 23209147
Plasma	Paneth	BMP6	ACVR1_BMPR2	0.000178395	0	BMP6_ACVR1_BMPR2	BMP6 - (ACVR1+BMPR2)	BMP	Secreted Signaling	KEGG: hsa04350; PMID:26893264			Goblet	TA	WNT4	FZD5_LRP6	0.000476839	0	WNT4_FZD5_LRP6	WNT4 - (FZD5+LRP6)	WNT	Secreted Signaling	KEGG: hsa04310; PMID: 23209147
Plasma	EEC	BMP6	ACVR1_BMPR2	0.000384971	0	BMP6_ACVR1_BMPR2	BMP6 - (ACVR1+BMPR2)	BMP	Secreted Signaling	KEGG: hsa04350; PMID:26893264			EEC	TA	WNT4	FZD5_LRP6	0.000565892	0	WNT4_FZD5_LRP6	WNT4 - (FZD5+LRP6)	WNT	Secreted Signaling	KEGG: hsa04310; PMID: 23209147
Plasma	Stem	BMP6	BMPR1A_ACVR2A	0.000201838	0	BMP6_BMPR1A_ACVR2A	BMP6 - (BMPR1A+ACVR2A)	BMP	Secreted Signaling	KEGG: hsa04350; PMID:26893264			HES6+RETNLB+Goblet	Immature Enterocytes	WNT4	FZD5_LRP6	0.000558371	0	WNT4_FZD5_LRP6	WNT4 - (FZD5+LRP6)	WNT	Secreted Signaling	KEGG: hsa04310; PMID: 23209147
Plasma	TA	BMP6	BMPR1A_ACVR2A	0.000253356	0	BMP6_BMPR1A_ACVR2A	BMP6 - (BMPR1A+ACVR2A)	BMP	Secreted Signaling	KEGG: hsa04350; PMID:26893264			Goblet	Immature Enterocytes	WNT4	FZD5_LRP6	0.000582342	0	WNT4_FZD5_LRP6	WNT4 - (FZD5+LRP6)	WNT	Secreted Signaling	KEGG: hsa04310; PMID: 23209147
Plasma	Immature Enterocytes	BMP6	BMPR1A_ACVR2A	0.000197111	0	BMP6_BMPR1A_ACVR2A	BMP6 - (BMPR1A+ACVR2A)	BMP	Secreted Signaling	KEGG: hsa04350; PMID:26893264			EEC	Immature Enterocytes	WNT4	FZD5_LRP6	0.000691086	0	WNT4_FZD5_LRP6	WNT4 - (FZD5+LRP6)	WNT	Secreted Signaling	KEGG: hsa04310; PMID: 23209147
Plasma	Enterocytes	BMP6	BMPR1A_ACVR2A	0.000287502	0	BMP6_BMPR1A_ACVR2A	BMP6 - (BMPR1A+ACVR2A)	BMP	Secreted Signaling	KEGG: hsa04350; PMID:26893264			HES6+RETNLB+Goblet	Enterocytes	WNT4	FZD5_LRP6	0.000536152	0	WNT4_FZD5_LRP6	WNT4 - (FZD5+LRP6)	WNT	Secreted Signaling	KEGG: hsa04310; PMID: 23209147
Plasma	LCN2+CEACAM6+SLC+CCL20+Enterocytes	BMP6	BMPR1A_ACVR2A	0.000166925	0	BMP6_BMPR1A_ACVR2A	BMP6 - (BMPR1A+ACVR2A)	BMP	Secreted Signaling	KEGG: hsa04350; PMID:26893264			Goblet	Enterocytes	WNT4	FZD5_LRP6	0.000559168	0	WNT4_FZD5_LRP6	WNT4 - (FZD5+LRP6)	WNT	Secreted Signaling	KEGG: hsa04310; PMID: 23209147
Plasma	Mature Enterocytes	BMP6	BMPR1A_ACVR2A	0.000347542	0	BMP6_BMPR1A_ACVR2A	BMP6 - (BMPR1A+ACVR2A)	BMP	Secreted Signaling	KEGG: hsa04350; PMID:26893264			EEC	Enterocytes	WNT4	FZD5_LRP6	0.000663585	0	WNT4_FZD5_LRP6	WNT4 - (FZD5+LRP6)	WNT	Secreted Signaling	KEGG: hsa04310; PMID: 23209147
Plasma	Enterocytes+Goblet	BMP6	BMPR1A_ACVR2A	0.000452394	0	BMP6_BMPR1A_ACVR2A	BMP6 - (BMPR1A+ACVR2A)	BMP	Secreted Signaling	KEGG: hsa04350; PMID:26893264			HES6+RETNLB+Goblet	LCN2+CEACAM6+SLC+CCL20+Enterocytes	WNT4	FZD5_LRP6	0.000252756	0	WNT4_FZD5_LRP6	WNT4 - (FZD5+LRP6)	WNT	Secreted Signaling	KEGG: hsa04310; PMID: 23209147
Plasma	HES6+RETNLB+Goblet	BMP6	BMPR1A_ACVR2A	0.000190788	0	BMP6_BMPR1A_ACVR2A	BMP6 - (BMPR1A+ACVR2A)	BMP	Secreted Signaling	KEGG: hsa04350; PMID:26893264			Goblet	LCN2+CEACAM6+SLC+CCL20+Enterocytes	WNT4	FZD5_LRP6	0.000263597	0	WNT4_FZD5_LRP6	WNT4 - (FZD5+LRP6)	WNT	Secreted Signaling	KEGG: hsa04310; PMID: 23209147
Plasma	Goblet	BMP6	BMPR1A_ACVR2A	0.000207865	0	BMP6_BMPR1A_ACVR2A	BMP6 - (BMPR1A+ACVR2A)	BMP	Secreted Signaling	KEGG: hsa04350; PMID:26893264			EEC	LCN2+CEACAM6+SLC+CCL20+Enterocytes	WNT4	FZD5_LRP6	0.000312839	0	WNT4_FZD5_LRP6	WNT4 - (FZD5+LRP6)	WNT	Secreted Signaling	KEGG: hsa04310; PMID: 23209147
Plasma	Paneth	BMP6	BMPR1A_ACVR2A	0.000373494	0	BMP6_BMPR1A_ACVR2A	BMP6 - (BMPR1A+ACVR2A)	BMP	Secreted Signaling	KEGG: hsa04350; PMID:26893264			HES6+RETNLB+Goblet	Mature Enterocytes	WNT4	FZD5_LRP6	0.000506485	0	WNT4_FZD5_LRP6	WNT4 - (FZD5+LRP6)	WNT	Secreted Signaling	KEGG: hsa04310; PMID: 23209147
Plasma	Enterocytes+Goblet	BMP6	BMPR1A_ACVR2B	0.000116721	0	BMP6_BMPR1A_ACVR2B	BMP6 - (BMPR1A+ACVR2B)	BMP	Secreted Signaling	KEGG: hsa04350; PMID:26893264			Goblet	Mature Enterocytes	WNT4	FZD5_LRP6	0.000528227	0	WNT4_FZD5_LRP6	WNT4 - (FZD5+LRP6)	WNT	Secreted Signaling	KEGG: hsa04310; PMID: 23209147
Plasma	Stem	BMP6	BMPR1A_BMPR2	0.000226548	0	BMP6_BMPR1A_BMPR2	BMP6 - (BMPR1A+BMPR2)	BMP	Secreted Signaling	KEGG: hsa04350; PMID:26893264			EEC	Mature Enterocytes	WNT4	FZD5_LRP6	0.000626868	0	WNT4_FZD5_LRP6	WNT4 - (FZD5+LRP6)	WNT	Secreted Signaling	KEGG: hsa04310; PMID: 23209147
Plasma	TA	BMP6	BMPR1A_BMPR2	0.000309345	0	BMP6_BMPR1A_BMPR2	BMP6 - (BMPR1A+BMPR2)	BMP	Secreted Signaling	KEGG: hsa04350; PMID:26893264			HES6+RETNLB+Goblet	BEST4+	WNT4	FZD5_LRP6	0.000533702	0	WNT4_FZD5_LRP6	WNT4 - (FZD5+LRP6)	WNT	Secreted Signaling	KEGG: hsa04310; PMID: 23209147
Plasma	Immature Enterocytes	BMP6	BMPR1A_BMPR2	0.000320932	0	BMP6_BMPR1A_BMPR2	BMP6 - (BMPR1A+BMPR2)	BMP	Secreted Signaling	KEGG: hsa04350; PMID:26893264			Goblet	BEST4+	WNT4	FZD5_LRP6	0.000556613	0	WNT4_FZD5_LRP6	WNT4 - (FZD5+LRP6)	WNT	Secreted Signaling	KEGG: hsa04310; PMID: 23209147
Plasma	Enterocytes	BMP6	BMPR1A_BMPR2	0.000322518	0	BMP6_BMPR1A_BMPR2	BMP6 - (BMPR1A+BMPR2)	BMP	Secreted Signaling	KEGG: hsa04350; PMID:26893264			EEC	BEST4+	WNT4	FZD5_LRP6	0.000660554	0	WNT4_FZD5_LRP6	WNT4 - (FZD5+LRP6)	WNT	Secreted Signaling	KEGG: hsa04310; PMID: 23209147
Plasma	LCN2+CEACAM6+SLC+CCL20+Enterocytes	BMP6	BMPR1A_BMPR2	0.000291509	0	BMP6_BMPR1A_BMPR2	BMP6 - (BMPR1A+BMPR2)	BMP	Secreted Signaling	KEGG: hsa04350; PMID:26893264			HES6+RETNLB+Goblet	Enterocytes+Goblet	WNT4	FZD5_LRP6	0.000610819	0	WNT4_FZD5_LRP6	WNT4 - (FZD5+LRP6)	WNT	Secreted Signaling	KEGG: hsa04310; PMID: 23209147
Plasma	Mature Enterocytes	BMP6	BMPR1A_BMPR2	0.000358074	0	BMP6_BMPR1A_BMPR2	BMP6 - (BMPR1A+BMPR2)	BMP	Secreted Signaling	KEGG: hsa04350; PMID:26893264			Goblet	Enterocytes+Goblet	WNT4	FZD5_LRP6	0.000637047	0	WNT4_FZD5_LRP6	WNT4 - (FZD5+LRP6)	WNT	Secreted Signaling	KEGG: hsa04310; PMID: 23209147
Plasma	Enterocytes+Goblet	BMP6	BMPR1A_BMPR2	0.000555227	0	BMP6_BMPR1A_BMPR2	BMP6 - (BMPR1A+BMPR2)	BMP	Secreted Signaling	KEGG: hsa04350; PMID:26893264			EEC	Enterocytes+Goblet	WNT4	FZD5_LRP6	0.000755995	0	WNT4_FZD5_LRP6	WNT4 - (FZD5+LRP6)	WNT	Secreted Signaling	KEGG: hsa04310; PMID: 23209147
Plasma	HES6+RETNLB+Goblet	BMP6	BMPR1A_BMPR2	0.000249101	0	BMP6_BMPR1A_BMPR2	BMP6 - (BMPR1A+BMPR2)	BMP	Secreted Signaling	KEGG: hsa04350; PMID:26893264			HES6+RETNLB+Goblet	HES6+RETNLB+Goblet	WNT4	FZD5_LRP6	0.000413388	0	WNT4_FZD5_LRP6	WNT4 - (FZD5+LRP6)	WNT	Secreted Signaling	KEGG: hsa04310; PMID: 23209147
Plasma	Goblet	BMP6	BMPR1A_BMPR2	0.000452311	0	BMP6_BMPR1A_BMPR2	BMP6 - (BMPR1A+BMPR2)	BMP	Secreted Signaling	KEGG: hsa04350; PMID:26893264			Goblet	HES6+RETNLB+Goblet	WNT4	FZD5_LRP6	0.000431131	0	WNT4_FZD5_LRP6	WNT4 - (FZD5+LRP6)	WNT	Secreted Signaling	KEGG: hsa04310; PMID: 23209147
Plasma	Paneth	BMP6	BMPR1A_BMPR2	0.000387788	0	BMP6_BMPR1A_BMPR2	BMP6 - (BMPR1A+BMPR2)	BMP	Secreted Signaling	KEGG: hsa04350; PMID:26893264			EEC	HES6+RETNLB+Goblet	WNT4	FZD5_LRP6	0.000511646	0	WNT4_FZD5_LRP6	WNT4 - (FZD5+LRP6)	WNT	Secreted Signaling	KEGG: hsa04310; PMID: 23209147
Plasma	EEC	BMP6	BMPR1A_BMPR2	0.000544506	0	BMP6_BMPR1A_BMPR2	BMP6 - (BMPR1A+BMPR2)	BMP	Secreted Signaling	KEGG: hsa04350; PMID:26893264			HES6+RETNLB+Goblet	Goblet	WNT4	FZD5_LRP6	0.000280745	0	WNT4_FZD5_LRP6	WNT4 - (FZD5+LRP6)	WNT	Secreted Signaling	KEGG: hsa04310; PMID: 23209147
Mature Enterocytes	Paneth	BMP8B	ACVR1_ACVR2A	9.41e-05	0	BMP8B_ACVR1_ACVR2A	BMP8B - (ACVR1+ACVR2A)	BMP	Secreted Signaling	KEGG: hsa04350; PMID:26893264			Goblet	Goblet	WNT4	FZD5_LRP6	0.000292788	0	WNT4_FZD5_LRP6	WNT4 - (FZD5+LRP6)	WNT	Secreted Signaling	KEGG: hsa04310; PMID: 23209147
Enterocytes+Goblet	Paneth	BMP8B	ACVR1_ACVR2A	6.77e-05	0	BMP8B_ACVR1_ACVR2A	BMP8B - (ACVR1+ACVR2A)	BMP	Secreted Signaling	KEGG: hsa04350; PMID:26893264			EEC	Goblet	WNT4	FZD5_LRP6	0.000347481	0	WNT4_FZD5_LRP6	WNT4 - (FZD5+LRP6)	WNT	Secreted Signaling	KEGG: hsa04310; PMID: 23209147
Paneth	Paneth	BMP8B	ACVR1_ACVR2A	0.000106599	0	BMP8B_ACVR1_ACVR2A	BMP8B - (ACVR1+ACVR2A)	BMP	Secreted Signaling	KEGG: hsa04350; PMID:26893264			HES6+RETNLB+Goblet	Paneth	WNT4	FZD5_LRP6	0.000350572	0	WNT4_FZD5_LRP6	WNT4 - (FZD5+LRP6)	WNT	Secreted Signaling	KEGG: hsa04310; PMID: 23209147
Mature Enterocytes	Paneth	BMP8B	ACVR1_BMPR2	9.77e-05	0	BMP8B_ACVR1_BMPR2	BMP8B - (ACVR1+BMPR2)	BMP	Secreted Signaling	KEGG: hsa04350; PMID:26893264			Goblet	Paneth	WNT4	FZD5_LRP6	0.000365613	0	WNT4_FZD5_LRP6	WNT4 - (FZD5+LRP6)	WNT	Secreted Signaling	KEGG: hsa04310; PMID: 23209147
Enterocytes+Goblet	Paneth	BMP8B	ACVR1_BMPR2	7.03e-05	0	BMP8B_ACVR1_BMPR2	BMP8B - (ACVR1+BMPR2)	BMP	Secreted Signaling	KEGG: hsa04350; PMID:26893264			EEC	Paneth	WNT4	FZD5_LRP6	0.000433903	0	WNT4_FZD5_LRP6	WNT4 - (FZD5+LRP6)	WNT	Secreted Signaling	KEGG: hsa04310; PMID: 23209147
Paneth	Paneth	BMP8B	ACVR1_BMPR2	0.00011068	0	BMP8B_ACVR1_BMPR2	BMP8B - (ACVR1+BMPR2)	BMP	Secreted Signaling	KEGG: hsa04350; PMID:26893264			HES6+RETNLB+Goblet	Tuft	WNT4	FZD5_LRP6	0.000560027	0	WNT4_FZD5_LRP6	WNT4 - (FZD5+LRP6)	WNT	Secreted Signaling	KEGG: hsa04310; PMID: 23209147
Mature Enterocytes	EEC	BMP8B	ACVR1_BMPR2	0.000210738	0	BMP8B_ACVR1_BMPR2	BMP8B - (ACVR1+BMPR2)	BMP	Secreted Signaling	KEGG: hsa04350; PMID:26893264			Goblet	Tuft	WNT4	FZD5_LRP6	0.000584068	0	WNT4_FZD5_LRP6	WNT4 - (FZD5+LRP6)	WNT	Secreted Signaling	KEGG: hsa04310; PMID: 23209147
Enterocytes+Goblet	EEC	BMP8B	ACVR1_BMPR2	0.000151789	0	BMP8B_ACVR1_BMPR2	BMP8B - (ACVR1+BMPR2)	BMP	Secreted Signaling	KEGG: hsa04350; PMID:26893264			EEC	Tuft	WNT4	FZD5_LRP6	0.000693134	0	WNT4_FZD5_LRP6	WNT4 - (FZD5+LRP6)	WNT	Secreted Signaling	KEGG: hsa04310; PMID: 23209147
Paneth	EEC	BMP8B	ACVR1_BMPR2	0.00023885	0	BMP8B_ACVR1_BMPR2	BMP8B - (ACVR1+BMPR2)	BMP	Secreted Signaling	KEGG: hsa04350; PMID:26893264			HES6+RETNLB+Goblet	EEC	WNT4	FZD5_LRP6	0.000270966	0	WNT4_FZD5_LRP6	WNT4 - (FZD5+LRP6)	WNT	Secreted Signaling	KEGG: hsa04310; PMID: 23209147
Mature Enterocytes	Stem	BMP8B	BMPR1A_ACVR2A	0.000110485	0	BMP8B_BMPR1A_ACVR2A	BMP8B - (BMPR1A+ACVR2A)	BMP	Secreted Signaling	KEGG: hsa04350; PMID:26893264			Goblet	EEC	WNT4	FZD5_LRP6	0.000282589	0	WNT4_FZD5_LRP6	WNT4 - (FZD5+LRP6)	WNT	Secreted Signaling	KEGG: hsa04310; PMID: 23209147
Enterocytes+Goblet	Stem	BMP8B	BMPR1A_ACVR2A	7.96e-05	0	BMP8B_BMPR1A_ACVR2A	BMP8B - (BMPR1A+ACVR2A)	BMP	Secreted Signaling	KEGG: hsa04350; PMID:26893264			EEC	EEC	WNT4	FZD5_LRP6	0.000335378	0	WNT4_FZD5_LRP6	WNT4 - (FZD5+LRP6)	WNT	Secreted Signaling	KEGG: hsa04310; PMID: 23209147
Paneth	Stem	BMP8B	BMPR1A_ACVR2A	0.000125225	0	BMP8B_BMPR1A_ACVR2A	BMP8B - (BMPR1A+ACVR2A)	BMP	Secreted Signaling	KEGG: hsa04350; PMID:26893264			Enterocytes	Enterocytes+Goblet	WNT5A	FZD1	2.67e-05	0	WNT5A_FZD1	WNT5A - FZD1	ncWNT	Secreted Signaling	KEGG: hsa04310
Mature Enterocytes	TA	BMP8B	BMPR1A_ACVR2A	0.000138688	0	BMP8B_BMPR1A_ACVR2A	BMP8B - (BMPR1A+ACVR2A)	BMP	Secreted Signaling	KEGG: hsa04350; PMID:26893264			LCN2+CEACAM6+SLC+CCL20+Enterocytes	Enterocytes+Goblet	WNT5A	FZD1	0.000122559	0	WNT5A_FZD1	WNT5A - FZD1	ncWNT	Secreted Signaling	KEGG: hsa04310
Enterocytes+Goblet	TA	BMP8B	BMPR1A_ACVR2A	9.99e-05	0	BMP8B_BMPR1A_ACVR2A	BMP8B - (BMPR1A+ACVR2A)	BMP	Secreted Signaling	KEGG: hsa04350; PMID:26893264			Mature Enterocytes	Enterocytes+Goblet	WNT5A	FZD1	6.3e-05	0	WNT5A_FZD1	WNT5A - FZD1	ncWNT	Secreted Signaling	KEGG: hsa04310
Paneth	TA	BMP8B	BMPR1A_ACVR2A	0.00015719	0	BMP8B_BMPR1A_ACVR2A	BMP8B - (BMPR1A+ACVR2A)	BMP	Secreted Signaling	KEGG: hsa04350; PMID:26893264			Enterocytes+Goblet	Enterocytes+Goblet	WNT5A	FZD1	4.91e-05	0	WNT5A_FZD1	WNT5A - FZD1	ncWNT	Secreted Signaling	KEGG: hsa04310
Mature Enterocytes	Immature Enterocytes	BMP8B	BMPR1A_ACVR2A	0.000107897	0	BMP8B_BMPR1A_ACVR2A	BMP8B - (BMPR1A+ACVR2A)	BMP	Secreted Signaling	KEGG: hsa04350; PMID:26893264			Stromal	Enterocytes+Goblet	WNT5A	FZD1	0.000204884	0	WNT5A_FZD1	WNT5A - FZD1	ncWNT	Secreted Signaling	KEGG: hsa04310
Enterocytes+Goblet	Immature Enterocytes	BMP8B	BMPR1A_ACVR2A	7.77e-05	0	BMP8B_BMPR1A_ACVR2A	BMP8B - (BMPR1A+ACVR2A)	BMP	Secreted Signaling	KEGG: hsa04350; PMID:26893264			Enterocytes	Stem	WNT5A	FZD3	8.68e-06	0	WNT5A_FZD3	WNT5A - FZD3	ncWNT	Secreted Signaling	KEGG: hsa04310
Paneth	Immature Enterocytes	BMP8B	BMPR1A_ACVR2A	0.000122292	0	BMP8B_BMPR1A_ACVR2A	BMP8B - (BMPR1A+ACVR2A)	BMP	Secreted Signaling	KEGG: hsa04350; PMID:26893264			LCN2+CEACAM6+SLC+CCL20+Enterocytes	Stem	WNT5A	FZD3	3.99e-05	0	WNT5A_FZD3	WNT5A - FZD3	ncWNT	Secreted Signaling	KEGG: hsa04310
Mature Enterocytes	Enterocytes	BMP8B	BMPR1A_ACVR2A	0.000157383	0	BMP8B_BMPR1A_ACVR2A	BMP8B - (BMPR1A+ACVR2A)	BMP	Secreted Signaling	KEGG: hsa04350; PMID:26893264			Mature Enterocytes	Stem	WNT5A	FZD3	2.05e-05	0	WNT5A_FZD3	WNT5A - FZD3	ncWNT	Secreted Signaling	KEGG: hsa04310
Enterocytes+Goblet	Enterocytes	BMP8B	BMPR1A_ACVR2A	0.000113359	0	BMP8B_BMPR1A_ACVR2A	BMP8B - (BMPR1A+ACVR2A)	BMP	Secreted Signaling	KEGG: hsa04350; PMID:26893264			Enterocytes+Goblet	Stem	WNT5A	FZD3	1.6e-05	0	WNT5A_FZD3	WNT5A - FZD3	ncWNT	Secreted Signaling	KEGG: hsa04310
Paneth	Enterocytes	BMP8B	BMPR1A_ACVR2A	0.000178378	0	BMP8B_BMPR1A_ACVR2A	BMP8B - (BMPR1A+ACVR2A)	BMP	Secreted Signaling	KEGG: hsa04350; PMID:26893264			Stromal	Stem	WNT5A	FZD3	6.67e-05	0	WNT5A_FZD3	WNT5A - FZD3	ncWNT	Secreted Signaling	KEGG: hsa04310
Mature Enterocytes	LCN2+CEACAM6+SLC+CCL20+Enterocytes	BMP8B	BMPR1A_ACVR2A	9.14e-05	0	BMP8B_BMPR1A_ACVR2A	BMP8B - (BMPR1A+ACVR2A)	BMP	Secreted Signaling	KEGG: hsa04350; PMID:26893264			Enterocytes	HES6+RETNLB+Goblet	WNT5A	FZD3	1.87e-05	0	WNT5A_FZD3	WNT5A - FZD3	ncWNT	Secreted Signaling	KEGG: hsa04310
Enterocytes+Goblet	LCN2+CEACAM6+SLC+CCL20+Enterocytes	BMP8B	BMPR1A_ACVR2A	6.58e-05	0	BMP8B_BMPR1A_ACVR2A	BMP8B - (BMPR1A+ACVR2A)	BMP	Secreted Signaling	KEGG: hsa04350; PMID:26893264			LCN2+CEACAM6+SLC+CCL20+Enterocytes	HES6+RETNLB+Goblet	WNT5A	FZD3	8.59e-05	0	WNT5A_FZD3	WNT5A - FZD3	ncWNT	Secreted Signaling	KEGG: hsa04310
Paneth	LCN2+CEACAM6+SLC+CCL20+Enterocytes	BMP8B	BMPR1A_ACVR2A	0.000103563	0	BMP8B_BMPR1A_ACVR2A	BMP8B - (BMPR1A+ACVR2A)	BMP	Secreted Signaling	KEGG: hsa04350; PMID:26893264			Mature Enterocytes	HES6+RETNLB+Goblet	WNT5A	FZD3	4.42e-05	0	WNT5A_FZD3	WNT5A - FZD3	ncWNT	Secreted Signaling	KEGG: hsa04310
Mature Enterocytes	Mature Enterocytes	BMP8B	BMPR1A_ACVR2A	0.000190252	0	BMP8B_BMPR1A_ACVR2A	BMP8B - (BMPR1A+ACVR2A)	BMP	Secreted Signaling	KEGG: hsa04350; PMID:26893264			Enterocytes+Goblet	HES6+RETNLB+Goblet	WNT5A	FZD3	3.44e-05	0	WNT5A_FZD3	WNT5A - FZD3	ncWNT	Secreted Signaling	KEGG: hsa04310
Enterocytes+Goblet	Mature Enterocytes	BMP8B	BMPR1A_ACVR2A	0.000137036	0	BMP8B_BMPR1A_ACVR2A	BMP8B - (BMPR1A+ACVR2A)	BMP	Secreted Signaling	KEGG: hsa04350; PMID:26893264			Stromal	HES6+RETNLB+Goblet	WNT5A	FZD3	0.000143683	0	WNT5A_FZD3	WNT5A - FZD3	ncWNT	Secreted Signaling	KEGG: hsa04310
Paneth	Mature Enterocytes	BMP8B	BMPR1A_ACVR2A	0.000215631	0	BMP8B_BMPR1A_ACVR2A	BMP8B - (BMPR1A+ACVR2A)	BMP	Secreted Signaling	KEGG: hsa04350; PMID:26893264			Enterocytes	Tuft	WNT5A	FZD3	0.000132729	0	WNT5A_FZD3	WNT5A - FZD3	ncWNT	Secreted Signaling	KEGG: hsa04310
Mature Enterocytes	Enterocytes+Goblet	BMP8B	BMPR1A_ACVR2A	0.000247661	0	BMP8B_BMPR1A_ACVR2A	BMP8B - (BMPR1A+ACVR2A)	BMP	Secreted Signaling	KEGG: hsa04350; PMID:26893264			LCN2+CEACAM6+SLC+CCL20+Enterocytes	Tuft	WNT5A	FZD3	0.000609887	0	WNT5A_FZD3	WNT5A - FZD3	ncWNT	Secreted Signaling	KEGG: hsa04310
Enterocytes+Goblet	Enterocytes+Goblet	BMP8B	BMPR1A_ACVR2A	0.000178391	0	BMP8B_BMPR1A_ACVR2A	BMP8B - (BMPR1A+ACVR2A)	BMP	Secreted Signaling	KEGG: hsa04350; PMID:26893264			Mature Enterocytes	Tuft	WNT5A	FZD3	0.000313469	0	WNT5A_FZD3	WNT5A - FZD3	ncWNT	Secreted Signaling	KEGG: hsa04310
Paneth	Enterocytes+Goblet	BMP8B	BMPR1A_ACVR2A	0.000280693	0	BMP8B_BMPR1A_ACVR2A	BMP8B - (BMPR1A+ACVR2A)	BMP	Secreted Signaling	KEGG: hsa04350; PMID:26893264			Enterocytes+Goblet	Tuft	WNT5A	FZD3	0.00024435	0	WNT5A_FZD3	WNT5A - FZD3	ncWNT	Secreted Signaling	KEGG: hsa04310
Mature Enterocytes	HES6+RETNLB+Goblet	BMP8B	BMPR1A_ACVR2A	0.000104435	0	BMP8B_BMPR1A_ACVR2A	BMP8B - (BMPR1A+ACVR2A)	BMP	Secreted Signaling	KEGG: hsa04350; PMID:26893264			Stromal	Tuft	WNT5A	FZD3	0.00101922	0	WNT5A_FZD3	WNT5A - FZD3	ncWNT	Secreted Signaling	KEGG: hsa04310
Enterocytes+Goblet	HES6+RETNLB+Goblet	BMP8B	BMPR1A_ACVR2A	7.52e-05	0	BMP8B_BMPR1A_ACVR2A	BMP8B - (BMPR1A+ACVR2A)	BMP	Secreted Signaling	KEGG: hsa04350; PMID:26893264			Enterocytes	EEC	WNT5A	FZD3	0.000176025	0	WNT5A_FZD3	WNT5A - FZD3	ncWNT	Secreted Signaling	KEGG: hsa04310
Paneth	HES6+RETNLB+Goblet	BMP8B	BMPR1A_ACVR2A	0.000118369	0	BMP8B_BMPR1A_ACVR2A	BMP8B - (BMPR1A+ACVR2A)	BMP	Secreted Signaling	KEGG: hsa04350; PMID:26893264			LCN2+CEACAM6+SLC+CCL20+Enterocytes	EEC	WNT5A	FZD3	0.0008087	0	WNT5A_FZD3	WNT5A - FZD3	ncWNT	Secreted Signaling	KEGG: hsa04310
Mature Enterocytes	Goblet	BMP8B	BMPR1A_ACVR2A	0.000113783	0	BMP8B_BMPR1A_ACVR2A	BMP8B - (BMPR1A+ACVR2A)	BMP	Secreted Signaling	KEGG: hsa04350; PMID:26893264			Mature Enterocytes	EEC	WNT5A	FZD3	0.000415695	0	WNT5A_FZD3	WNT5A - FZD3	ncWNT	Secreted Signaling	KEGG: hsa04310
Enterocytes+Goblet	Goblet	BMP8B	BMPR1A_ACVR2A	8.2e-05	0	BMP8B_BMPR1A_ACVR2A	BMP8B - (BMPR1A+ACVR2A)	BMP	Secreted Signaling	KEGG: hsa04350; PMID:26893264			Enterocytes+Goblet	EEC	WNT5A	FZD3	0.000324044	0	WNT5A_FZD3	WNT5A - FZD3	ncWNT	Secreted Signaling	KEGG: hsa04310
Paneth	Goblet	BMP8B	BMPR1A_ACVR2A	0.000128964	0	BMP8B_BMPR1A_ACVR2A	BMP8B - (BMPR1A+ACVR2A)	BMP	Secreted Signaling	KEGG: hsa04350; PMID:26893264			Stromal	EEC	WNT5A	FZD3	0.00135129	0	WNT5A_FZD3	WNT5A - FZD3	ncWNT	Secreted Signaling	KEGG: hsa04310
Mature Enterocytes	Paneth	BMP8B	BMPR1A_ACVR2A	0.000204462	0	BMP8B_BMPR1A_ACVR2A	BMP8B - (BMPR1A+ACVR2A)	BMP	Secreted Signaling	KEGG: hsa04350; PMID:26893264			Enterocytes	Stem	WNT5A	FZD5	0.000415166	0	WNT5A_FZD5	WNT5A - FZD5	ncWNT	Secreted Signaling	KEGG: hsa04310
Enterocytes+Goblet	Paneth	BMP8B	BMPR1A_ACVR2A	0.000147271	0	BMP8B_BMPR1A_ACVR2A	BMP8B - (BMPR1A+ACVR2A)	BMP	Secreted Signaling	KEGG: hsa04350; PMID:26893264			LCN2+CEACAM6+SLC+CCL20+Enterocytes	Stem	WNT5A	FZD5	0.00190574	0	WNT5A_FZD5	WNT5A - FZD5	ncWNT	Secreted Signaling	KEGG: hsa04310
Paneth	Paneth	BMP8B	BMPR1A_ACVR2A	0.000231734	0	BMP8B_BMPR1A_ACVR2A	BMP8B - (BMPR1A+ACVR2A)	BMP	Secreted Signaling	KEGG: hsa04350; PMID:26893264			Mature Enterocytes	Stem	WNT5A	FZD5	0.000980127	0	WNT5A_FZD5	WNT5A - FZD5	ncWNT	Secreted Signaling	KEGG: hsa04310
Mature Enterocytes	Enterocytes+Goblet	BMP8B	BMPR1A_ACVR2B	6.39e-05	0	BMP8B_BMPR1A_ACVR2B	BMP8B - (BMPR1A+ACVR2B)	BMP	Secreted Signaling	KEGG: hsa04350; PMID:26893264			Enterocytes+Goblet	Stem	WNT5A	FZD5	0.000764126	0	WNT5A_FZD5	WNT5A - FZD5	ncWNT	Secreted Signaling	KEGG: hsa04310
Enterocytes+Goblet	Enterocytes+Goblet	BMP8B	BMPR1A_ACVR2B	4.6e-05	0	BMP8B_BMPR1A_ACVR2B	BMP8B - (BMPR1A+ACVR2B)	BMP	Secreted Signaling	KEGG: hsa04350; PMID:26893264			Stromal	Stem	WNT5A	FZD5	0.00318204	0	WNT5A_FZD5	WNT5A - FZD5	ncWNT	Secreted Signaling	KEGG: hsa04310
Paneth	Enterocytes+Goblet	BMP8B	BMPR1A_ACVR2B	7.24e-05	0	BMP8B_BMPR1A_ACVR2B	BMP8B - (BMPR1A+ACVR2B)	BMP	Secreted Signaling	KEGG: hsa04350; PMID:26893264			Enterocytes	TA	WNT5A	FZD5	0.000434112	0	WNT5A_FZD5	WNT5A - FZD5	ncWNT	Secreted Signaling	KEGG: hsa04310
Mature Enterocytes	Stem	BMP8B	BMPR1A_BMPR2	0.000124012	0	BMP8B_BMPR1A_BMPR2	BMP8B - (BMPR1A+BMPR2)	BMP	Secreted Signaling	KEGG: hsa04350; PMID:26893264			LCN2+CEACAM6+SLC+CCL20+Enterocytes	TA	WNT5A	FZD5	0.00199257	0	WNT5A_FZD5	WNT5A - FZD5	ncWNT	Secreted Signaling	KEGG: hsa04310
Enterocytes+Goblet	Stem	BMP8B	BMPR1A_BMPR2	8.93e-05	0	BMP8B_BMPR1A_BMPR2	BMP8B - (BMPR1A+BMPR2)	BMP	Secreted Signaling	KEGG: hsa04350; PMID:26893264			Mature Enterocytes	TA	WNT5A	FZD5	0.00102483	0	WNT5A_FZD5	WNT5A - FZD5	ncWNT	Secreted Signaling	KEGG: hsa04310
Paneth	Stem	BMP8B	BMPR1A_BMPR2	0.000140556	0	BMP8B_BMPR1A_BMPR2	BMP8B - (BMPR1A+BMPR2)	BMP	Secreted Signaling	KEGG: hsa04350; PMID:26893264			Enterocytes+Goblet	TA	WNT5A	FZD5	0.000798983	0	WNT5A_FZD5	WNT5A - FZD5	ncWNT	Secreted Signaling	KEGG: hsa04310
Mature Enterocytes	TA	BMP8B	BMPR1A_BMPR2	0.00016934	0	BMP8B_BMPR1A_BMPR2	BMP8B - (BMPR1A+BMPR2)	BMP	Secreted Signaling	KEGG: hsa04350; PMID:26893264			Stromal	TA	WNT5A	FZD5	0.00332683	0	WNT5A_FZD5	WNT5A - FZD5	ncWNT	Secreted Signaling	KEGG: hsa04310
Enterocytes+Goblet	TA	BMP8B	BMPR1A_BMPR2	0.000121972	0	BMP8B_BMPR1A_BMPR2	BMP8B - (BMPR1A+BMPR2)	BMP	Secreted Signaling	KEGG: hsa04350; PMID:26893264			Enterocytes	Immature Enterocytes	WNT5A	FZD5	0.000530559	0	WNT5A_FZD5	WNT5A - FZD5	ncWNT	Secreted Signaling	KEGG: hsa04310
Paneth	TA	BMP8B	BMPR1A_BMPR2	0.00019193	0	BMP8B_BMPR1A_BMPR2	BMP8B - (BMPR1A+BMPR2)	BMP	Secreted Signaling	KEGG: hsa04350; PMID:26893264			LCN2+CEACAM6+SLC+CCL20+Enterocytes	Immature Enterocytes	WNT5A	FZD5	0.00243442	0	WNT5A_FZD5	WNT5A - FZD5	ncWNT	Secreted Signaling	KEGG: hsa04310
Mature Enterocytes	Immature Enterocytes	BMP8B	BMPR1A_BMPR2	0.000175685	0	BMP8B_BMPR1A_BMPR2	BMP8B - (BMPR1A+BMPR2)	BMP	Secreted Signaling	KEGG: hsa04350; PMID:26893264			Mature Enterocytes	Immature Enterocytes	WNT5A	FZD5	0.00125235	0	WNT5A_FZD5	WNT5A - FZD5	ncWNT	Secreted Signaling	KEGG: hsa04310
Enterocytes+Goblet	Immature Enterocytes	BMP8B	BMPR1A_BMPR2	0.000126542	0	BMP8B_BMPR1A_BMPR2	BMP8B - (BMPR1A+BMPR2)	BMP	Secreted Signaling	KEGG: hsa04350; PMID:26893264			Enterocytes+Goblet	Immature Enterocytes	WNT5A	FZD5	0.000976415	0	WNT5A_FZD5	WNT5A - FZD5	ncWNT	Secreted Signaling	KEGG: hsa04310
Paneth	Immature Enterocytes	BMP8B	BMPR1A_BMPR2	0.00019912	0	BMP8B_BMPR1A_BMPR2	BMP8B - (BMPR1A+BMPR2)	BMP	Secreted Signaling	KEGG: hsa04350; PMID:26893264			Stromal	Immature Enterocytes	WNT5A	FZD5	0.00406334	0	WNT5A_FZD5	WNT5A - FZD5	ncWNT	Secreted Signaling	KEGG: hsa04310
Mature Enterocytes	Enterocytes	BMP8B	BMPR1A_BMPR2	0.000176554	0	BMP8B_BMPR1A_BMPR2	BMP8B - (BMPR1A+BMPR2)	BMP	Secreted Signaling	KEGG: hsa04350; PMID:26893264			Enterocytes	Enterocytes	WNT5A	FZD5	0.000499997	0	WNT5A_FZD5	WNT5A - FZD5	ncWNT	Secreted Signaling	KEGG: hsa04310
Enterocytes+Goblet	Enterocytes	BMP8B	BMPR1A_BMPR2	0.000127168	0	BMP8B_BMPR1A_BMPR2	BMP8B - (BMPR1A+BMPR2)	BMP	Secreted Signaling	KEGG: hsa04350; PMID:26893264			LCN2+CEACAM6+SLC+CCL20+Enterocytes	Enterocytes	WNT5A	FZD5	0.00229444	0	WNT5A_FZD5	WNT5A - FZD5	ncWNT	Secreted Signaling	KEGG: hsa04310
Paneth	Enterocytes	BMP8B	BMPR1A_BMPR2	0.000200104	0	BMP8B_BMPR1A_BMPR2	BMP8B - (BMPR1A+BMPR2)	BMP	Secreted Signaling	KEGG: hsa04350; PMID:26893264			Mature Enterocytes	Enterocytes	WNT5A	FZD5	0.00118026	0	WNT5A_FZD5	WNT5A - FZD5	ncWNT	Secreted Signaling	KEGG: hsa04310
Mature Enterocytes	LCN2+CEACAM6+SLC+CCL20+Enterocytes	BMP8B	BMPR1A_BMPR2	0.000159575	0	BMP8B_BMPR1A_BMPR2	BMP8B - (BMPR1A+BMPR2)	BMP	Secreted Signaling	KEGG: hsa04350; PMID:26893264			Enterocytes+Goblet	Enterocytes	WNT5A	FZD5	0.000920193	0	WNT5A_FZD5	WNT5A - FZD5	ncWNT	Secreted Signaling	KEGG: hsa04310
Enterocytes+Goblet	LCN2+CEACAM6+SLC+CCL20+Enterocytes	BMP8B	BMPR1A_BMPR2	0.000114938	0	BMP8B_BMPR1A_BMPR2	BMP8B - (BMPR1A+BMPR2)	BMP	Secreted Signaling	KEGG: hsa04350; PMID:26893264			Stromal	Enterocytes	WNT5A	FZD5	0.00383006	0	WNT5A_FZD5	WNT5A - FZD5	ncWNT	Secreted Signaling	KEGG: hsa04310
Paneth	LCN2+CEACAM6+SLC+CCL20+Enterocytes	BMP8B	BMPR1A_BMPR2	0.000180863	0	BMP8B_BMPR1A_BMPR2	BMP8B - (BMPR1A+BMPR2)	BMP	Secreted Signaling	KEGG: hsa04350; PMID:26893264			Enterocytes	LCN2+CEACAM6+SLC+CCL20+Enterocytes	WNT5A	FZD5	0.000380177	0	WNT5A_FZD5	WNT5A - FZD5	ncWNT	Secreted Signaling	KEGG: hsa04310
Mature Enterocytes	Mature Enterocytes	BMP8B	BMPR1A_BMPR2	0.000196019	0	BMP8B_BMPR1A_BMPR2	BMP8B - (BMPR1A+BMPR2)	BMP	Secreted Signaling	KEGG: hsa04350; PMID:26893264			LCN2+CEACAM6+SLC+CCL20+Enterocytes	LCN2+CEACAM6+SLC+CCL20+Enterocytes	WNT5A	FZD5	0.00174534	0	WNT5A_FZD5	WNT5A - FZD5	ncWNT	Secreted Signaling	KEGG: hsa04310
Enterocytes+Goblet	Mature Enterocytes	BMP8B	BMPR1A_BMPR2	0.000141189	0	BMP8B_BMPR1A_BMPR2	BMP8B - (BMPR1A+BMPR2)	BMP	Secreted Signaling	KEGG: hsa04350; PMID:26893264			Mature Enterocytes	LCN2+CEACAM6+SLC+CCL20+Enterocytes	WNT5A	FZD5	0.000897566	0	WNT5A_FZD5	WNT5A - FZD5	ncWNT	Secreted Signaling	KEGG: hsa04310
Paneth	Mature Enterocytes	BMP8B	BMPR1A_BMPR2	0.000222166	0	BMP8B_BMPR1A_BMPR2	BMP8B - (BMPR1A+BMPR2)	BMP	Secreted Signaling	KEGG: hsa04350; PMID:26893264			Enterocytes+Goblet	LCN2+CEACAM6+SLC+CCL20+Enterocytes	WNT5A	FZD5	0.000699747	0	WNT5A_FZD5	WNT5A - FZD5	ncWNT	Secreted Signaling	KEGG: hsa04310
Mature Enterocytes	Enterocytes+Goblet	BMP8B	BMPR1A_BMPR2	0.000303968	0	BMP8B_BMPR1A_BMPR2	BMP8B - (BMPR1A+BMPR2)	BMP	Secreted Signaling	KEGG: hsa04350; PMID:26893264			Stromal	LCN2+CEACAM6+SLC+CCL20+Enterocytes	WNT5A	FZD5	0.00291454	0	WNT5A_FZD5	WNT5A - FZD5	ncWNT	Secreted Signaling	KEGG: hsa04310
Enterocytes+Goblet	Enterocytes+Goblet	BMP8B	BMPR1A_BMPR2	0.000218955	0	BMP8B_BMPR1A_BMPR2	BMP8B - (BMPR1A+BMPR2)	BMP	Secreted Signaling	KEGG: hsa04350; PMID:26893264			Enterocytes	Mature Enterocytes	WNT5A	FZD5	0.000455239	0	WNT5A_FZD5	WNT5A - FZD5	ncWNT	Secreted Signaling	KEGG: hsa04310
Paneth	Enterocytes+Goblet	BMP8B	BMPR1A_BMPR2	0.000344506	0	BMP8B_BMPR1A_BMPR2	BMP8B - (BMPR1A+BMPR2)	BMP	Secreted Signaling	KEGG: hsa04350; PMID:26893264			LCN2+CEACAM6+SLC+CCL20+Enterocytes	Mature Enterocytes	WNT5A	FZD5	0.00208938	0	WNT5A_FZD5	WNT5A - FZD5	ncWNT	Secreted Signaling	KEGG: hsa04310
Mature Enterocytes	HES6+RETNLB+Goblet	BMP8B	BMPR1A_BMPR2	0.000136358	0	BMP8B_BMPR1A_BMPR2	BMP8B - (BMPR1A+BMPR2)	BMP	Secreted Signaling	KEGG: hsa04350; PMID:26893264			Mature Enterocytes	Mature Enterocytes	WNT5A	FZD5	0.00107467	0	WNT5A_FZD5	WNT5A - FZD5	ncWNT	Secreted Signaling	KEGG: hsa04310
Enterocytes+Goblet	HES6+RETNLB+Goblet	BMP8B	BMPR1A_BMPR2	9.82e-05	0	BMP8B_BMPR1A_BMPR2	BMP8B - (BMPR1A+BMPR2)	BMP	Secreted Signaling	KEGG: hsa04350; PMID:26893264			Enterocytes+Goblet	Mature Enterocytes	WNT5A	FZD5	0.000837853	0	WNT5A_FZD5	WNT5A - FZD5	ncWNT	Secreted Signaling	KEGG: hsa04310
Paneth	HES6+RETNLB+Goblet	BMP8B	BMPR1A_BMPR2	0.000154549	0	BMP8B_BMPR1A_BMPR2	BMP8B - (BMPR1A+BMPR2)	BMP	Secreted Signaling	KEGG: hsa04350; PMID:26893264			Stromal	Mature Enterocytes	WNT5A	FZD5	0.00348824	0	WNT5A_FZD5	WNT5A - FZD5	ncWNT	Secreted Signaling	KEGG: hsa04310
Mature Enterocytes	Goblet	BMP8B	BMPR1A_BMPR2	0.000247613	0	BMP8B_BMPR1A_BMPR2	BMP8B - (BMPR1A+BMPR2)	BMP	Secreted Signaling	KEGG: hsa04350; PMID:26893264			Enterocytes	BEST4+	WNT5A	FZD5	0.000180599	0	WNT5A_FZD5	WNT5A - FZD5	ncWNT	Secreted Signaling	KEGG: hsa04310
Enterocytes+Goblet	Goblet	BMP8B	BMPR1A_BMPR2	0.000178355	0	BMP8B_BMPR1A_BMPR2	BMP8B - (BMPR1A+BMPR2)	BMP	Secreted Signaling	KEGG: hsa04350; PMID:26893264			LCN2+CEACAM6+SLC+CCL20+Enterocytes	BEST4+	WNT5A	FZD5	0.000829704	0	WNT5A_FZD5	WNT5A - FZD5	ncWNT	Secreted Signaling	KEGG: hsa04310
Paneth	Goblet	BMP8B	BMPR1A_BMPR2	0.00028064	0	BMP8B_BMPR1A_BMPR2	BMP8B - (BMPR1A+BMPR2)	BMP	Secreted Signaling	KEGG: hsa04350; PMID:26893264			Mature Enterocytes	BEST4+	WNT5A	FZD5	0.000426496	0	WNT5A_FZD5	WNT5A - FZD5	ncWNT	Secreted Signaling	KEGG: hsa04310
Mature Enterocytes	Paneth	BMP8B	BMPR1A_BMPR2	0.000212288	0	BMP8B_BMPR1A_BMPR2	BMP8B - (BMPR1A+BMPR2)	BMP	Secreted Signaling	KEGG: hsa04350; PMID:26893264			Enterocytes+Goblet	BEST4+	WNT5A	FZD5	0.000332464	0	WNT5A_FZD5	WNT5A - FZD5	ncWNT	Secreted Signaling	KEGG: hsa04310
Enterocytes+Goblet	Paneth	BMP8B	BMPR1A_BMPR2	0.000152909	0	BMP8B_BMPR1A_BMPR2	BMP8B - (BMPR1A+BMPR2)	BMP	Secreted Signaling	KEGG: hsa04350; PMID:26893264			Stromal	BEST4+	WNT5A	FZD5	0.00138637	0	WNT5A_FZD5	WNT5A - FZD5	ncWNT	Secreted Signaling	KEGG: hsa04310
Paneth	Paneth	BMP8B	BMPR1A_BMPR2	0.000240604	0	BMP8B_BMPR1A_BMPR2	BMP8B - (BMPR1A+BMPR2)	BMP	Secreted Signaling	KEGG: hsa04350; PMID:26893264			Enterocytes	Enterocytes+Goblet	WNT5A	FZD5	0.000477726	0	WNT5A_FZD5	WNT5A - FZD5	ncWNT	Secreted Signaling	KEGG: hsa04310
Mature Enterocytes	EEC	BMP8B	BMPR1A_BMPR2	0.000298083	0	BMP8B_BMPR1A_BMPR2	BMP8B - (BMPR1A+BMPR2)	BMP	Secreted Signaling	KEGG: hsa04350; PMID:26893264			LCN2+CEACAM6+SLC+CCL20+Enterocytes	Enterocytes+Goblet	WNT5A	FZD5	0.00219241	0	WNT5A_FZD5	WNT5A - FZD5	ncWNT	Secreted Signaling	KEGG: hsa04310
Enterocytes+Goblet	EEC	BMP8B	BMPR1A_BMPR2	0.000214708	0	BMP8B_BMPR1A_BMPR2	BMP8B - (BMPR1A+BMPR2)	BMP	Secreted Signaling	KEGG: hsa04350; PMID:26893264			Mature Enterocytes	Enterocytes+Goblet	WNT5A	FZD5	0.00112772	0	WNT5A_FZD5	WNT5A - FZD5	ncWNT	Secreted Signaling	KEGG: hsa04310
Paneth	EEC	BMP8B	BMPR1A_BMPR2	0.000337842	0	BMP8B_BMPR1A_BMPR2	BMP8B - (BMPR1A+BMPR2)	BMP	Secreted Signaling	KEGG: hsa04350; PMID:26893264			Enterocytes+Goblet	Enterocytes+Goblet	WNT5A	FZD5	0.000879222	0	WNT5A_FZD5	WNT5A - FZD5	ncWNT	Secreted Signaling	KEGG: hsa04310
Plasma	TA	WNT10A	FZD1_LRP5	0.000192881	0	WNT10A_FZD1_LRP5	WNT10A - (FZD1+LRP5)	WNT	Secreted Signaling	KEGG: hsa04310; PMID: 23209147			Stromal	Enterocytes+Goblet	WNT5A	FZD5	0.00366	0	WNT5A_FZD5	WNT5A - FZD5	ncWNT	Secreted Signaling	KEGG: hsa04310
Plasma	Paneth	WNT10A	FZD1_LRP5	0.000241214	0	WNT10A_FZD1_LRP5	WNT10A - (FZD1+LRP5)	WNT	Secreted Signaling	KEGG: hsa04310; PMID: 23209147			Enterocytes	HES6+RETNLB+Goblet	WNT5A	FZD5	0.000249084	0	WNT5A_FZD5	WNT5A - FZD5	ncWNT	Secreted Signaling	KEGG: hsa04310
Plasma	EEC	WNT10A	FZD3_LRP5	0.000248921	0	WNT10A_FZD3_LRP5	WNT10A - (FZD3+LRP5)	WNT	Secreted Signaling	KEGG: hsa04310; PMID: 23209147			LCN2+CEACAM6+SLC+CCL20+Enterocytes	HES6+RETNLB+Goblet	WNT5A	FZD5	0.00114405	0	WNT5A_FZD5	WNT5A - FZD5	ncWNT	Secreted Signaling	KEGG: hsa04310
Plasma	Stem	WNT10A	FZD5_LRP5	0.000613458	0	WNT10A_FZD5_LRP5	WNT10A - (FZD5+LRP5)	WNT	Secreted Signaling	KEGG: hsa04310; PMID: 23209147			Mature Enterocytes	HES6+RETNLB+Goblet	WNT5A	FZD5	0.000588171	0	WNT5A_FZD5	WNT5A - FZD5	ncWNT	Secreted Signaling	KEGG: hsa04310
Plasma	TA	WNT10A	FZD5_LRP5	0.000794529	0	WNT10A_FZD5_LRP5	WNT10A - (FZD5+LRP5)	WNT	Secreted Signaling	KEGG: hsa04310; PMID: 23209147			Enterocytes+Goblet	HES6+RETNLB+Goblet	WNT5A	FZD5	0.00045851	0	WNT5A_FZD5	WNT5A - FZD5	ncWNT	Secreted Signaling	KEGG: hsa04310
Plasma	Immature Enterocytes	WNT10A	FZD5_LRP5	0.00095461	0	WNT10A_FZD5_LRP5	WNT10A - (FZD5+LRP5)	WNT	Secreted Signaling	KEGG: hsa04310; PMID: 23209147			Stromal	HES6+RETNLB+Goblet	WNT5A	FZD5	0.00191122	0	WNT5A_FZD5	WNT5A - FZD5	ncWNT	Secreted Signaling	KEGG: hsa04310
Plasma	Enterocytes	WNT10A	FZD5_LRP5	0.00104873	0	WNT10A_FZD5_LRP5	WNT10A - (FZD5+LRP5)	WNT	Secreted Signaling	KEGG: hsa04310; PMID: 23209147			Enterocytes	Goblet	WNT5A	FZD5	0.000161468	0	WNT5A_FZD5	WNT5A - FZD5	ncWNT	Secreted Signaling	KEGG: hsa04310
Plasma	LCN2+CEACAM6+SLC+CCL20+Enterocytes	WNT10A	FZD5_LRP5	0.000541116	0	WNT10A_FZD5_LRP5	WNT10A - (FZD5+LRP5)	WNT	Secreted Signaling	KEGG: hsa04310; PMID: 23209147			LCN2+CEACAM6+SLC+CCL20+Enterocytes	Goblet	WNT5A	FZD5	0.000741862	0	WNT5A_FZD5	WNT5A - FZD5	ncWNT	Secreted Signaling	KEGG: hsa04310
Plasma	Mature Enterocytes	WNT10A	FZD5_LRP5	0.000868742	0	WNT10A_FZD5_LRP5	WNT10A - (FZD5+LRP5)	WNT	Secreted Signaling	KEGG: hsa04310; PMID: 23209147			Mature Enterocytes	Goblet	WNT5A	FZD5	0.000381326	0	WNT5A_FZD5	WNT5A - FZD5	ncWNT	Secreted Signaling	KEGG: hsa04310
Plasma	BEST4+	WNT10A	FZD5_LRP5	0.000493512	0	WNT10A_FZD5_LRP5	WNT10A - (FZD5+LRP5)	WNT	Secreted Signaling	KEGG: hsa04310; PMID: 23209147			Enterocytes+Goblet	Goblet	WNT5A	FZD5	0.00029725	0	WNT5A_FZD5	WNT5A - FZD5	ncWNT	Secreted Signaling	KEGG: hsa04310
Plasma	Enterocytes+Goblet	WNT10A	FZD5_LRP5	0.00115181	0	WNT10A_FZD5_LRP5	WNT10A - (FZD5+LRP5)	WNT	Secreted Signaling	KEGG: hsa04310; PMID: 23209147			Stromal	Goblet	WNT5A	FZD5	0.00123967	0	WNT5A_FZD5	WNT5A - FZD5	ncWNT	Secreted Signaling	KEGG: hsa04310
Plasma	HES6+RETNLB+Goblet	WNT10A	FZD5_LRP5	0.000819191	0	WNT10A_FZD5_LRP5	WNT10A - (FZD5+LRP5)	WNT	Secreted Signaling	KEGG: hsa04310; PMID: 23209147			Enterocytes	Paneth	WNT5A	FZD5	0.000351446	0	WNT5A_FZD5	WNT5A - FZD5	ncWNT	Secreted Signaling	KEGG: hsa04310
Plasma	Goblet	WNT10A	FZD5_LRP5	0.000937812	0	WNT10A_FZD5_LRP5	WNT10A - (FZD5+LRP5)	WNT	Secreted Signaling	KEGG: hsa04310; PMID: 23209147			LCN2+CEACAM6+SLC+CCL20+Enterocytes	Paneth	WNT5A	FZD5	0.00161361	0	WNT5A_FZD5	WNT5A - FZD5	ncWNT	Secreted Signaling	KEGG: hsa04310
Plasma	Paneth	WNT10A	FZD5_LRP5	0.000903663	0	WNT10A_FZD5_LRP5	WNT10A - (FZD5+LRP5)	WNT	Secreted Signaling	KEGG: hsa04310; PMID: 23209147			Mature Enterocytes	Paneth	WNT5A	FZD5	0.000829767	0	WNT5A_FZD5	WNT5A - FZD5	ncWNT	Secreted Signaling	KEGG: hsa04310
Plasma	Tuft	WNT10A	FZD5_LRP5	0.000752096	0	WNT10A_FZD5_LRP5	WNT10A - (FZD5+LRP5)	WNT	Secreted Signaling	KEGG: hsa04310; PMID: 23209147			Enterocytes+Goblet	Paneth	WNT5A	FZD5	0.000646881	0	WNT5A_FZD5	WNT5A - FZD5	ncWNT	Secreted Signaling	KEGG: hsa04310
Plasma	EEC	WNT10A	FZD5_LRP5	0.000285421	0	WNT10A_FZD5_LRP5	WNT10A - (FZD5+LRP5)	WNT	Secreted Signaling	KEGG: hsa04310; PMID: 23209147			Stromal	Paneth	WNT5A	FZD5	0.0026948	0	WNT5A_FZD5	WNT5A - FZD5	ncWNT	Secreted Signaling	KEGG: hsa04310
Plasma	TA	WNT10A	FZD6_LRP5	0.000187917	0	WNT10A_FZD6_LRP5	WNT10A - (FZD6+LRP5)	WNT	Secreted Signaling	KEGG: hsa04310; PMID: 23209147			Enterocytes	Tuft	WNT5A	FZD5	0.000245615	0	WNT5A_FZD5	WNT5A - FZD5	ncWNT	Secreted Signaling	KEGG: hsa04310
Plasma	Paneth	WNT10A	FZD6_LRP5	0.000224686	0	WNT10A_FZD6_LRP5	WNT10A - (FZD6+LRP5)	WNT	Secreted Signaling	KEGG: hsa04310; PMID: 23209147			LCN2+CEACAM6+SLC+CCL20+Enterocytes	Tuft	WNT5A	FZD5	0.00112813	0	WNT5A_FZD5	WNT5A - FZD5	ncWNT	Secreted Signaling	KEGG: hsa04310
Plasma	TA	WNT10A	FZD7_LRP5	0.000176302	0	WNT10A_FZD7_LRP5	WNT10A - (FZD7+LRP5)	WNT	Secreted Signaling	KEGG: hsa04310; PMID: 23209147			Mature Enterocytes	Tuft	WNT5A	FZD5	0.000579982	0	WNT5A_FZD5	WNT5A - FZD5	ncWNT	Secreted Signaling	KEGG: hsa04310
Plasma	Enterocytes+Goblet	WNT10A	FZD7_LRP5	0.000327864	0	WNT10A_FZD7_LRP5	WNT10A - (FZD7+LRP5)	WNT	Secreted Signaling	KEGG: hsa04310; PMID: 23209147			Enterocytes+Goblet	Tuft	WNT5A	FZD5	0.000452126	0	WNT5A_FZD5	WNT5A - FZD5	ncWNT	Secreted Signaling	KEGG: hsa04310
Plasma	Paneth	WNT10A	FZD7_LRP5	0.000245309	0	WNT10A_FZD7_LRP5	WNT10A - (FZD7+LRP5)	WNT	Secreted Signaling	KEGG: hsa04310; PMID: 23209147			Stromal	Tuft	WNT5A	FZD5	0.00188464	0	WNT5A_FZD5	WNT5A - FZD5	ncWNT	Secreted Signaling	KEGG: hsa04310
HES6+RETNLB+Goblet	TA	WNT4	FZD1_LRP5	0.000326203	0	WNT4_FZD1_LRP5	WNT4 - (FZD1+LRP5)	WNT	Secreted Signaling	KEGG: hsa04310; PMID: 23209147			Enterocytes	EEC	WNT5A	FZD5	9.54e-05	0	WNT5A_FZD5	WNT5A - FZD5	ncWNT	Secreted Signaling	KEGG: hsa04310
Goblet	TA	WNT4	FZD1_LRP5	0.000401133	0	WNT4_FZD1_LRP5	WNT4 - (FZD1+LRP5)	WNT	Secreted Signaling	KEGG: hsa04310; PMID: 23209147			LCN2+CEACAM6+SLC+CCL20+Enterocytes	EEC	WNT5A	FZD5	0.000438513	0	WNT5A_FZD5	WNT5A - FZD5	ncWNT	Secreted Signaling	KEGG: hsa04310
EEC	TA	WNT4	FZD1_LRP5	0.000502383	0	WNT4_FZD1_LRP5	WNT4 - (FZD1+LRP5)	WNT	Secreted Signaling	KEGG: hsa04310; PMID: 23209147			Mature Enterocytes	EEC	WNT5A	FZD5	0.000225368	0	WNT5A_FZD5	WNT5A - FZD5	ncWNT	Secreted Signaling	KEGG: hsa04310
HES6+RETNLB+Goblet	Paneth	WNT4	FZD1_LRP5	0.00040792	0	WNT4_FZD1_LRP5	WNT4 - (FZD1+LRP5)	WNT	Secreted Signaling	KEGG: hsa04310; PMID: 23209147			Enterocytes+Goblet	EEC	WNT5A	FZD5	0.000175672	0	WNT5A_FZD5	WNT5A - FZD5	ncWNT	Secreted Signaling	KEGG: hsa04310
Goblet	Paneth	WNT4	FZD1_LRP5	0.000501616	0	WNT4_FZD1_LRP5	WNT4 - (FZD1+LRP5)	WNT	Secreted Signaling	KEGG: hsa04310; PMID: 23209147			Stromal	EEC	WNT5A	FZD5	0.000732913	0	WNT5A_FZD5	WNT5A - FZD5	ncWNT	Secreted Signaling	KEGG: hsa04310
EEC	Paneth	WNT4	FZD1_LRP5	0.000628211	0	WNT4_FZD1_LRP5	WNT4 - (FZD1+LRP5)	WNT	Secreted Signaling	KEGG: hsa04310; PMID: 23209147			Enterocytes	Stem	TGFA	EGFR	0.000750105	0	TGFA_EGFR	TGFA - EGFR	EGF	Secreted Signaling	KEGG: hsa04012
HES6+RETNLB+Goblet	EEC	WNT4	FZD3_LRP5	0.000420958	0	WNT4_FZD3_LRP5	WNT4 - (FZD3+LRP5)	WNT	Secreted Signaling	KEGG: hsa04310; PMID: 23209147			Mature Enterocytes	Stem	TGFA	EGFR	0.000289154	0	TGFA_EGFR	TGFA - EGFR	EGF	Secreted Signaling	KEGG: hsa04012
Goblet	EEC	WNT4	FZD3_LRP5	0.000517649	0	WNT4_FZD3_LRP5	WNT4 - (FZD3+LRP5)	WNT	Secreted Signaling	KEGG: hsa04310; PMID: 23209147			Enterocytes+Goblet	Stem	TGFA	EGFR	0.000730674	0	TGFA_EGFR	TGFA - EGFR	EGF	Secreted Signaling	KEGG: hsa04012
EEC	EEC	WNT4	FZD3_LRP5	0.000648293	0	WNT4_FZD3_LRP5	WNT4 - (FZD3+LRP5)	WNT	Secreted Signaling	KEGG: hsa04310; PMID: 23209147			Enterocytes	TA	TGFA	EGFR	0.00025952	0	TGFA_EGFR	TGFA - EGFR	EGF	Secreted Signaling	KEGG: hsa04012
HES6+RETNLB+Goblet	Stem	WNT4	FZD5_LRP5	0.00103706	0	WNT4_FZD5_LRP5	WNT4 - (FZD5+LRP5)	WNT	Secreted Signaling	KEGG: hsa04310; PMID: 23209147			Mature Enterocytes	TA	TGFA	EGFR	0.000100011	0	TGFA_EGFR	TGFA - EGFR	EGF	Secreted Signaling	KEGG: hsa04012
Goblet	Stem	WNT4	FZD5_LRP5	0.00127519	0	WNT4_FZD5_LRP5	WNT4 - (FZD5+LRP5)	WNT	Secreted Signaling	KEGG: hsa04310; PMID: 23209147			Enterocytes+Goblet	TA	TGFA	EGFR	0.000252795	0	TGFA_EGFR	TGFA - EGFR	EGF	Secreted Signaling	KEGG: hsa04012
EEC	Stem	WNT4	FZD5_LRP5	0.00159673	0	WNT4_FZD5_LRP5	WNT4 - (FZD5+LRP5)	WNT	Secreted Signaling	KEGG: hsa04310; PMID: 23209147			Enterocytes	Immature Enterocytes	TGFA	EGFR	0.000312298	0	TGFA_EGFR	TGFA - EGFR	EGF	Secreted Signaling	KEGG: hsa04012
HES6+RETNLB+Goblet	TA	WNT4	FZD5_LRP5	0.00134292	0	WNT4_FZD5_LRP5	WNT4 - (FZD5+LRP5)	WNT	Secreted Signaling	KEGG: hsa04310; PMID: 23209147			Mature Enterocytes	Immature Enterocytes	TGFA	EGFR	0.000120353	0	TGFA_EGFR	TGFA - EGFR	EGF	Secreted Signaling	KEGG: hsa04012
Goblet	TA	WNT4	FZD5_LRP5	0.00165124	0	WNT4_FZD5_LRP5	WNT4 - (FZD5+LRP5)	WNT	Secreted Signaling	KEGG: hsa04310; PMID: 23209147			Enterocytes+Goblet	Immature Enterocytes	TGFA	EGFR	0.000304205	0	TGFA_EGFR	TGFA - EGFR	EGF	Secreted Signaling	KEGG: hsa04012
EEC	TA	WNT4	FZD5_LRP5	0.00206741	0	WNT4_FZD5_LRP5	WNT4 - (FZD5+LRP5)	WNT	Secreted Signaling	KEGG: hsa04310; PMID: 23209147			Enterocytes	Enterocytes	TGFA	EGFR	0.000226929	0	TGFA_EGFR	TGFA - EGFR	EGF	Secreted Signaling	KEGG: hsa04012
HES6+RETNLB+Goblet	Immature Enterocytes	WNT4	FZD5_LRP5	0.00161327	0	WNT4_FZD5_LRP5	WNT4 - (FZD5+LRP5)	WNT	Secreted Signaling	KEGG: hsa04310; PMID: 23209147			Mature Enterocytes	Enterocytes	TGFA	EGFR	8.74e-05	0	TGFA_EGFR	TGFA - EGFR	EGF	Secreted Signaling	KEGG: hsa04012
Goblet	Immature Enterocytes	WNT4	FZD5_LRP5	0.00198361	0	WNT4_FZD5_LRP5	WNT4 - (FZD5+LRP5)	WNT	Secreted Signaling	KEGG: hsa04310; PMID: 23209147			Enterocytes+Goblet	Enterocytes	TGFA	EGFR	0.000221047	0	TGFA_EGFR	TGFA - EGFR	EGF	Secreted Signaling	KEGG: hsa04012
EEC	Immature Enterocytes	WNT4	FZD5_LRP5	0.00248338	0	WNT4_FZD5_LRP5	WNT4 - (FZD5+LRP5)	WNT	Secreted Signaling	KEGG: hsa04310; PMID: 23209147			Enterocytes	LCN2+CEACAM6+SLC+CCL20+Enterocytes	TGFA	EGFR	0.000356531	0	TGFA_EGFR	TGFA - EGFR	EGF	Secreted Signaling	KEGG: hsa04012
HES6+RETNLB+Goblet	Enterocytes	WNT4	FZD5_LRP5	0.00177211	0	WNT4_FZD5_LRP5	WNT4 - (FZD5+LRP5)	WNT	Secreted Signaling	KEGG: hsa04310; PMID: 23209147			Mature Enterocytes	LCN2+CEACAM6+SLC+CCL20+Enterocytes	TGFA	EGFR	0.000137404	0	TGFA_EGFR	TGFA - EGFR	EGF	Secreted Signaling	KEGG: hsa04012
Goblet	Enterocytes	WNT4	FZD5_LRP5	0.00217887	0	WNT4_FZD5_LRP5	WNT4 - (FZD5+LRP5)	WNT	Secreted Signaling	KEGG: hsa04310; PMID: 23209147			Enterocytes+Goblet	LCN2+CEACAM6+SLC+CCL20+Enterocytes	TGFA	EGFR	0.000347292	0	TGFA_EGFR	TGFA - EGFR	EGF	Secreted Signaling	KEGG: hsa04012
EEC	Enterocytes	WNT4	FZD5_LRP5	0.00272767	0	WNT4_FZD5_LRP5	WNT4 - (FZD5+LRP5)	WNT	Secreted Signaling	KEGG: hsa04310; PMID: 23209147			Enterocytes	Mature Enterocytes	TGFA	EGFR	0.000287388	0	TGFA_EGFR	TGFA - EGFR	EGF	Secreted Signaling	KEGG: hsa04012
HES6+RETNLB+Goblet	LCN2+CEACAM6+SLC+CCL20+Enterocytes	WNT4	FZD5_LRP5	0.000914838	0	WNT4_FZD5_LRP5	WNT4 - (FZD5+LRP5)	WNT	Secreted Signaling	KEGG: hsa04310; PMID: 23209147			Mature Enterocytes	Mature Enterocytes	TGFA	EGFR	0.000110752	0	TGFA_EGFR	TGFA - EGFR	EGF	Secreted Signaling	KEGG: hsa04012
Goblet	LCN2+CEACAM6+SLC+CCL20+Enterocytes	WNT4	FZD5_LRP5	0.00112492	0	WNT4_FZD5_LRP5	WNT4 - (FZD5+LRP5)	WNT	Secreted Signaling	KEGG: hsa04310; PMID: 23209147			Enterocytes+Goblet	Mature Enterocytes	TGFA	EGFR	0.000279941	0	TGFA_EGFR	TGFA - EGFR	EGF	Secreted Signaling	KEGG: hsa04012
EEC	LCN2+CEACAM6+SLC+CCL20+Enterocytes	WNT4	FZD5_LRP5	0.00140863	0	WNT4_FZD5_LRP5	WNT4 - (FZD5+LRP5)	WNT	Secreted Signaling	KEGG: hsa04310; PMID: 23209147			Enterocytes	Enterocytes+Goblet	TGFA	EGFR	0.000635155	0	TGFA_EGFR	TGFA - EGFR	EGF	Secreted Signaling	KEGG: hsa04012
HES6+RETNLB+Goblet	Mature Enterocytes	WNT4	FZD5_LRP5	0.00146818	0	WNT4_FZD5_LRP5	WNT4 - (FZD5+LRP5)	WNT	Secreted Signaling	KEGG: hsa04310; PMID: 23209147			Mature Enterocytes	Enterocytes+Goblet	TGFA	EGFR	0.000244825	0	TGFA_EGFR	TGFA - EGFR	EGF	Secreted Signaling	KEGG: hsa04012
Goblet	Mature Enterocytes	WNT4	FZD5_LRP5	0.00180522	0	WNT4_FZD5_LRP5	WNT4 - (FZD5+LRP5)	WNT	Secreted Signaling	KEGG: hsa04310; PMID: 23209147			Enterocytes+Goblet	Enterocytes+Goblet	TGFA	EGFR	0.0006187	0	TGFA_EGFR	TGFA - EGFR	EGF	Secreted Signaling	KEGG: hsa04012
EEC	Mature Enterocytes	WNT4	FZD5_LRP5	0.00226007	0	WNT4_FZD5_LRP5	WNT4 - (FZD5+LRP5)	WNT	Secreted Signaling	KEGG: hsa04310; PMID: 23209147			Enterocytes	HES6+RETNLB+Goblet	TGFA	EGFR	0.000547543	0	TGFA_EGFR	TGFA - EGFR	EGF	Secreted Signaling	KEGG: hsa04012
HES6+RETNLB+Goblet	BEST4+	WNT4	FZD5_LRP5	0.000834391	0	WNT4_FZD5_LRP5	WNT4 - (FZD5+LRP5)	WNT	Secreted Signaling	KEGG: hsa04310; PMID: 23209147			Mature Enterocytes	HES6+RETNLB+Goblet	TGFA	EGFR	0.000211043	0	TGFA_EGFR	TGFA - EGFR	EGF	Secreted Signaling	KEGG: hsa04012
Goblet	BEST4+	WNT4	FZD5_LRP5	0.00102601	0	WNT4_FZD5_LRP5	WNT4 - (FZD5+LRP5)	WNT	Secreted Signaling	KEGG: hsa04310; PMID: 23209147			Enterocytes+Goblet	HES6+RETNLB+Goblet	TGFA	EGFR	0.000533357	0	TGFA_EGFR	TGFA - EGFR	EGF	Secreted Signaling	KEGG: hsa04012
EEC	BEST4+	WNT4	FZD5_LRP5	0.00128479	0	WNT4_FZD5_LRP5	WNT4 - (FZD5+LRP5)	WNT	Secreted Signaling	KEGG: hsa04310; PMID: 23209147			Enterocytes	Goblet	TGFA	EGFR	0.000719415	0	TGFA_EGFR	TGFA - EGFR	EGF	Secreted Signaling	KEGG: hsa04012
HES6+RETNLB+Goblet	Enterocytes+Goblet	WNT4	FZD5_LRP5	0.00194595	0	WNT4_FZD5_LRP5	WNT4 - (FZD5+LRP5)	WNT	Secreted Signaling	KEGG: hsa04310; PMID: 23209147			Mature Enterocytes	Goblet	TGFA	EGFR	0.000277318	0	TGFA_EGFR	TGFA - EGFR	EGF	Secreted Signaling	KEGG: hsa04012
Goblet	Enterocytes+Goblet	WNT4	FZD5_LRP5	0.00239256	0	WNT4_FZD5_LRP5	WNT4 - (FZD5+LRP5)	WNT	Secreted Signaling	KEGG: hsa04310; PMID: 23209147			Enterocytes+Goblet	Goblet	TGFA	EGFR	0.000700779	0	TGFA_EGFR	TGFA - EGFR	EGF	Secreted Signaling	KEGG: hsa04012
EEC	Enterocytes+Goblet	WNT4	FZD5_LRP5	0.00299492	0	WNT4_FZD5_LRP5	WNT4 - (FZD5+LRP5)	WNT	Secreted Signaling	KEGG: hsa04310; PMID: 23209147			Enterocytes	Paneth	TGFA	EGFR	0.00024433	0	TGFA_EGFR	TGFA - EGFR	EGF	Secreted Signaling	KEGG: hsa04012
HES6+RETNLB+Goblet	HES6+RETNLB+Goblet	WNT4	FZD5_LRP5	0.00138441	0	WNT4_FZD5_LRP5	WNT4 - (FZD5+LRP5)	WNT	Secreted Signaling	KEGG: hsa04310; PMID: 23209147			Mature Enterocytes	Paneth	TGFA	EGFR	9.42e-05	0	TGFA_EGFR	TGFA - EGFR	EGF	Secreted Signaling	KEGG: hsa04012
Goblet	HES6+RETNLB+Goblet	WNT4	FZD5_LRP5	0.00170222	0	WNT4_FZD5_LRP5	WNT4 - (FZD5+LRP5)	WNT	Secreted Signaling	KEGG: hsa04310; PMID: 23209147			Enterocytes+Goblet	Paneth	TGFA	EGFR	0.000237998	0	TGFA_EGFR	TGFA - EGFR	EGF	Secreted Signaling	KEGG: hsa04012
EEC	HES6+RETNLB+Goblet	WNT4	FZD5_LRP5	0.0021311	0	WNT4_FZD5_LRP5	WNT4 - (FZD5+LRP5)	WNT	Secreted Signaling	KEGG: hsa04310; PMID: 23209147			Enterocytes	EEC	TGFA	EGFR	0.000141866	0	TGFA_EGFR	TGFA - EGFR	EGF	Secreted Signaling	KEGG: hsa04012
HES6+RETNLB+Goblet	Goblet	WNT4	FZD5_LRP5	0.00158488	0	WNT4_FZD5_LRP5	WNT4 - (FZD5+LRP5)	WNT	Secreted Signaling	KEGG: hsa04310; PMID: 23209147			Mature Enterocytes	EEC	TGFA	EGFR	5.47e-05	0	TGFA_EGFR	TGFA - EGFR	EGF	Secreted Signaling	KEGG: hsa04012
Goblet	Goblet	WNT4	FZD5_LRP5	0.0019487	0	WNT4_FZD5_LRP5	WNT4 - (FZD5+LRP5)	WNT	Secreted Signaling	KEGG: hsa04310; PMID: 23209147			Enterocytes+Goblet	EEC	TGFA	EGFR	0.000138189	0	TGFA_EGFR	TGFA - EGFR	EGF	Secreted Signaling	KEGG: hsa04012
EEC	Goblet	WNT4	FZD5_LRP5	0.00243968	0	WNT4_FZD5_LRP5	WNT4 - (FZD5+LRP5)	WNT	Secreted Signaling	KEGG: hsa04310; PMID: 23209147			Enterocytes	Stem	TGFA	EGFR_ERBB2	0.000940787	0	TGFA_EGFR_ERBB2	TGFA - (EGFR+ERBB2)	EGF	Secreted Signaling	KEGG: hsa04012
HES6+RETNLB+Goblet	Paneth	WNT4	FZD5_LRP5	0.00152716	0	WNT4_FZD5_LRP5	WNT4 - (FZD5+LRP5)	WNT	Secreted Signaling	KEGG: hsa04310; PMID: 23209147			Mature Enterocytes	Stem	TGFA	EGFR_ERBB2	0.000362701	0	TGFA_EGFR_ERBB2	TGFA - (EGFR+ERBB2)	EGF	Secreted Signaling	KEGG: hsa04012
Goblet	Paneth	WNT4	FZD5_LRP5	0.00187773	0	WNT4_FZD5_LRP5	WNT4 - (FZD5+LRP5)	WNT	Secreted Signaling	KEGG: hsa04310; PMID: 23209147			Enterocytes+Goblet	Stem	TGFA	EGFR_ERBB2	0.000916422	0	TGFA_EGFR_ERBB2	TGFA - (EGFR+ERBB2)	EGF	Secreted Signaling	KEGG: hsa04012
EEC	Paneth	WNT4	FZD5_LRP5	0.00235082	0	WNT4_FZD5_LRP5	WNT4 - (FZD5+LRP5)	WNT	Secreted Signaling	KEGG: hsa04310; PMID: 23209147			Enterocytes	TA	TGFA	EGFR_ERBB2	0.000472871	0	TGFA_EGFR_ERBB2	TGFA - (EGFR+ERBB2)	EGF	Secreted Signaling	KEGG: hsa04012
HES6+RETNLB+Goblet	Tuft	WNT4	FZD5_LRP5	0.00127127	0	WNT4_FZD5_LRP5	WNT4 - (FZD5+LRP5)	WNT	Secreted Signaling	KEGG: hsa04310; PMID: 23209147			Mature Enterocytes	TA	TGFA	EGFR_ERBB2	0.000182253	0	TGFA_EGFR_ERBB2	TGFA - (EGFR+ERBB2)	EGF	Secreted Signaling	KEGG: hsa04012
Goblet	Tuft	WNT4	FZD5_LRP5	0.00156315	0	WNT4_FZD5_LRP5	WNT4 - (FZD5+LRP5)	WNT	Secreted Signaling	KEGG: hsa04310; PMID: 23209147			Enterocytes+Goblet	TA	TGFA	EGFR_ERBB2	0.000460619	0	TGFA_EGFR_ERBB2	TGFA - (EGFR+ERBB2)	EGF	Secreted Signaling	KEGG: hsa04012
EEC	Tuft	WNT4	FZD5_LRP5	0.00195718	0	WNT4_FZD5_LRP5	WNT4 - (FZD5+LRP5)	WNT	Secreted Signaling	KEGG: hsa04310; PMID: 23209147			Enterocytes	Immature Enterocytes	TGFA	EGFR_ERBB2	0.000688349	0	TGFA_EGFR_ERBB2	TGFA - (EGFR+ERBB2)	EGF	Secreted Signaling	KEGG: hsa04012
HES6+RETNLB+Goblet	EEC	WNT4	FZD5_LRP5	0.000482667	0	WNT4_FZD5_LRP5	WNT4 - (FZD5+LRP5)	WNT	Secreted Signaling	KEGG: hsa04310; PMID: 23209147			Mature Enterocytes	Immature Enterocytes	TGFA	EGFR_ERBB2	0.000265338	0	TGFA_EGFR_ERBB2	TGFA - (EGFR+ERBB2)	EGF	Secreted Signaling	KEGG: hsa04012
Goblet	EEC	WNT4	FZD5_LRP5	0.000593528	0	WNT4_FZD5_LRP5	WNT4 - (FZD5+LRP5)	WNT	Secreted Signaling	KEGG: hsa04310; PMID: 23209147			Enterocytes+Goblet	Immature Enterocytes	TGFA	EGFR_ERBB2	0.000670517	0	TGFA_EGFR_ERBB2	TGFA - (EGFR+ERBB2)	EGF	Secreted Signaling	KEGG: hsa04012
EEC	EEC	WNT4	FZD5_LRP5	0.00074331	0	WNT4_FZD5_LRP5	WNT4 - (FZD5+LRP5)	WNT	Secreted Signaling	KEGG: hsa04310; PMID: 23209147			Enterocytes	Enterocytes	TGFA	EGFR_ERBB2	0.000589075	0	TGFA_EGFR_ERBB2	TGFA - (EGFR+ERBB2)	EGF	Secreted Signaling	KEGG: hsa04012
HES6+RETNLB+Goblet	TA	WNT4	FZD6_LRP5	0.000317809	0	WNT4_FZD6_LRP5	WNT4 - (FZD6+LRP5)	WNT	Secreted Signaling	KEGG: hsa04310; PMID: 23209147			Mature Enterocytes	Enterocytes	TGFA	EGFR_ERBB2	0.000227057	0	TGFA_EGFR_ERBB2	TGFA - (EGFR+ERBB2)	EGF	Secreted Signaling	KEGG: hsa04012
Goblet	TA	WNT4	FZD6_LRP5	0.00039081	0	WNT4_FZD6_LRP5	WNT4 - (FZD6+LRP5)	WNT	Secreted Signaling	KEGG: hsa04310; PMID: 23209147			Enterocytes+Goblet	Enterocytes	TGFA	EGFR_ERBB2	0.000573813	0	TGFA_EGFR_ERBB2	TGFA - (EGFR+ERBB2)	EGF	Secreted Signaling	KEGG: hsa04012
EEC	TA	WNT4	FZD6_LRP5	0.000489456	0	WNT4_FZD6_LRP5	WNT4 - (FZD6+LRP5)	WNT	Secreted Signaling	KEGG: hsa04310; PMID: 23209147			Enterocytes	LCN2+CEACAM6+SLC+CCL20+Enterocytes	TGFA	EGFR_ERBB2	0.000563839	0	TGFA_EGFR_ERBB2	TGFA - (EGFR+ERBB2)	EGF	Secreted Signaling	KEGG: hsa04012
HES6+RETNLB+Goblet	Paneth	WNT4	FZD6_LRP5	0.000379976	0	WNT4_FZD6_LRP5	WNT4 - (FZD6+LRP5)	WNT	Secreted Signaling	KEGG: hsa04310; PMID: 23209147			Mature Enterocytes	LCN2+CEACAM6+SLC+CCL20+Enterocytes	TGFA	EGFR_ERBB2	0.000217326	0	TGFA_EGFR_ERBB2	TGFA - (EGFR+ERBB2)	EGF	Secreted Signaling	KEGG: hsa04012
Goblet	Paneth	WNT4	FZD6_LRP5	0.000467255	0	WNT4_FZD6_LRP5	WNT4 - (FZD6+LRP5)	WNT	Secreted Signaling	KEGG: hsa04310; PMID: 23209147			Enterocytes+Goblet	LCN2+CEACAM6+SLC+CCL20+Enterocytes	TGFA	EGFR_ERBB2	0.000549231	0	TGFA_EGFR_ERBB2	TGFA - (EGFR+ERBB2)	EGF	Secreted Signaling	KEGG: hsa04012
EEC	Paneth	WNT4	FZD6_LRP5	0.000585183	0	WNT4_FZD6_LRP5	WNT4 - (FZD6+LRP5)	WNT	Secreted Signaling	KEGG: hsa04310; PMID: 23209147			Enterocytes	Mature Enterocytes	TGFA	EGFR_ERBB2	0.000658308	0	TGFA_EGFR_ERBB2	TGFA - (EGFR+ERBB2)	EGF	Secreted Signaling	KEGG: hsa04012
HES6+RETNLB+Goblet	TA	WNT4	FZD7_LRP5	0.000298169	0	WNT4_FZD7_LRP5	WNT4 - (FZD7+LRP5)	WNT	Secreted Signaling	KEGG: hsa04310; PMID: 23209147			Mature Enterocytes	Mature Enterocytes	TGFA	EGFR_ERBB2	0.000253753	0	TGFA_EGFR_ERBB2	TGFA - (EGFR+ERBB2)	EGF	Secreted Signaling	KEGG: hsa04012
Goblet	TA	WNT4	FZD7_LRP5	0.00036666	0	WNT4_FZD7_LRP5	WNT4 - (FZD7+LRP5)	WNT	Secreted Signaling	KEGG: hsa04310; PMID: 23209147			Enterocytes+Goblet	Mature Enterocytes	TGFA	EGFR_ERBB2	0.000641254	0	TGFA_EGFR_ERBB2	TGFA - (EGFR+ERBB2)	EGF	Secreted Signaling	KEGG: hsa04012
EEC	TA	WNT4	FZD7_LRP5	0.000459213	0	WNT4_FZD7_LRP5	WNT4 - (FZD7+LRP5)	WNT	Secreted Signaling	KEGG: hsa04310; PMID: 23209147			Enterocytes	Enterocytes+Goblet	TGFA	EGFR_ERBB2	0.00100578	0	TGFA_EGFR_ERBB2	TGFA - (EGFR+ERBB2)	EGF	Secreted Signaling	KEGG: hsa04012
HES6+RETNLB+Goblet	Enterocytes+Goblet	WNT4	FZD7_LRP5	0.0005544	0	WNT4_FZD7_LRP5	WNT4 - (FZD7+LRP5)	WNT	Secreted Signaling	KEGG: hsa04310; PMID: 23209147			Mature Enterocytes	Enterocytes+Goblet	TGFA	EGFR_ERBB2	0.000387773	0	TGFA_EGFR_ERBB2	TGFA - (EGFR+ERBB2)	EGF	Secreted Signaling	KEGG: hsa04012
Goblet	Enterocytes+Goblet	WNT4	FZD7_LRP5	0.000681731	0	WNT4_FZD7_LRP5	WNT4 - (FZD7+LRP5)	WNT	Secreted Signaling	KEGG: hsa04310; PMID: 23209147			Enterocytes+Goblet	Enterocytes+Goblet	TGFA	EGFR_ERBB2	0.000979732	0	TGFA_EGFR_ERBB2	TGFA - (EGFR+ERBB2)	EGF	Secreted Signaling	KEGG: hsa04012
EEC	Enterocytes+Goblet	WNT4	FZD7_LRP5	0.00085374	0	WNT4_FZD7_LRP5	WNT4 - (FZD7+LRP5)	WNT	Secreted Signaling	KEGG: hsa04310; PMID: 23209147			Enterocytes	HES6+RETNLB+Goblet	TGFA	EGFR_ERBB2	0.000629353	0	TGFA_EGFR_ERBB2	TGFA - (EGFR+ERBB2)	EGF	Secreted Signaling	KEGG: hsa04012
HES6+RETNLB+Goblet	Paneth	WNT4	FZD7_LRP5	0.000414844	0	WNT4_FZD7_LRP5	WNT4 - (FZD7+LRP5)	WNT	Secreted Signaling	KEGG: hsa04310; PMID: 23209147			Mature Enterocytes	HES6+RETNLB+Goblet	TGFA	EGFR_ERBB2	0.000242588	0	TGFA_EGFR_ERBB2	TGFA - (EGFR+ERBB2)	EGF	Secreted Signaling	KEGG: hsa04012
Goblet	Paneth	WNT4	FZD7_LRP5	0.00051013	0	WNT4_FZD7_LRP5	WNT4 - (FZD7+LRP5)	WNT	Secreted Signaling	KEGG: hsa04310; PMID: 23209147			Enterocytes+Goblet	HES6+RETNLB+Goblet	TGFA	EGFR_ERBB2	0.000613049	0	TGFA_EGFR_ERBB2	TGFA - (EGFR+ERBB2)	EGF	Secreted Signaling	KEGG: hsa04012
EEC	Paneth	WNT4	FZD7_LRP5	0.000638873	0	WNT4_FZD7_LRP5	WNT4 - (FZD7+LRP5)	WNT	Secreted Signaling	KEGG: hsa04310; PMID: 23209147			Enterocytes	Goblet	TGFA	EGFR_ERBB2	0.000546756	0	TGFA_EGFR_ERBB2	TGFA - (EGFR+ERBB2)	EGF	Secreted Signaling	KEGG: hsa04012
Plasma	TA	WNT10A	FZD1_LRP6	0.000168803	0	WNT10A_FZD1_LRP6	WNT10A - (FZD1+LRP6)	WNT	Secreted Signaling	KEGG: hsa04310; PMID: 23209147			Mature Enterocytes	Goblet	TGFA	EGFR_ERBB2	0.00021074	0	TGFA_EGFR_ERBB2	TGFA - (EGFR+ERBB2)	EGF	Secreted Signaling	KEGG: hsa04012
Plasma	Paneth	WNT10A	FZD1_LRP6	0.000193037	0	WNT10A_FZD1_LRP6	WNT10A - (FZD1+LRP6)	WNT	Secreted Signaling	KEGG: hsa04310; PMID: 23209147			Enterocytes+Goblet	Goblet	TGFA	EGFR_ERBB2	0.00053259	0	TGFA_EGFR_ERBB2	TGFA - (EGFR+ERBB2)	EGF	Secreted Signaling	KEGG: hsa04012
Plasma	EEC	WNT10A	FZD3_LRP6	0.000286835	0	WNT10A_FZD3_LRP6	WNT10A - (FZD3+LRP6)	WNT	Secreted Signaling	KEGG: hsa04310; PMID: 23209147			Enterocytes	Paneth	TGFA	EGFR_ERBB2	0.000496731	0	TGFA_EGFR_ERBB2	TGFA - (EGFR+ERBB2)	EGF	Secreted Signaling	KEGG: hsa04012
Plasma	Stem	WNT10A	FZD5_LRP6	0.000443502	0	WNT10A_FZD5_LRP6	WNT10A - (FZD5+LRP6)	WNT	Secreted Signaling	KEGG: hsa04310; PMID: 23209147			Mature Enterocytes	Paneth	TGFA	EGFR_ERBB2	0.000191452	0	TGFA_EGFR_ERBB2	TGFA - (EGFR+ERBB2)	EGF	Secreted Signaling	KEGG: hsa04012
Plasma	TA	WNT10A	FZD5_LRP6	0.0006954	0	WNT10A_FZD5_LRP6	WNT10A - (FZD5+LRP6)	WNT	Secreted Signaling	KEGG: hsa04310; PMID: 23209147			Enterocytes+Goblet	Paneth	TGFA	EGFR_ERBB2	0.000483861	0	TGFA_EGFR_ERBB2	TGFA - (EGFR+ERBB2)	EGF	Secreted Signaling	KEGG: hsa04012
Plasma	Immature Enterocytes	WNT10A	FZD5_LRP6	0.000530193	0	WNT10A_FZD5_LRP6	WNT10A - (FZD5+LRP6)	WNT	Secreted Signaling	KEGG: hsa04310; PMID: 23209147			LCN2+CEACAM6+SLC+CCL20+Enterocytes	Stem	AREG	EGFR	0.000881967	0	AREG_EGFR	AREG - EGFR	EGF	Secreted Signaling	KEGG: hsa04012
Plasma	Enterocytes	WNT10A	FZD5_LRP6	0.000533985	0	WNT10A_FZD5_LRP6	WNT10A - (FZD5+LRP6)	WNT	Secreted Signaling	KEGG: hsa04310; PMID: 23209147			Enterocytes+Goblet	Stem	AREG	EGFR	0.000773848	0	AREG_EGFR	AREG - EGFR	EGF	Secreted Signaling	KEGG: hsa04012
Plasma	LCN2+CEACAM6+SLC+CCL20+Enterocytes	WNT10A	FZD5_LRP6	0.00029241	0	WNT10A_FZD5_LRP6	WNT10A - (FZD5+LRP6)	WNT	Secreted Signaling	KEGG: hsa04310; PMID: 23209147			Goblet	Stem	AREG	EGFR	0.00154916	0	AREG_EGFR	AREG - EGFR	EGF	Secreted Signaling	KEGG: hsa04012
Plasma	Mature Enterocytes	WNT10A	FZD5_LRP6	0.000489133	0	WNT10A_FZD5_LRP6	WNT10A - (FZD5+LRP6)	WNT	Secreted Signaling	KEGG: hsa04310; PMID: 23209147			Paneth	Stem	AREG	EGFR	0.000270339	0	AREG_EGFR	AREG - EGFR	EGF	Secreted Signaling	KEGG: hsa04012
Plasma	BEST4+	WNT10A	FZD5_LRP6	0.000294903	0	WNT10A_FZD5_LRP6	WNT10A - (FZD5+LRP6)	WNT	Secreted Signaling	KEGG: hsa04310; PMID: 23209147			Mast	Stem	AREG	EGFR	0.0147607	0	AREG_EGFR	AREG - EGFR	EGF	Secreted Signaling	KEGG: hsa04012
Plasma	Enterocytes+Goblet	WNT10A	FZD5_LRP6	0.000783386	0	WNT10A_FZD5_LRP6	WNT10A - (FZD5+LRP6)	WNT	Secreted Signaling	KEGG: hsa04310; PMID: 23209147			LCN2+CEACAM6+SLC+CCL20+Enterocytes	TA	AREG	EGFR	0.000305168	0	AREG_EGFR	AREG - EGFR	EGF	Secreted Signaling	KEGG: hsa04012
Plasma	HES6+RETNLB+Goblet	WNT10A	FZD5_LRP6	0.000373868	0	WNT10A_FZD5_LRP6	WNT10A - (FZD5+LRP6)	WNT	Secreted Signaling	KEGG: hsa04310; PMID: 23209147			Enterocytes+Goblet	TA	AREG	EGFR	0.000267739	0	AREG_EGFR	AREG - EGFR	EGF	Secreted Signaling	KEGG: hsa04012
Plasma	Goblet	WNT10A	FZD5_LRP6	0.000429242	0	WNT10A_FZD5_LRP6	WNT10A - (FZD5+LRP6)	WNT	Secreted Signaling	KEGG: hsa04310; PMID: 23209147			Goblet	TA	AREG	EGFR	0.000536258	0	AREG_EGFR	AREG - EGFR	EGF	Secreted Signaling	KEGG: hsa04012
Plasma	Paneth	WNT10A	FZD5_LRP6	0.000723279	0	WNT10A_FZD5_LRP6	WNT10A - (FZD5+LRP6)	WNT	Secreted Signaling	KEGG: hsa04310; PMID: 23209147			Paneth	TA	AREG	EGFR	9.35e-05	0	AREG_EGFR	AREG - EGFR	EGF	Secreted Signaling	KEGG: hsa04012
Plasma	Tuft	WNT10A	FZD5_LRP6	0.00075258	0	WNT10A_FZD5_LRP6	WNT10A - (FZD5+LRP6)	WNT	Secreted Signaling	KEGG: hsa04310; PMID: 23209147			Mast	TA	AREG	EGFR	0.00515414	0	AREG_EGFR	AREG - EGFR	EGF	Secreted Signaling	KEGG: hsa04012
Plasma	EEC	WNT10A	FZD5_LRP6	0.000328892	0	WNT10A_FZD5_LRP6	WNT10A - (FZD5+LRP6)	WNT	Secreted Signaling	KEGG: hsa04310; PMID: 23209147			LCN2+CEACAM6+SLC+CCL20+Enterocytes	Immature Enterocytes	AREG	EGFR	0.000367225	0	AREG_EGFR	AREG - EGFR	EGF	Secreted Signaling	KEGG: hsa04012
Plasma	TA	WNT10A	FZD6_LRP6	0.000164458	0	WNT10A_FZD6_LRP6	WNT10A - (FZD6+LRP6)	WNT	Secreted Signaling	KEGG: hsa04310; PMID: 23209147			Enterocytes+Goblet	Immature Enterocytes	AREG	EGFR	0.000322187	0	AREG_EGFR	AREG - EGFR	EGF	Secreted Signaling	KEGG: hsa04012
Plasma	Paneth	WNT10A	FZD6_LRP6	0.000179809	0	WNT10A_FZD6_LRP6	WNT10A - (FZD6+LRP6)	WNT	Secreted Signaling	KEGG: hsa04310; PMID: 23209147			Goblet	Immature Enterocytes	AREG	EGFR	0.000645278	0	AREG_EGFR	AREG - EGFR	EGF	Secreted Signaling	KEGG: hsa04012
Plasma	TA	WNT10A	FZD7_LRP6	0.000154294	0	WNT10A_FZD7_LRP6	WNT10A - (FZD7+LRP6)	WNT	Secreted Signaling	KEGG: hsa04310; PMID: 23209147			Paneth	Immature Enterocytes	AREG	EGFR	0.000112521	0	AREG_EGFR	AREG - EGFR	EGF	Secreted Signaling	KEGG: hsa04012
Plasma	Enterocytes+Goblet	WNT10A	FZD7_LRP6	0.000222927	0	WNT10A_FZD7_LRP6	WNT10A - (FZD7+LRP6)	WNT	Secreted Signaling	KEGG: hsa04310; PMID: 23209147			Mast	Immature Enterocytes	AREG	EGFR	0.00619614	0	AREG_EGFR	AREG - EGFR	EGF	Secreted Signaling	KEGG: hsa04012
Plasma	Paneth	WNT10A	FZD7_LRP6	0.000196314	0	WNT10A_FZD7_LRP6	WNT10A - (FZD7+LRP6)	WNT	Secreted Signaling	KEGG: hsa04310; PMID: 23209147			LCN2+CEACAM6+SLC+CCL20+Enterocytes	Enterocytes	AREG	EGFR	0.000266845	0	AREG_EGFR	AREG - EGFR	EGF	Secreted Signaling	KEGG: hsa04012
HES6+RETNLB+Goblet	TA	WNT4	FZD1_LRP6	0.000285489	0	WNT4_FZD1_LRP6	WNT4 - (FZD1+LRP6)	WNT	Secreted Signaling	KEGG: hsa04310; PMID: 23209147			Enterocytes+Goblet	Enterocytes	AREG	EGFR	0.000234115	0	AREG_EGFR	AREG - EGFR	EGF	Secreted Signaling	KEGG: hsa04012
Goblet	TA	WNT4	FZD1_LRP6	0.000351068	0	WNT4_FZD1_LRP6	WNT4 - (FZD1+LRP6)	WNT	Secreted Signaling	KEGG: hsa04310; PMID: 23209147			Goblet	Enterocytes	AREG	EGFR	0.000468929	0	AREG_EGFR	AREG - EGFR	EGF	Secreted Signaling	KEGG: hsa04012
EEC	TA	WNT4	FZD1_LRP6	0.000439687	0	WNT4_FZD1_LRP6	WNT4 - (FZD1+LRP6)	WNT	Secreted Signaling	KEGG: hsa04310; PMID: 23209147			Paneth	Enterocytes	AREG	EGFR	8.18e-05	0	AREG_EGFR	AREG - EGFR	EGF	Secreted Signaling	KEGG: hsa04012
HES6+RETNLB+Goblet	Paneth	WNT4	FZD1_LRP6	0.000326464	0	WNT4_FZD1_LRP6	WNT4 - (FZD1+LRP6)	WNT	Secreted Signaling	KEGG: hsa04310; PMID: 23209147			Mast	Enterocytes	AREG	EGFR	0.00450963	0	AREG_EGFR	AREG - EGFR	EGF	Secreted Signaling	KEGG: hsa04012
Goblet	Paneth	WNT4	FZD1_LRP6	0.000401453	0	WNT4_FZD1_LRP6	WNT4 - (FZD1+LRP6)	WNT	Secreted Signaling	KEGG: hsa04310; PMID: 23209147			LCN2+CEACAM6+SLC+CCL20+Enterocytes	LCN2+CEACAM6+SLC+CCL20+Enterocytes	AREG	EGFR	0.000419235	0	AREG_EGFR	AREG - EGFR	EGF	Secreted Signaling	KEGG: hsa04012
EEC	Paneth	WNT4	FZD1_LRP6	0.000502782	0	WNT4_FZD1_LRP6	WNT4 - (FZD1+LRP6)	WNT	Secreted Signaling	KEGG: hsa04310; PMID: 23209147			Enterocytes+Goblet	LCN2+CEACAM6+SLC+CCL20+Enterocytes	AREG	EGFR	0.000367821	0	AREG_EGFR	AREG - EGFR	EGF	Secreted Signaling	KEGG: hsa04012
HES6+RETNLB+Goblet	EEC	WNT4	FZD3_LRP6	0.000485057	0	WNT4_FZD3_LRP6	WNT4 - (FZD3+LRP6)	WNT	Secreted Signaling	KEGG: hsa04310; PMID: 23209147			Goblet	LCN2+CEACAM6+SLC+CCL20+Enterocytes	AREG	EGFR	0.000736639	0	AREG_EGFR	AREG - EGFR	EGF	Secreted Signaling	KEGG: hsa04012
Goblet	EEC	WNT4	FZD3_LRP6	0.000596467	0	WNT4_FZD3_LRP6	WNT4 - (FZD3+LRP6)	WNT	Secreted Signaling	KEGG: hsa04310; PMID: 23209147			Paneth	LCN2+CEACAM6+SLC+CCL20+Enterocytes	AREG	EGFR	0.000128462	0	AREG_EGFR	AREG - EGFR	EGF	Secreted Signaling	KEGG: hsa04012
EEC	EEC	WNT4	FZD3_LRP6	0.00074699	0	WNT4_FZD3_LRP6	WNT4 - (FZD3+LRP6)	WNT	Secreted Signaling	KEGG: hsa04310; PMID: 23209147			Mast	LCN2+CEACAM6+SLC+CCL20+Enterocytes	AREG	EGFR	0.00706786	0	AREG_EGFR	AREG - EGFR	EGF	Secreted Signaling	KEGG: hsa04012
HES6+RETNLB+Goblet	Stem	WNT4	FZD5_LRP6	0.00074987	0	WNT4_FZD5_LRP6	WNT4 - (FZD5+LRP6)	WNT	Secreted Signaling	KEGG: hsa04310; PMID: 23209147			LCN2+CEACAM6+SLC+CCL20+Enterocytes	Mature Enterocytes	AREG	EGFR	0.000337936	0	AREG_EGFR	AREG - EGFR	EGF	Secreted Signaling	KEGG: hsa04012
Goblet	Stem	WNT4	FZD5_LRP6	0.000922081	0	WNT4_FZD5_LRP6	WNT4 - (FZD5+LRP6)	WNT	Secreted Signaling	KEGG: hsa04310; PMID: 23209147			Enterocytes+Goblet	Mature Enterocytes	AREG	EGFR	0.00029649	0	AREG_EGFR	AREG - EGFR	EGF	Secreted Signaling	KEGG: hsa04012
EEC	Stem	WNT4	FZD5_LRP6	0.00115468	0	WNT4_FZD5_LRP6	WNT4 - (FZD5+LRP6)	WNT	Secreted Signaling	KEGG: hsa04310; PMID: 23209147			Goblet	Mature Enterocytes	AREG	EGFR	0.000593826	0	AREG_EGFR	AREG - EGFR	EGF	Secreted Signaling	KEGG: hsa04012
HES6+RETNLB+Goblet	TA	WNT4	FZD5_LRP6	0.00117548	0	WNT4_FZD5_LRP6	WNT4 - (FZD5+LRP6)	WNT	Secreted Signaling	KEGG: hsa04310; PMID: 23209147			Paneth	Mature Enterocytes	AREG	EGFR	0.000103545	0	AREG_EGFR	AREG - EGFR	EGF	Secreted Signaling	KEGG: hsa04012
Goblet	TA	WNT4	FZD5_LRP6	0.00144538	0	WNT4_FZD5_LRP6	WNT4 - (FZD5+LRP6)	WNT	Secreted Signaling	KEGG: hsa04310; PMID: 23209147			Mast	Mature Enterocytes	AREG	EGFR	0.00570461	0	AREG_EGFR	AREG - EGFR	EGF	Secreted Signaling	KEGG: hsa04012
EEC	TA	WNT4	FZD5_LRP6	0.00180976	0	WNT4_FZD5_LRP6	WNT4 - (FZD5+LRP6)	WNT	Secreted Signaling	KEGG: hsa04310; PMID: 23209147			LCN2+CEACAM6+SLC+CCL20+Enterocytes	Enterocytes+Goblet	AREG	EGFR	0.000746825	0	AREG_EGFR	AREG - EGFR	EGF	Secreted Signaling	KEGG: hsa04012
HES6+RETNLB+Goblet	Immature Enterocytes	WNT4	FZD5_LRP6	0.000896381	0	WNT4_FZD5_LRP6	WNT4 - (FZD5+LRP6)	WNT	Secreted Signaling	KEGG: hsa04310; PMID: 23209147			Enterocytes+Goblet	Enterocytes+Goblet	AREG	EGFR	0.000655262	0	AREG_EGFR	AREG - EGFR	EGF	Secreted Signaling	KEGG: hsa04012
Goblet	Immature Enterocytes	WNT4	FZD5_LRP6	0.00110223	0	WNT4_FZD5_LRP6	WNT4 - (FZD5+LRP6)	WNT	Secreted Signaling	KEGG: hsa04310; PMID: 23209147			Goblet	Enterocytes+Goblet	AREG	EGFR	0.00131192	0	AREG_EGFR	AREG - EGFR	EGF	Secreted Signaling	KEGG: hsa04012
EEC	Immature Enterocytes	WNT4	FZD5_LRP6	0.00138022	0	WNT4_FZD5_LRP6	WNT4 - (FZD5+LRP6)	WNT	Secreted Signaling	KEGG: hsa04310; PMID: 23209147			Paneth	Enterocytes+Goblet	AREG	EGFR	0.000228894	0	AREG_EGFR	AREG - EGFR	EGF	Secreted Signaling	KEGG: hsa04012
HES6+RETNLB+Goblet	Enterocytes	WNT4	FZD5_LRP6	0.000902772	0	WNT4_FZD5_LRP6	WNT4 - (FZD5+LRP6)	WNT	Secreted Signaling	KEGG: hsa04310; PMID: 23209147			Mast	Enterocytes+Goblet	AREG	EGFR	0.0125256	0	AREG_EGFR	AREG - EGFR	EGF	Secreted Signaling	KEGG: hsa04012
Goblet	Enterocytes	WNT4	FZD5_LRP6	0.00111008	0	WNT4_FZD5_LRP6	WNT4 - (FZD5+LRP6)	WNT	Secreted Signaling	KEGG: hsa04310; PMID: 23209147			LCN2+CEACAM6+SLC+CCL20+Enterocytes	HES6+RETNLB+Goblet	AREG	EGFR	0.000643819	0	AREG_EGFR	AREG - EGFR	EGF	Secreted Signaling	KEGG: hsa04012
EEC	Enterocytes	WNT4	FZD5_LRP6	0.00139004	0	WNT4_FZD5_LRP6	WNT4 - (FZD5+LRP6)	WNT	Secreted Signaling	KEGG: hsa04310; PMID: 23209147			Enterocytes+Goblet	HES6+RETNLB+Goblet	AREG	EGFR	0.000564878	0	AREG_EGFR	AREG - EGFR	EGF	Secreted Signaling	KEGG: hsa04012
HES6+RETNLB+Goblet	LCN2+CEACAM6+SLC+CCL20+Enterocytes	WNT4	FZD5_LRP6	0.000494482	0	WNT4_FZD5_LRP6	WNT4 - (FZD5+LRP6)	WNT	Secreted Signaling	KEGG: hsa04310; PMID: 23209147			Goblet	HES6+RETNLB+Goblet	AREG	EGFR	0.00113106	0	AREG_EGFR	AREG - EGFR	EGF	Secreted Signaling	KEGG: hsa04012
Goblet	LCN2+CEACAM6+SLC+CCL20+Enterocytes	WNT4	FZD5_LRP6	0.000608056	0	WNT4_FZD5_LRP6	WNT4 - (FZD5+LRP6)	WNT	Secreted Signaling	KEGG: hsa04310; PMID: 23209147			Paneth	HES6+RETNLB+Goblet	AREG	EGFR	0.00019731	0	AREG_EGFR	AREG - EGFR	EGF	Secreted Signaling	KEGG: hsa04012
EEC	LCN2+CEACAM6+SLC+CCL20+Enterocytes	WNT4	FZD5_LRP6	0.000761501	0	WNT4_FZD5_LRP6	WNT4 - (FZD5+LRP6)	WNT	Secreted Signaling	KEGG: hsa04310; PMID: 23209147			Mast	HES6+RETNLB+Goblet	AREG	EGFR	0.0108156	0	AREG_EGFR	AREG - EGFR	EGF	Secreted Signaling	KEGG: hsa04012
HES6+RETNLB+Goblet	Mature Enterocytes	WNT4	FZD5_LRP6	0.000826965	0	WNT4_FZD5_LRP6	WNT4 - (FZD5+LRP6)	WNT	Secreted Signaling	KEGG: hsa04310; PMID: 23209147			LCN2+CEACAM6+SLC+CCL20+Enterocytes	Goblet	AREG	EGFR	0.000845886	0	AREG_EGFR	AREG - EGFR	EGF	Secreted Signaling	KEGG: hsa04012
Goblet	Mature Enterocytes	WNT4	FZD5_LRP6	0.00101687	0	WNT4_FZD5_LRP6	WNT4 - (FZD5+LRP6)	WNT	Secreted Signaling	KEGG: hsa04310; PMID: 23209147			Enterocytes+Goblet	Goblet	AREG	EGFR	0.000742187	0	AREG_EGFR	AREG - EGFR	EGF	Secreted Signaling	KEGG: hsa04012
EEC	Mature Enterocytes	WNT4	FZD5_LRP6	0.00127334	0	WNT4_FZD5_LRP6	WNT4 - (FZD5+LRP6)	WNT	Secreted Signaling	KEGG: hsa04310; PMID: 23209147			Goblet	Goblet	AREG	EGFR	0.00148583	0	AREG_EGFR	AREG - EGFR	EGF	Secreted Signaling	KEGG: hsa04012
HES6+RETNLB+Goblet	BEST4+	WNT4	FZD5_LRP6	0.000498695	0	WNT4_FZD5_LRP6	WNT4 - (FZD5+LRP6)	WNT	Secreted Signaling	KEGG: hsa04310; PMID: 23209147			Paneth	Goblet	AREG	EGFR	0.000259273	0	AREG_EGFR	AREG - EGFR	EGF	Secreted Signaling	KEGG: hsa04012
Goblet	BEST4+	WNT4	FZD5_LRP6	0.000613237	0	WNT4_FZD5_LRP6	WNT4 - (FZD5+LRP6)	WNT	Secreted Signaling	KEGG: hsa04310; PMID: 23209147			Mast	Goblet	AREG	EGFR	0.0141649	0	AREG_EGFR	AREG - EGFR	EGF	Secreted Signaling	KEGG: hsa04012
EEC	BEST4+	WNT4	FZD5_LRP6	0.000767987	0	WNT4_FZD5_LRP6	WNT4 - (FZD5+LRP6)	WNT	Secreted Signaling	KEGG: hsa04310; PMID: 23209147			LCN2+CEACAM6+SLC+CCL20+Enterocytes	Paneth	AREG	EGFR	0.000287307	0	AREG_EGFR	AREG - EGFR	EGF	Secreted Signaling	KEGG: hsa04012
HES6+RETNLB+Goblet	Enterocytes+Goblet	WNT4	FZD5_LRP6	0.00132403	0	WNT4_FZD5_LRP6	WNT4 - (FZD5+LRP6)	WNT	Secreted Signaling	KEGG: hsa04310; PMID: 23209147			Enterocytes+Goblet	Paneth	AREG	EGFR	0.000252068	0	AREG_EGFR	AREG - EGFR	EGF	Secreted Signaling	KEGG: hsa04012
Goblet	Enterocytes+Goblet	WNT4	FZD5_LRP6	0.001628	0	WNT4_FZD5_LRP6	WNT4 - (FZD5+LRP6)	WNT	Secreted Signaling	KEGG: hsa04310; PMID: 23209147			Goblet	Paneth	AREG	EGFR	0.000504879	0	AREG_EGFR	AREG - EGFR	EGF	Secreted Signaling	KEGG: hsa04012
EEC	Enterocytes+Goblet	WNT4	FZD5_LRP6	0.00203827	0	WNT4_FZD5_LRP6	WNT4 - (FZD5+LRP6)	WNT	Secreted Signaling	KEGG: hsa04310; PMID: 23209147			Paneth	Paneth	AREG	EGFR	8.8e-05	0	AREG_EGFR	AREG - EGFR	EGF	Secreted Signaling	KEGG: hsa04012
HES6+RETNLB+Goblet	HES6+RETNLB+Goblet	WNT4	FZD5_LRP6	0.000632144	0	WNT4_FZD5_LRP6	WNT4 - (FZD5+LRP6)	WNT	Secreted Signaling	KEGG: hsa04310; PMID: 23209147			Mast	Paneth	AREG	EGFR	0.00485386	0	AREG_EGFR	AREG - EGFR	EGF	Secreted Signaling	KEGG: hsa04012
Goblet	HES6+RETNLB+Goblet	WNT4	FZD5_LRP6	0.000777321	0	WNT4_FZD5_LRP6	WNT4 - (FZD5+LRP6)	WNT	Secreted Signaling	KEGG: hsa04310; PMID: 23209147			LCN2+CEACAM6+SLC+CCL20+Enterocytes	EEC	AREG	EGFR	0.000166822	0	AREG_EGFR	AREG - EGFR	EGF	Secreted Signaling	KEGG: hsa04012
EEC	HES6+RETNLB+Goblet	WNT4	FZD5_LRP6	0.000973413	0	WNT4_FZD5_LRP6	WNT4 - (FZD5+LRP6)	WNT	Secreted Signaling	KEGG: hsa04310; PMID: 23209147			Enterocytes+Goblet	EEC	AREG	EGFR	0.000146359	0	AREG_EGFR	AREG - EGFR	EGF	Secreted Signaling	KEGG: hsa04012
HES6+RETNLB+Goblet	Goblet	WNT4	FZD5_LRP6	0.000725771	0	WNT4_FZD5_LRP6	WNT4 - (FZD5+LRP6)	WNT	Secreted Signaling	KEGG: hsa04310; PMID: 23209147			Goblet	EEC	AREG	EGFR	0.00029318	0	AREG_EGFR	AREG - EGFR	EGF	Secreted Signaling	KEGG: hsa04012
Goblet	Goblet	WNT4	FZD5_LRP6	0.000892449	0	WNT4_FZD5_LRP6	WNT4 - (FZD5+LRP6)	WNT	Secreted Signaling	KEGG: hsa04310; PMID: 23209147			Paneth	EEC	AREG	EGFR	5.11e-05	0	AREG_EGFR	AREG - EGFR	EGF	Secreted Signaling	KEGG: hsa04012
EEC	Goblet	WNT4	FZD5_LRP6	0.00111758	0	WNT4_FZD5_LRP6	WNT4 - (FZD5+LRP6)	WNT	Secreted Signaling	KEGG: hsa04310; PMID: 23209147			Mast	EEC	AREG	EGFR	0.00282375	0	AREG_EGFR	AREG - EGFR	EGF	Secreted Signaling	KEGG: hsa04012
HES6+RETNLB+Goblet	Paneth	WNT4	FZD5_LRP6	0.00122254	0	WNT4_FZD5_LRP6	WNT4 - (FZD5+LRP6)	WNT	Secreted Signaling	KEGG: hsa04310; PMID: 23209147			LCN2+CEACAM6+SLC+CCL20+Enterocytes	Stem	AREG	EGFR_ERBB2	0.00110613	0	AREG_EGFR_ERBB2	AREG - (EGFR+ERBB2)	EGF	Secreted Signaling	KEGG: hsa04012
Goblet	Paneth	WNT4	FZD5_LRP6	0.00150323	0	WNT4_FZD5_LRP6	WNT4 - (FZD5+LRP6)	WNT	Secreted Signaling	KEGG: hsa04310; PMID: 23209147			Enterocytes+Goblet	Stem	AREG	EGFR_ERBB2	0.00097056	0	AREG_EGFR_ERBB2	AREG - (EGFR+ERBB2)	EGF	Secreted Signaling	KEGG: hsa04012
EEC	Paneth	WNT4	FZD5_LRP6	0.00188214	0	WNT4_FZD5_LRP6	WNT4 - (FZD5+LRP6)	WNT	Secreted Signaling	KEGG: hsa04310; PMID: 23209147			Goblet	Stem	AREG	EGFR_ERBB2	0.00194258	0	AREG_EGFR_ERBB2	AREG - (EGFR+ERBB2)	EGF	Secreted Signaling	KEGG: hsa04012
HES6+RETNLB+Goblet	Tuft	WNT4	FZD5_LRP6	0.00127209	0	WNT4_FZD5_LRP6	WNT4 - (FZD5+LRP6)	WNT	Secreted Signaling	KEGG: hsa04310; PMID: 23209147			Paneth	Stem	AREG	EGFR_ERBB2	0.000339103	0	AREG_EGFR_ERBB2	AREG - (EGFR+ERBB2)	EGF	Secreted Signaling	KEGG: hsa04012
Goblet	Tuft	WNT4	FZD5_LRP6	0.00156416	0	WNT4_FZD5_LRP6	WNT4 - (FZD5+LRP6)	WNT	Secreted Signaling	KEGG: hsa04310; PMID: 23209147			Mast	Stem	AREG	EGFR_ERBB2	0.0184472	0	AREG_EGFR_ERBB2	AREG - (EGFR+ERBB2)	EGF	Secreted Signaling	KEGG: hsa04012
EEC	Tuft	WNT4	FZD5_LRP6	0.00195844	0	WNT4_FZD5_LRP6	WNT4 - (FZD5+LRP6)	WNT	Secreted Signaling	KEGG: hsa04310; PMID: 23209147			LCN2+CEACAM6+SLC+CCL20+Enterocytes	TA	AREG	EGFR_ERBB2	0.000556025	0	AREG_EGFR_ERBB2	AREG - (EGFR+ERBB2)	EGF	Secreted Signaling	KEGG: hsa04012
HES6+RETNLB+Goblet	EEC	WNT4	FZD5_LRP6	0.000556156	0	WNT4_FZD5_LRP6	WNT4 - (FZD5+LRP6)	WNT	Secreted Signaling	KEGG: hsa04310; PMID: 23209147			Enterocytes+Goblet	TA	AREG	EGFR_ERBB2	0.000487843	0	AREG_EGFR_ERBB2	AREG - (EGFR+ERBB2)	EGF	Secreted Signaling	KEGG: hsa04012
Goblet	EEC	WNT4	FZD5_LRP6	0.000683892	0	WNT4_FZD5_LRP6	WNT4 - (FZD5+LRP6)	WNT	Secreted Signaling	KEGG: hsa04310; PMID: 23209147			Goblet	TA	AREG	EGFR_ERBB2	0.000976892	0	AREG_EGFR_ERBB2	AREG - (EGFR+ERBB2)	EGF	Secreted Signaling	KEGG: hsa04012
EEC	EEC	WNT4	FZD5_LRP6	0.00085646	0	WNT4_FZD5_LRP6	WNT4 - (FZD5+LRP6)	WNT	Secreted Signaling	KEGG: hsa04310; PMID: 23209147			Paneth	TA	AREG	EGFR_ERBB2	0.000170393	0	AREG_EGFR_ERBB2	AREG - (EGFR+ERBB2)	EGF	Secreted Signaling	KEGG: hsa04012
HES6+RETNLB+Goblet	TA	WNT4	FZD6_LRP6	0.000278142	0	WNT4_FZD6_LRP6	WNT4 - (FZD6+LRP6)	WNT	Secreted Signaling	KEGG: hsa04310; PMID: 23209147			Mast	TA	AREG	EGFR_ERBB2	0.00935369	0	AREG_EGFR_ERBB2	AREG - (EGFR+ERBB2)	EGF	Secreted Signaling	KEGG: hsa04012
Goblet	TA	WNT4	FZD6_LRP6	0.000342033	0	WNT4_FZD6_LRP6	WNT4 - (FZD6+LRP6)	WNT	Secreted Signaling	KEGG: hsa04310; PMID: 23209147			LCN2+CEACAM6+SLC+CCL20+Enterocytes	Immature Enterocytes	AREG	EGFR_ERBB2	0.000809363	0	AREG_EGFR_ERBB2	AREG - (EGFR+ERBB2)	EGF	Secreted Signaling	KEGG: hsa04012
EEC	TA	WNT4	FZD6_LRP6	0.000428372	0	WNT4_FZD6_LRP6	WNT4 - (FZD6+LRP6)	WNT	Secreted Signaling	KEGG: hsa04310; PMID: 23209147			Enterocytes+Goblet	Immature Enterocytes	AREG	EGFR_ERBB2	0.000710138	0	AREG_EGFR_ERBB2	AREG - (EGFR+ERBB2)	EGF	Secreted Signaling	KEGG: hsa04012
HES6+RETNLB+Goblet	Paneth	WNT4	FZD6_LRP6	0.000304098	0	WNT4_FZD6_LRP6	WNT4 - (FZD6+LRP6)	WNT	Secreted Signaling	KEGG: hsa04310; PMID: 23209147			Goblet	Immature Enterocytes	AREG	EGFR_ERBB2	0.00142172	0	AREG_EGFR_ERBB2	AREG - (EGFR+ERBB2)	EGF	Secreted Signaling	KEGG: hsa04012
Goblet	Paneth	WNT4	FZD6_LRP6	0.00037395	0	WNT4_FZD6_LRP6	WNT4 - (FZD6+LRP6)	WNT	Secreted Signaling	KEGG: hsa04310; PMID: 23209147			Paneth	Immature Enterocytes	AREG	EGFR_ERBB2	0.000248072	0	AREG_EGFR_ERBB2	AREG - (EGFR+ERBB2)	EGF	Secreted Signaling	KEGG: hsa04012
EEC	Paneth	WNT4	FZD6_LRP6	0.00046834	0	WNT4_FZD6_LRP6	WNT4 - (FZD6+LRP6)	WNT	Secreted Signaling	KEGG: hsa04310; PMID: 23209147			Mast	Immature Enterocytes	AREG	EGFR_ERBB2	0.0135611	0	AREG_EGFR_ERBB2	AREG - (EGFR+ERBB2)	EGF	Secreted Signaling	KEGG: hsa04012
HES6+RETNLB+Goblet	TA	WNT4	FZD7_LRP6	0.000260953	0	WNT4_FZD7_LRP6	WNT4 - (FZD7+LRP6)	WNT	Secreted Signaling	KEGG: hsa04310; PMID: 23209147			LCN2+CEACAM6+SLC+CCL20+Enterocytes	Enterocytes	AREG	EGFR_ERBB2	0.000692649	0	AREG_EGFR_ERBB2	AREG - (EGFR+ERBB2)	EGF	Secreted Signaling	KEGG: hsa04012
Goblet	TA	WNT4	FZD7_LRP6	0.000320897	0	WNT4_FZD7_LRP6	WNT4 - (FZD7+LRP6)	WNT	Secreted Signaling	KEGG: hsa04310; PMID: 23209147			Enterocytes+Goblet	Enterocytes	AREG	EGFR_ERBB2	0.000607724	0	AREG_EGFR_ERBB2	AREG - (EGFR+ERBB2)	EGF	Secreted Signaling	KEGG: hsa04012
EEC	TA	WNT4	FZD7_LRP6	0.000401902	0	WNT4_FZD7_LRP6	WNT4 - (FZD7+LRP6)	WNT	Secreted Signaling	KEGG: hsa04310; PMID: 23209147			Goblet	Enterocytes	AREG	EGFR_ERBB2	0.0012168	0	AREG_EGFR_ERBB2	AREG - (EGFR+ERBB2)	EGF	Secreted Signaling	KEGG: hsa04012
HES6+RETNLB+Goblet	Enterocytes+Goblet	WNT4	FZD7_LRP6	0.000377001	0	WNT4_FZD7_LRP6	WNT4 - (FZD7+LRP6)	WNT	Secreted Signaling	KEGG: hsa04310; PMID: 23209147			Paneth	Enterocytes	AREG	EGFR_ERBB2	0.000212282	0	AREG_EGFR_ERBB2	AREG - (EGFR+ERBB2)	EGF	Secreted Signaling	KEGG: hsa04012
Goblet	Enterocytes+Goblet	WNT4	FZD7_LRP6	0.000463595	0	WNT4_FZD7_LRP6	WNT4 - (FZD7+LRP6)	WNT	Secreted Signaling	KEGG: hsa04310; PMID: 23209147			Mast	Enterocytes	AREG	EGFR_ERBB2	0.0116269	0	AREG_EGFR_ERBB2	AREG - (EGFR+ERBB2)	EGF	Secreted Signaling	KEGG: hsa04012
EEC	Enterocytes+Goblet	WNT4	FZD7_LRP6	0.000580599	0	WNT4_FZD7_LRP6	WNT4 - (FZD7+LRP6)	WNT	Secreted Signaling	KEGG: hsa04310; PMID: 23209147			LCN2+CEACAM6+SLC+CCL20+Enterocytes	LCN2+CEACAM6+SLC+CCL20+Enterocytes	AREG	EGFR_ERBB2	0.000662979	0	AREG_EGFR_ERBB2	AREG - (EGFR+ERBB2)	EGF	Secreted Signaling	KEGG: hsa04012
HES6+RETNLB+Goblet	Paneth	WNT4	FZD7_LRP6	0.000332006	0	WNT4_FZD7_LRP6	WNT4 - (FZD7+LRP6)	WNT	Secreted Signaling	KEGG: hsa04310; PMID: 23209147			Enterocytes+Goblet	LCN2+CEACAM6+SLC+CCL20+Enterocytes	AREG	EGFR_ERBB2	0.00058169	0	AREG_EGFR_ERBB2	AREG - (EGFR+ERBB2)	EGF	Secreted Signaling	KEGG: hsa04012
Goblet	Paneth	WNT4	FZD7_LRP6	0.000408267	0	WNT4_FZD7_LRP6	WNT4 - (FZD7+LRP6)	WNT	Secreted Signaling	KEGG: hsa04310; PMID: 23209147			Goblet	LCN2+CEACAM6+SLC+CCL20+Enterocytes	AREG	EGFR_ERBB2	0.00116471	0	AREG_EGFR_ERBB2	AREG - (EGFR+ERBB2)	EGF	Secreted Signaling	KEGG: hsa04012
EEC	Paneth	WNT4	FZD7_LRP6	0.000511316	0	WNT4_FZD7_LRP6	WNT4 - (FZD7+LRP6)	WNT	Secreted Signaling	KEGG: hsa04310; PMID: 23209147			Paneth	LCN2+CEACAM6+SLC+CCL20+Enterocytes	AREG	EGFR_ERBB2	0.000203185	0	AREG_EGFR_ERBB2	AREG - (EGFR+ERBB2)	EGF	Secreted Signaling	KEGG: hsa04012
TA	TA	WNT5A	FZD1	6e-05	0	WNT5A_FZD1	WNT5A - FZD1	ncWNT	Secreted Signaling	KEGG: hsa04310			Mast	LCN2+CEACAM6+SLC+CCL20+Enterocytes	AREG	EGFR_ERBB2	0.0111341	0	AREG_EGFR_ERBB2	AREG - (EGFR+ERBB2)	EGF	Secreted Signaling	KEGG: hsa04012
Paneth	TA	WNT5A	FZD1	4.57e-05	0	WNT5A_FZD1	WNT5A - FZD1	ncWNT	Secreted Signaling	KEGG: hsa04310			LCN2+CEACAM6+SLC+CCL20+Enterocytes	Mature Enterocytes	AREG	EGFR_ERBB2	0.000774046	0	AREG_EGFR_ERBB2	AREG - (EGFR+ERBB2)	EGF	Secreted Signaling	KEGG: hsa04012
TA	Paneth	WNT5A	FZD1	6.46e-05	0	WNT5A_FZD1	WNT5A - FZD1	ncWNT	Secreted Signaling	KEGG: hsa04310			Enterocytes+Goblet	Mature Enterocytes	AREG	EGFR_ERBB2	0.000679148	0	AREG_EGFR_ERBB2	AREG - (EGFR+ERBB2)	EGF	Secreted Signaling	KEGG: hsa04012
Paneth	Paneth	WNT5A	FZD1	4.91e-05	0	WNT5A_FZD1	WNT5A - FZD1	ncWNT	Secreted Signaling	KEGG: hsa04310			Goblet	Mature Enterocytes	AREG	EGFR_ERBB2	0.00135971	0	AREG_EGFR_ERBB2	AREG - (EGFR+ERBB2)	EGF	Secreted Signaling	KEGG: hsa04012
TA	EEC	WNT5A	FZD3	0.000180698	0	WNT5A_FZD3	WNT5A - FZD3	ncWNT	Secreted Signaling	KEGG: hsa04310			Paneth	Mature Enterocytes	AREG	EGFR_ERBB2	0.000237242	0	AREG_EGFR_ERBB2	AREG - (EGFR+ERBB2)	EGF	Secreted Signaling	KEGG: hsa04012
Paneth	EEC	WNT5A	FZD3	0.000137542	0	WNT5A_FZD3	WNT5A - FZD3	ncWNT	Secreted Signaling	KEGG: hsa04310			Mast	Mature Enterocytes	AREG	EGFR_ERBB2	0.0129766	0	AREG_EGFR_ERBB2	AREG - (EGFR+ERBB2)	EGF	Secreted Signaling	KEGG: hsa04012
TA	Stem	WNT5A	FZD5	0.000751674	0	WNT5A_FZD5	WNT5A - FZD5	ncWNT	Secreted Signaling	KEGG: hsa04310			LCN2+CEACAM6+SLC+CCL20+Enterocytes	Enterocytes+Goblet	AREG	EGFR_ERBB2	0.00118253	0	AREG_EGFR_ERBB2	AREG - (EGFR+ERBB2)	EGF	Secreted Signaling	KEGG: hsa04012
Paneth	Stem	WNT5A	FZD5	0.000572231	0	WNT5A_FZD5	WNT5A - FZD5	ncWNT	Secreted Signaling	KEGG: hsa04310			Enterocytes+Goblet	Enterocytes+Goblet	AREG	EGFR_ERBB2	0.00103761	0	AREG_EGFR_ERBB2	AREG - (EGFR+ERBB2)	EGF	Secreted Signaling	KEGG: hsa04012
TA	TA	WNT5A	FZD5	0.00101822	0	WNT5A_FZD5	WNT5A - FZD5	ncWNT	Secreted Signaling	KEGG: hsa04310			Goblet	Enterocytes+Goblet	AREG	EGFR_ERBB2	0.00207663	0	AREG_EGFR_ERBB2	AREG - (EGFR+ERBB2)	EGF	Secreted Signaling	KEGG: hsa04012
Paneth	TA	WNT5A	FZD5	0.000775199	0	WNT5A_FZD5	WNT5A - FZD5	ncWNT	Secreted Signaling	KEGG: hsa04310			Paneth	Enterocytes+Goblet	AREG	EGFR_ERBB2	0.000362544	0	AREG_EGFR_ERBB2	AREG - (EGFR+ERBB2)	EGF	Secreted Signaling	KEGG: hsa04012
TA	Immature Enterocytes	WNT5A	FZD5	0.000921717	0	WNT5A_FZD5	WNT5A - FZD5	ncWNT	Secreted Signaling	KEGG: hsa04310			Mast	Enterocytes+Goblet	AREG	EGFR_ERBB2	0.0196977	0	AREG_EGFR_ERBB2	AREG - (EGFR+ERBB2)	EGF	Secreted Signaling	KEGG: hsa04012
Paneth	Immature Enterocytes	WNT5A	FZD5	0.000701709	0	WNT5A_FZD5	WNT5A - FZD5	ncWNT	Secreted Signaling	KEGG: hsa04310			LCN2+CEACAM6+SLC+CCL20+Enterocytes	HES6+RETNLB+Goblet	AREG	EGFR_ERBB2	0.000740004	0	AREG_EGFR_ERBB2	AREG - (EGFR+ERBB2)	EGF	Secreted Signaling	KEGG: hsa04012
TA	Enterocytes	WNT5A	FZD5	0.00102861	0	WNT5A_FZD5	WNT5A - FZD5	ncWNT	Secreted Signaling	KEGG: hsa04310			Enterocytes+Goblet	HES6+RETNLB+Goblet	AREG	EGFR_ERBB2	0.000649277	0	AREG_EGFR_ERBB2	AREG - (EGFR+ERBB2)	EGF	Secreted Signaling	KEGG: hsa04012
Paneth	Enterocytes	WNT5A	FZD5	0.000783108	0	WNT5A_FZD5	WNT5A - FZD5	ncWNT	Secreted Signaling	KEGG: hsa04310			Goblet	HES6+RETNLB+Goblet	AREG	EGFR_ERBB2	0.00129995	0	AREG_EGFR_ERBB2	AREG - (EGFR+ERBB2)	EGF	Secreted Signaling	KEGG: hsa04012
TA	LCN2+CEACAM6+SLC+CCL20+Enterocytes	WNT5A	FZD5	0.000704681	0	WNT5A_FZD5	WNT5A - FZD5	ncWNT	Secreted Signaling	KEGG: hsa04310			Paneth	HES6+RETNLB+Goblet	AREG	EGFR_ERBB2	0.000226803	0	AREG_EGFR_ERBB2	AREG - (EGFR+ERBB2)	EGF	Secreted Signaling	KEGG: hsa04012
Paneth	LCN2+CEACAM6+SLC+CCL20+Enterocytes	WNT5A	FZD5	0.00053645	0	WNT5A_FZD5	WNT5A - FZD5	ncWNT	Secreted Signaling	KEGG: hsa04310			Mast	HES6+RETNLB+Goblet	AREG	EGFR_ERBB2	0.0124125	0	AREG_EGFR_ERBB2	AREG - (EGFR+ERBB2)	EGF	Secreted Signaling	KEGG: hsa04012
TA	Mature Enterocytes	WNT5A	FZD5	0.000828506	0	WNT5A_FZD5	WNT5A - FZD5	ncWNT	Secreted Signaling	KEGG: hsa04310			LCN2+CEACAM6+SLC+CCL20+Enterocytes	Goblet	AREG	EGFR_ERBB2	0.000642894	0	AREG_EGFR_ERBB2	AREG - (EGFR+ERBB2)	EGF	Secreted Signaling	KEGG: hsa04012
Paneth	Mature Enterocytes	WNT5A	FZD5	0.000630733	0	WNT5A_FZD5	WNT5A - FZD5	ncWNT	Secreted Signaling	KEGG: hsa04310			Enterocytes+Goblet	Goblet	AREG	EGFR_ERBB2	0.000564066	0	AREG_EGFR_ERBB2	AREG - (EGFR+ERBB2)	EGF	Secreted Signaling	KEGG: hsa04012
TA	BEST4+	WNT5A	FZD5	0.000247254	0	WNT5A_FZD5	WNT5A - FZD5	ncWNT	Secreted Signaling	KEGG: hsa04310			Goblet	Goblet	AREG	EGFR_ERBB2	0.00112944	0	AREG_EGFR_ERBB2	AREG - (EGFR+ERBB2)	EGF	Secreted Signaling	KEGG: hsa04012
Paneth	BEST4+	WNT5A	FZD5	0.000188206	0	WNT5A_FZD5	WNT5A - FZD5	ncWNT	Secreted Signaling	KEGG: hsa04310			Paneth	Goblet	AREG	EGFR_ERBB2	0.000197026	0	AREG_EGFR_ERBB2	AREG - (EGFR+ERBB2)	EGF	Secreted Signaling	KEGG: hsa04012
TA	Enterocytes+Goblet	WNT5A	FZD5	0.0011419	0	WNT5A_FZD5	WNT5A - FZD5	ncWNT	Secreted Signaling	KEGG: hsa04310			Mast	Goblet	AREG	EGFR_ERBB2	0.0108002	0	AREG_EGFR_ERBB2	AREG - (EGFR+ERBB2)	EGF	Secreted Signaling	KEGG: hsa04012
Paneth	Enterocytes+Goblet	WNT5A	FZD5	0.000869383	0	WNT5A_FZD5	WNT5A - FZD5	ncWNT	Secreted Signaling	KEGG: hsa04310			LCN2+CEACAM6+SLC+CCL20+Enterocytes	Paneth	AREG	EGFR_ERBB2	0.000584078	0	AREG_EGFR_ERBB2	AREG - (EGFR+ERBB2)	EGF	Secreted Signaling	KEGG: hsa04012
TA	HES6+RETNLB+Goblet	WNT5A	FZD5	0.000626942	0	WNT5A_FZD5	WNT5A - FZD5	ncWNT	Secreted Signaling	KEGG: hsa04310			Enterocytes+Goblet	Paneth	AREG	EGFR_ERBB2	0.000512458	0	AREG_EGFR_ERBB2	AREG - (EGFR+ERBB2)	EGF	Secreted Signaling	KEGG: hsa04012
Paneth	HES6+RETNLB+Goblet	WNT5A	FZD5	0.000477261	0	WNT5A_FZD5	WNT5A - FZD5	ncWNT	Secreted Signaling	KEGG: hsa04310			Goblet	Paneth	AREG	EGFR_ERBB2	0.00102616	0	AREG_EGFR_ERBB2	AREG - (EGFR+ERBB2)	EGF	Secreted Signaling	KEGG: hsa04012
TA	Goblet	WNT5A	FZD5	0.000758942	0	WNT5A_FZD5	WNT5A - FZD5	ncWNT	Secreted Signaling	KEGG: hsa04310			Paneth	Paneth	AREG	EGFR_ERBB2	0.000178994	0	AREG_EGFR_ERBB2	AREG - (EGFR+ERBB2)	EGF	Secreted Signaling	KEGG: hsa04012
Paneth	Goblet	WNT5A	FZD5	0.000577765	0	WNT5A_FZD5	WNT5A - FZD5	ncWNT	Secreted Signaling	KEGG: hsa04310			Mast	Paneth	AREG	EGFR_ERBB2	0.00982126	0	AREG_EGFR_ERBB2	AREG - (EGFR+ERBB2)	EGF	Secreted Signaling	KEGG: hsa04012
TA	Paneth	WNT5A	FZD5	0.000906714	0	WNT5A_FZD5	WNT5A - FZD5	ncWNT	Secreted Signaling	KEGG: hsa04310			HES6+RETNLB+Goblet	Stem	BTC	EGFR	0.000370508	0	BTC_EGFR	BTC - EGFR	EGF	Secreted Signaling	KEGG: hsa04012
Paneth	Paneth	WNT5A	FZD5	0.000690285	0	WNT5A_FZD5	WNT5A - FZD5	ncWNT	Secreted Signaling	KEGG: hsa04310			HES6+RETNLB+Goblet	TA	BTC	EGFR	0.000128156	0	BTC_EGFR	BTC - EGFR	EGF	Secreted Signaling	KEGG: hsa04012
TA	Tuft	WNT5A	FZD5	0.000378382	0	WNT5A_FZD5	WNT5A - FZD5	ncWNT	Secreted Signaling	KEGG: hsa04310			HES6+RETNLB+Goblet	Immature Enterocytes	BTC	EGFR	0.000154222	0	BTC_EGFR	BTC - EGFR	EGF	Secreted Signaling	KEGG: hsa04012
Paneth	Tuft	WNT5A	FZD5	0.000288028	0	WNT5A_FZD5	WNT5A - FZD5	ncWNT	Secreted Signaling	KEGG: hsa04310			HES6+RETNLB+Goblet	Enterocytes	BTC	EGFR	0.00011206	0	BTC_EGFR	BTC - EGFR	EGF	Secreted Signaling	KEGG: hsa04012
TA	EEC	WNT5A	FZD5	0.000237579	0	WNT5A_FZD5	WNT5A - FZD5	ncWNT	Secreted Signaling	KEGG: hsa04310			HES6+RETNLB+Goblet	LCN2+CEACAM6+SLC+CCL20+Enterocytes	BTC	EGFR	0.00017607	0	BTC_EGFR	BTC - EGFR	EGF	Secreted Signaling	KEGG: hsa04012
Paneth	EEC	WNT5A	FZD5	0.000180841	0	WNT5A_FZD5	WNT5A - FZD5	ncWNT	Secreted Signaling	KEGG: hsa04310			HES6+RETNLB+Goblet	Mature Enterocytes	BTC	EGFR	0.00014192	0	BTC_EGFR	BTC - EGFR	EGF	Secreted Signaling	KEGG: hsa04012
TA	TA	WNT5A	FZD6	5.69e-05	0	WNT5A_FZD6	WNT5A - FZD6	ncWNT	Secreted Signaling	KEGG: hsa04310			HES6+RETNLB+Goblet	Enterocytes+Goblet	BTC	EGFR	0.000313711	0	BTC_EGFR	BTC - EGFR	EGF	Secreted Signaling	KEGG: hsa04012
Paneth	TA	WNT5A	FZD6	4.33e-05	0	WNT5A_FZD6	WNT5A - FZD6	ncWNT	Secreted Signaling	KEGG: hsa04310			HES6+RETNLB+Goblet	HES6+RETNLB+Goblet	BTC	EGFR	0.000270426	0	BTC_EGFR	BTC - EGFR	EGF	Secreted Signaling	KEGG: hsa04012
TA	Paneth	WNT5A	FZD6	5.6e-05	0	WNT5A_FZD6	WNT5A - FZD6	ncWNT	Secreted Signaling	KEGG: hsa04310			HES6+RETNLB+Goblet	Goblet	BTC	EGFR	0.000355343	0	BTC_EGFR	BTC - EGFR	EGF	Secreted Signaling	KEGG: hsa04012
Paneth	Paneth	WNT5A	FZD6	4.26e-05	0	WNT5A_FZD6	WNT5A - FZD6	ncWNT	Secreted Signaling	KEGG: hsa04310			HES6+RETNLB+Goblet	Paneth	BTC	EGFR	0.000120654	0	BTC_EGFR	BTC - EGFR	EGF	Secreted Signaling	KEGG: hsa04012
TA	TA	WNT5A	FZD7	5.01e-05	0	WNT5A_FZD7	WNT5A - FZD7	ncWNT	Secreted Signaling	KEGG: hsa04310			HES6+RETNLB+Goblet	EEC	BTC	EGFR	7.01e-05	0	BTC_EGFR	BTC - EGFR	EGF	Secreted Signaling	KEGG: hsa04012
Paneth	TA	WNT5A	FZD7	3.81e-05	0	WNT5A_FZD7	WNT5A - FZD7	ncWNT	Secreted Signaling	KEGG: hsa04310			HES6+RETNLB+Goblet	Stem	BTC	EGFR_ERBB2	0.000464738	0	BTC_EGFR_ERBB2	BTC - (EGFR+ERBB2)	EGF	Secreted Signaling	KEGG: hsa04012
TA	Enterocytes+Goblet	WNT5A	FZD7	9.25e-05	0	WNT5A_FZD7	WNT5A - FZD7	ncWNT	Secreted Signaling	KEGG: hsa04310			HES6+RETNLB+Goblet	TA	BTC	EGFR_ERBB2	0.000233538	0	BTC_EGFR_ERBB2	BTC - (EGFR+ERBB2)	EGF	Secreted Signaling	KEGG: hsa04012
Paneth	Enterocytes+Goblet	WNT5A	FZD7	7.04e-05	0	WNT5A_FZD7	WNT5A - FZD7	ncWNT	Secreted Signaling	KEGG: hsa04310			HES6+RETNLB+Goblet	Immature Enterocytes	BTC	EGFR_ERBB2	0.000339993	0	BTC_EGFR_ERBB2	BTC - (EGFR+ERBB2)	EGF	Secreted Signaling	KEGG: hsa04012
TA	Paneth	WNT5A	FZD7	6.68e-05	0	WNT5A_FZD7	WNT5A - FZD7	ncWNT	Secreted Signaling	KEGG: hsa04310			HES6+RETNLB+Goblet	Enterocytes	BTC	EGFR_ERBB2	0.000290945	0	BTC_EGFR_ERBB2	BTC - (EGFR+ERBB2)	EGF	Secreted Signaling	KEGG: hsa04012
Paneth	Paneth	WNT5A	FZD7	5.08e-05	0	WNT5A_FZD7	WNT5A - FZD7	ncWNT	Secreted Signaling	KEGG: hsa04310			HES6+RETNLB+Goblet	LCN2+CEACAM6+SLC+CCL20+Enterocytes	BTC	EGFR_ERBB2	0.000278477	0	BTC_EGFR_ERBB2	BTC - (EGFR+ERBB2)	EGF	Secreted Signaling	KEGG: hsa04012
Enterocytes	Stem	TGFA	EGFR	0.00100541	0	TGFA_EGFR	TGFA - EGFR	EGF	Secreted Signaling	KEGG: hsa04012			HES6+RETNLB+Goblet	Mature Enterocytes	BTC	EGFR_ERBB2	0.000325151	0	BTC_EGFR_ERBB2	BTC - (EGFR+ERBB2)	EGF	Secreted Signaling	KEGG: hsa04012
LCN2+CEACAM6+SLC+CCL20+Enterocytes	Stem	TGFA	EGFR	0.000939962	0	TGFA_EGFR	TGFA - EGFR	EGF	Secreted Signaling	KEGG: hsa04012			HES6+RETNLB+Goblet	Enterocytes+Goblet	BTC	EGFR_ERBB2	0.00049686	0	BTC_EGFR_ERBB2	BTC - (EGFR+ERBB2)	EGF	Secreted Signaling	KEGG: hsa04012
Mature Enterocytes	Stem	TGFA	EGFR	0.000872155	0	TGFA_EGFR	TGFA - EGFR	EGF	Secreted Signaling	KEGG: hsa04012			HES6+RETNLB+Goblet	HES6+RETNLB+Goblet	BTC	EGFR_ERBB2	0.000310844	0	BTC_EGFR_ERBB2	BTC - (EGFR+ERBB2)	EGF	Secreted Signaling	KEGG: hsa04012
Enterocytes+Goblet	Stem	TGFA	EGFR	0.00093611	0	TGFA_EGFR	TGFA - EGFR	EGF	Secreted Signaling	KEGG: hsa04012			HES6+RETNLB+Goblet	Goblet	BTC	EGFR_ERBB2	0.000270038	0	BTC_EGFR_ERBB2	BTC - (EGFR+ERBB2)	EGF	Secreted Signaling	KEGG: hsa04012
Paneth	Stem	TGFA	EGFR	0.00181193	0	TGFA_EGFR	TGFA - EGFR	EGF	Secreted Signaling	KEGG: hsa04012			HES6+RETNLB+Goblet	Paneth	BTC	EGFR_ERBB2	0.000245324	0	BTC_EGFR_ERBB2	BTC - (EGFR+ERBB2)	EGF	Secreted Signaling	KEGG: hsa04012
Enterocytes	TA	TGFA	EGFR	0.000912375	0	TGFA_EGFR	TGFA - EGFR	EGF	Secreted Signaling	KEGG: hsa04012			Tuft	Stem	NRG2	ERBB3	0.00609478	0	NRG2_ERBB3	NRG2 - ERBB3	NRG	Secreted Signaling	KEGG: hsa04012
LCN2+CEACAM6+SLC+CCL20+Enterocytes	TA	TGFA	EGFR	0.000852977	0	TGFA_EGFR	TGFA - EGFR	EGF	Secreted Signaling	KEGG: hsa04012			Tuft	TA	NRG2	ERBB3	0.00453752	0	NRG2_ERBB3	NRG2 - ERBB3	NRG	Secreted Signaling	KEGG: hsa04012
Mature Enterocytes	TA	TGFA	EGFR	0.00079144	0	TGFA_EGFR	TGFA - EGFR	EGF	Secreted Signaling	KEGG: hsa04012			Tuft	Proliferating Epi	NRG2	ERBB3	0.0018232	0	NRG2_ERBB3	NRG2 - ERBB3	NRG	Secreted Signaling	KEGG: hsa04012
Enterocytes+Goblet	TA	TGFA	EGFR	0.00084948	0	TGFA_EGFR	TGFA - EGFR	EGF	Secreted Signaling	KEGG: hsa04012			Tuft	Immature Enterocytes	NRG2	ERBB3	0.00706972	0	NRG2_ERBB3	NRG2 - ERBB3	NRG	Secreted Signaling	KEGG: hsa04012
Paneth	TA	TGFA	EGFR	0.00164438	0	TGFA_EGFR	TGFA - EGFR	EGF	Secreted Signaling	KEGG: hsa04012			Tuft	Enterocytes	NRG2	ERBB3	0.00757614	0	NRG2_ERBB3	NRG2 - ERBB3	NRG	Secreted Signaling	KEGG: hsa04012
Enterocytes	Immature Enterocytes	TGFA	EGFR	0.000382633	0	TGFA_EGFR	TGFA - EGFR	EGF	Secreted Signaling	KEGG: hsa04012			Tuft	LCN2+CEACAM6+SLC+CCL20+Enterocytes	NRG2	ERBB3	0.00703345	0	NRG2_ERBB3	NRG2 - ERBB3	NRG	Secreted Signaling	KEGG: hsa04012
LCN2+CEACAM6+SLC+CCL20+Enterocytes	Immature Enterocytes	TGFA	EGFR	0.00035771	0	TGFA_EGFR	TGFA - EGFR	EGF	Secreted Signaling	KEGG: hsa04012			Tuft	SLC+Enterocytes	NRG2	ERBB3	0.00287491	0	NRG2_ERBB3	NRG2 - ERBB3	NRG	Secreted Signaling	KEGG: hsa04012
Mature Enterocytes	Immature Enterocytes	TGFA	EGFR	0.000331892	0	TGFA_EGFR	TGFA - EGFR	EGF	Secreted Signaling	KEGG: hsa04012			Tuft	Mature Enterocytes	NRG2	ERBB3	0.00860347	0	NRG2_ERBB3	NRG2 - ERBB3	NRG	Secreted Signaling	KEGG: hsa04012
Enterocytes+Goblet	Immature Enterocytes	TGFA	EGFR	0.000356244	0	TGFA_EGFR	TGFA - EGFR	EGF	Secreted Signaling	KEGG: hsa04012			Tuft	BEST4+	NRG2	ERBB3	0.00697344	0	NRG2_ERBB3	NRG2 - ERBB3	NRG	Secreted Signaling	KEGG: hsa04012
Paneth	Immature Enterocytes	TGFA	EGFR	0.000689918	0	TGFA_EGFR	TGFA - EGFR	EGF	Secreted Signaling	KEGG: hsa04012			Tuft	Enterocytes+Goblet	NRG2	ERBB3	0.00814322	0	NRG2_ERBB3	NRG2 - ERBB3	NRG	Secreted Signaling	KEGG: hsa04012
Enterocytes	Enterocytes	TGFA	EGFR	0.000291784	0	TGFA_EGFR	TGFA - EGFR	EGF	Secreted Signaling	KEGG: hsa04012			Tuft	Goblet+Panethlow	NRG2	ERBB3	0.00182436	0	NRG2_ERBB3	NRG2 - ERBB3	NRG	Secreted Signaling	KEGG: hsa04012
LCN2+CEACAM6+SLC+CCL20+Enterocytes	Enterocytes	TGFA	EGFR	0.000272777	0	TGFA_EGFR	TGFA - EGFR	EGF	Secreted Signaling	KEGG: hsa04012			Tuft	HES6+RETNLB+Goblet	NRG2	ERBB3	0.00452628	0	NRG2_ERBB3	NRG2 - ERBB3	NRG	Secreted Signaling	KEGG: hsa04012
Mature Enterocytes	Enterocytes	TGFA	EGFR	0.000253087	0	TGFA_EGFR	TGFA - EGFR	EGF	Secreted Signaling	KEGG: hsa04012			Tuft	Goblet	NRG2	ERBB3	0.00688167	0	NRG2_ERBB3	NRG2 - ERBB3	NRG	Secreted Signaling	KEGG: hsa04012
Enterocytes+Goblet	Enterocytes	TGFA	EGFR	0.000271658	0	TGFA_EGFR	TGFA - EGFR	EGF	Secreted Signaling	KEGG: hsa04012			Tuft	Paneth	NRG2	ERBB3	0.00565318	0	NRG2_ERBB3	NRG2 - ERBB3	NRG	Secreted Signaling	KEGG: hsa04012
Paneth	Enterocytes	TGFA	EGFR	0.000526148	0	TGFA_EGFR	TGFA - EGFR	EGF	Secreted Signaling	KEGG: hsa04012			Tuft	Tuft	NRG2	ERBB3	0.00727841	0	NRG2_ERBB3	NRG2 - ERBB3	NRG	Secreted Signaling	KEGG: hsa04012
Enterocytes	LCN2+CEACAM6+SLC+CCL20+Enterocytes	TGFA	EGFR	0.000729664	0	TGFA_EGFR	TGFA - EGFR	EGF	Secreted Signaling	KEGG: hsa04012			Tuft	EEC	NRG2	ERBB3	0.00815194	0	NRG2_ERBB3	NRG2 - ERBB3	NRG	Secreted Signaling	KEGG: hsa04012
LCN2+CEACAM6+SLC+CCL20+Enterocytes	LCN2+CEACAM6+SLC+CCL20+Enterocytes	TGFA	EGFR	0.000682153	0	TGFA_EGFR	TGFA - EGFR	EGF	Secreted Signaling	KEGG: hsa04012			Tuft	Stem	NRG2	ERBB2_ERBB3	0.00435476	0	NRG2_ERBB2_ERBB3	NRG2 - (ERBB2+ERBB3)	NRG	Secreted Signaling	KEGG: hsa04012
Mature Enterocytes	LCN2+CEACAM6+SLC+CCL20+Enterocytes	TGFA	EGFR	0.000632932	0	TGFA_EGFR	TGFA - EGFR	EGF	Secreted Signaling	KEGG: hsa04012			Tuft	TA	NRG2	ERBB2_ERBB3	0.00321132	0	NRG2_ERBB2_ERBB3	NRG2 - (ERBB2+ERBB3)	NRG	Secreted Signaling	KEGG: hsa04012
Enterocytes+Goblet	LCN2+CEACAM6+SLC+CCL20+Enterocytes	TGFA	EGFR	0.000679356	0	TGFA_EGFR	TGFA - EGFR	EGF	Secreted Signaling	KEGG: hsa04012			Tuft	Immature Enterocytes	NRG2	ERBB2_ERBB3	0.00531569	0	NRG2_ERBB2_ERBB3	NRG2 - (ERBB2+ERBB3)	NRG	Secreted Signaling	KEGG: hsa04012
Paneth	LCN2+CEACAM6+SLC+CCL20+Enterocytes	TGFA	EGFR	0.00131528	0	TGFA_EGFR	TGFA - EGFR	EGF	Secreted Signaling	KEGG: hsa04012			Tuft	Enterocytes	NRG2	ERBB2_ERBB3	0.00552433	0	NRG2_ERBB2_ERBB3	NRG2 - (ERBB2+ERBB3)	NRG	Secreted Signaling	KEGG: hsa04012
Enterocytes	Mature Enterocytes	TGFA	EGFR	0.000348946	0	TGFA_EGFR	TGFA - EGFR	EGF	Secreted Signaling	KEGG: hsa04012			Tuft	LCN2+CEACAM6+SLC+CCL20+Enterocytes	NRG2	ERBB2_ERBB3	0.00406909	0	NRG2_ERBB2_ERBB3	NRG2 - (ERBB2+ERBB3)	NRG	Secreted Signaling	KEGG: hsa04012
LCN2+CEACAM6+SLC+CCL20+Enterocytes	Mature Enterocytes	TGFA	EGFR	0.000326216	0	TGFA_EGFR	TGFA - EGFR	EGF	Secreted Signaling	KEGG: hsa04012			Tuft	Mature Enterocytes	NRG2	ERBB2_ERBB3	0.00584739	0	NRG2_ERBB2_ERBB3	NRG2 - (ERBB2+ERBB3)	NRG	Secreted Signaling	KEGG: hsa04012
Mature Enterocytes	Mature Enterocytes	TGFA	EGFR	0.00030267	0	TGFA_EGFR	TGFA - EGFR	EGF	Secreted Signaling	KEGG: hsa04012			Tuft	BEST4+	NRG2	ERBB2_ERBB3	0.00282449	0	NRG2_ERBB2_ERBB3	NRG2 - (ERBB2+ERBB3)	NRG	Secreted Signaling	KEGG: hsa04012
Enterocytes+Goblet	Mature Enterocytes	TGFA	EGFR	0.000324879	0	TGFA_EGFR	TGFA - EGFR	EGF	Secreted Signaling	KEGG: hsa04012			Tuft	Enterocytes+Goblet	NRG2	ERBB2_ERBB3	0.0058461	0	NRG2_ERBB2_ERBB3	NRG2 - (ERBB2+ERBB3)	NRG	Secreted Signaling	KEGG: hsa04012
Paneth	Mature Enterocytes	TGFA	EGFR	0.000629194	0	TGFA_EGFR	TGFA - EGFR	EGF	Secreted Signaling	KEGG: hsa04012			Tuft	HES6+RETNLB+Goblet	NRG2	ERBB2_ERBB3	0.00293964	0	NRG2_ERBB2_ERBB3	NRG2 - (ERBB2+ERBB3)	NRG	Secreted Signaling	KEGG: hsa04012
Enterocytes	BEST4+	TGFA	EGFR	0.000150973	0	TGFA_EGFR	TGFA - EGFR	EGF	Secreted Signaling	KEGG: hsa04012			Tuft	Goblet	NRG2	ERBB2_ERBB3	0.00275051	0	NRG2_ERBB2_ERBB3	NRG2 - (ERBB2+ERBB3)	NRG	Secreted Signaling	KEGG: hsa04012
LCN2+CEACAM6+SLC+CCL20+Enterocytes	BEST4+	TGFA	EGFR	0.000141137	0	TGFA_EGFR	TGFA - EGFR	EGF	Secreted Signaling	KEGG: hsa04012			Tuft	Paneth	NRG2	ERBB2_ERBB3	0.00388027	0	NRG2_ERBB2_ERBB3	NRG2 - (ERBB2+ERBB3)	NRG	Secreted Signaling	KEGG: hsa04012
Mature Enterocytes	BEST4+	TGFA	EGFR	0.000130948	0	TGFA_EGFR	TGFA - EGFR	EGF	Secreted Signaling	KEGG: hsa04012			Tuft	Stromal	FGF2	FGFR1	0.000792086	0	FGF2_FGFR1	FGF2 - FGFR1	FGF	Secreted Signaling	PMC: 4393358
Enterocytes+Goblet	BEST4+	TGFA	EGFR	0.000140558	0	TGFA_EGFR	TGFA - EGFR	EGF	Secreted Signaling	KEGG: hsa04012			Tuft	Enterocytes+Goblet	FGF2	FGFR2	0.0011823	0	FGF2_FGFR2	FGF2 - FGFR2	FGF	Secreted Signaling	PMC: 4393358
Paneth	BEST4+	TGFA	EGFR	0.000272266	0	TGFA_EGFR	TGFA - EGFR	EGF	Secreted Signaling	KEGG: hsa04012			Tuft	HES6+RETNLB+Goblet	FGF2	FGFR2	0.00195388	0	FGF2_FGFR2	FGF2 - FGFR2	FGF	Secreted Signaling	PMC: 4393358
Enterocytes	Enterocytes+Goblet	TGFA	EGFR	0.00097428	0	TGFA_EGFR	TGFA - EGFR	EGF	Secreted Signaling	KEGG: hsa04012			Tuft	Goblet	FGF2	FGFR2	0.00323866	0	FGF2_FGFR2	FGF2 - FGFR2	FGF	Secreted Signaling	PMC: 4393358
LCN2+CEACAM6+SLC+CCL20+Enterocytes	Enterocytes+Goblet	TGFA	EGFR	0.000910855	0	TGFA_EGFR	TGFA - EGFR	EGF	Secreted Signaling	KEGG: hsa04012			Tuft	Immature Enterocytes	FGF2	FGFR3	2.59e-05	0	FGF2_FGFR3	FGF2 - FGFR3	FGF	Secreted Signaling	PMC: 4393358
Mature Enterocytes	Enterocytes+Goblet	TGFA	EGFR	0.000845146	0	TGFA_EGFR	TGFA - EGFR	EGF	Secreted Signaling	KEGG: hsa04012			Tuft	Enterocytes	FGF2	FGFR3	0.000612085	0	FGF2_FGFR3	FGF2 - FGFR3	FGF	Secreted Signaling	PMC: 4393358
Enterocytes+Goblet	Enterocytes+Goblet	TGFA	EGFR	0.000907121	0	TGFA_EGFR	TGFA - EGFR	EGF	Secreted Signaling	KEGG: hsa04012			Tuft	Mature Enterocytes	FGF2	FGFR3	0.000532541	0	FGF2_FGFR3	FGF2 - FGFR3	FGF	Secreted Signaling	PMC: 4393358
Paneth	Enterocytes+Goblet	TGFA	EGFR	0.00175587	0	TGFA_EGFR	TGFA - EGFR	EGF	Secreted Signaling	KEGG: hsa04012			Tuft	BEST4+	FGF2	FGFR3	0.00200623	0	FGF2_FGFR3	FGF2 - FGFR3	FGF	Secreted Signaling	PMC: 4393358
Enterocytes	HES6+RETNLB+Goblet	TGFA	EGFR	0.000949177	0	TGFA_EGFR	TGFA - EGFR	EGF	Secreted Signaling	KEGG: hsa04012			Tuft	Enterocytes+Goblet	FGF2	FGFR3	0.00106882	0	FGF2_FGFR3	FGF2 - FGFR3	FGF	Secreted Signaling	PMC: 4393358
LCN2+CEACAM6+SLC+CCL20+Enterocytes	HES6+RETNLB+Goblet	TGFA	EGFR	0.000887384	0	TGFA_EGFR	TGFA - EGFR	EGF	Secreted Signaling	KEGG: hsa04012			Tuft	HES6+RETNLB+Goblet	FGF2	FGFR3	0.000279092	0	FGF2_FGFR3	FGF2 - FGFR3	FGF	Secreted Signaling	PMC: 4393358
Mature Enterocytes	HES6+RETNLB+Goblet	TGFA	EGFR	0.000823367	0	TGFA_EGFR	TGFA - EGFR	EGF	Secreted Signaling	KEGG: hsa04012			Tuft	Goblet	FGF2	FGFR3	0.000574322	0	FGF2_FGFR3	FGF2 - FGFR3	FGF	Secreted Signaling	PMC: 4393358
Enterocytes+Goblet	HES6+RETNLB+Goblet	TGFA	EGFR	0.000883747	0	TGFA_EGFR	TGFA - EGFR	EGF	Secreted Signaling	KEGG: hsa04012			Tuft	EEC	FGF2	FGFR3	3.68e-05	0	FGF2_FGFR3	FGF2 - FGFR3	FGF	Secreted Signaling	PMC: 4393358
Paneth	HES6+RETNLB+Goblet	TGFA	EGFR	0.00171066	0	TGFA_EGFR	TGFA - EGFR	EGF	Secreted Signaling	KEGG: hsa04012			Tuft	Stem	FGF2	FGFR4	0.00154298	0	FGF2_FGFR4	FGF2 - FGFR4	FGF	Secreted Signaling	PMC: 4393358
Enterocytes	Goblet	TGFA	EGFR	0.00134957	0	TGFA_EGFR	TGFA - EGFR	EGF	Secreted Signaling	KEGG: hsa04012			Tuft	TA	FGF2	FGFR4	0.00122726	0	FGF2_FGFR4	FGF2 - FGFR4	FGF	Secreted Signaling	PMC: 4393358
LCN2+CEACAM6+SLC+CCL20+Enterocytes	Goblet	TGFA	EGFR	0.00126175	0	TGFA_EGFR	TGFA - EGFR	EGF	Secreted Signaling	KEGG: hsa04012			Tuft	Immature Enterocytes	FGF2	FGFR4	0.000502465	0	FGF2_FGFR4	FGF2 - FGFR4	FGF	Secreted Signaling	PMC: 4393358
Mature Enterocytes	Goblet	TGFA	EGFR	0.00117075	0	TGFA_EGFR	TGFA - EGFR	EGF	Secreted Signaling	KEGG: hsa04012			Tuft	Tuft	FGF2	FGFR4	0.00354026	0	FGF2_FGFR4	FGF2 - FGFR4	FGF	Secreted Signaling	PMC: 4393358
Enterocytes+Goblet	Goblet	TGFA	EGFR	0.00125658	0	TGFA_EGFR	TGFA - EGFR	EGF	Secreted Signaling	KEGG: hsa04012			Enterocytes+Goblet	Stromal	FGF9	FGFR1	9.51e-05	0	FGF9_FGFR1	FGF9 - FGFR1	FGF	Secreted Signaling	PMC: 4393358
Paneth	Goblet	TGFA	EGFR	0.0024315	0	TGFA_EGFR	TGFA - EGFR	EGF	Secreted Signaling	KEGG: hsa04012			Enterocytes+Goblet	Enterocytes+Goblet	FGF9	FGFR2	0.000142019	0	FGF9_FGFR2	FGF9 - FGFR2	FGF	Secreted Signaling	PMC: 4393358
Enterocytes	Paneth	TGFA	EGFR	0.000596308	0	TGFA_EGFR	TGFA - EGFR	EGF	Secreted Signaling	KEGG: hsa04012			Enterocytes+Goblet	HES6+RETNLB+Goblet	FGF9	FGFR2	0.000234861	0	FGF9_FGFR2	FGF9 - FGFR2	FGF	Secreted Signaling	PMC: 4393358
LCN2+CEACAM6+SLC+CCL20+Enterocytes	Paneth	TGFA	EGFR	0.000557475	0	TGFA_EGFR	TGFA - EGFR	EGF	Secreted Signaling	KEGG: hsa04012			Enterocytes+Goblet	Goblet	FGF9	FGFR2	0.000389737	0	FGF9_FGFR2	FGF9 - FGFR2	FGF	Secreted Signaling	PMC: 4393358
Mature Enterocytes	Paneth	TGFA	EGFR	0.000517246	0	TGFA_EGFR	TGFA - EGFR	EGF	Secreted Signaling	KEGG: hsa04012			Enterocytes+Goblet	Immature Enterocytes	FGF9	FGFR3	3.11e-06	0	FGF9_FGFR3	FGF9 - FGFR3	FGF	Secreted Signaling	PMC: 4393358
Enterocytes+Goblet	Paneth	TGFA	EGFR	0.000555189	0	TGFA_EGFR	TGFA - EGFR	EGF	Secreted Signaling	KEGG: hsa04012			Enterocytes+Goblet	Enterocytes	FGF9	FGFR3	7.35e-05	0	FGF9_FGFR3	FGF9 - FGFR3	FGF	Secreted Signaling	PMC: 4393358
Paneth	Paneth	TGFA	EGFR	0.00107501	0	TGFA_EGFR	TGFA - EGFR	EGF	Secreted Signaling	KEGG: hsa04012			Enterocytes+Goblet	Mature Enterocytes	FGF9	FGFR3	6.39e-05	0	FGF9_FGFR3	FGF9 - FGFR3	FGF	Secreted Signaling	PMC: 4393358
Enterocytes	Stem	TGFA	EGFR_ERBB2	0.00115325	0	TGFA_EGFR_ERBB2	TGFA - (EGFR+ERBB2)	EGF	Secreted Signaling	KEGG: hsa04012			Enterocytes+Goblet	BEST4+	FGF9	FGFR3	0.000241165	0	FGF9_FGFR3	FGF9 - FGFR3	FGF	Secreted Signaling	PMC: 4393358
LCN2+CEACAM6+SLC+CCL20+Enterocytes	Stem	TGFA	EGFR_ERBB2	0.00107818	0	TGFA_EGFR_ERBB2	TGFA - (EGFR+ERBB2)	EGF	Secreted Signaling	KEGG: hsa04012			Enterocytes+Goblet	Enterocytes+Goblet	FGF9	FGFR3	0.000128375	0	FGF9_FGFR3	FGF9 - FGFR3	FGF	Secreted Signaling	PMC: 4393358
Mature Enterocytes	Stem	TGFA	EGFR_ERBB2	0.00100042	0	TGFA_EGFR_ERBB2	TGFA - (EGFR+ERBB2)	EGF	Secreted Signaling	KEGG: hsa04012			Enterocytes+Goblet	HES6+RETNLB+Goblet	FGF9	FGFR3	3.35e-05	0	FGF9_FGFR3	FGF9 - FGFR3	FGF	Secreted Signaling	PMC: 4393358
Enterocytes+Goblet	Stem	TGFA	EGFR_ERBB2	0.00107376	0	TGFA_EGFR_ERBB2	TGFA - (EGFR+ERBB2)	EGF	Secreted Signaling	KEGG: hsa04012			Enterocytes+Goblet	Goblet	FGF9	FGFR3	6.9e-05	0	FGF9_FGFR3	FGF9 - FGFR3	FGF	Secreted Signaling	PMC: 4393358
Paneth	Stem	TGFA	EGFR_ERBB2	0.00207811	0	TGFA_EGFR_ERBB2	TGFA - (EGFR+ERBB2)	EGF	Secreted Signaling	KEGG: hsa04012			Enterocytes+Goblet	EEC	FGF9	FGFR3	4.42e-06	0	FGF9_FGFR3	FGF9 - FGFR3	FGF	Secreted Signaling	PMC: 4393358
Enterocytes	TA	TGFA	EGFR_ERBB2	0.00105171	0	TGFA_EGFR_ERBB2	TGFA - (EGFR+ERBB2)	EGF	Secreted Signaling	KEGG: hsa04012			Enterocytes+Goblet	Stem	FGF9	FGFR4	0.000185404	0	FGF9_FGFR4	FGF9 - FGFR4	FGF	Secreted Signaling	PMC: 4393358
LCN2+CEACAM6+SLC+CCL20+Enterocytes	TA	TGFA	EGFR_ERBB2	0.000983245	0	TGFA_EGFR_ERBB2	TGFA - (EGFR+ERBB2)	EGF	Secreted Signaling	KEGG: hsa04012			Enterocytes+Goblet	TA	FGF9	FGFR4	0.000147426	0	FGF9_FGFR4	FGF9 - FGFR4	FGF	Secreted Signaling	PMC: 4393358
Mature Enterocytes	TA	TGFA	EGFR_ERBB2	0.000912318	0	TGFA_EGFR_ERBB2	TGFA - (EGFR+ERBB2)	EGF	Secreted Signaling	KEGG: hsa04012			Enterocytes+Goblet	Immature Enterocytes	FGF9	FGFR4	6.03e-05	0	FGF9_FGFR4	FGF9 - FGFR4	FGF	Secreted Signaling	PMC: 4393358
Enterocytes+Goblet	TA	TGFA	EGFR_ERBB2	0.000979215	0	TGFA_EGFR_ERBB2	TGFA - (EGFR+ERBB2)	EGF	Secreted Signaling	KEGG: hsa04012			Enterocytes+Goblet	Tuft	FGF9	FGFR4	0.000426145	0	FGF9_FGFR4	FGF9 - FGFR4	FGF	Secreted Signaling	PMC: 4393358
Paneth	TA	TGFA	EGFR_ERBB2	0.00189529	0	TGFA_EGFR_ERBB2	TGFA - (EGFR+ERBB2)	EGF	Secreted Signaling	KEGG: hsa04012			Stem	Stromal	PDGFA	PDGFRA	0.00138061	0	PDGFA_PDGFRA	PDGFA - PDGFRA	PDGF	Secreted Signaling	PMID: 15207812
Enterocytes	Immature Enterocytes	TGFA	EGFR_ERBB2	0.000766988	0	TGFA_EGFR_ERBB2	TGFA - (EGFR+ERBB2)	EGF	Secreted Signaling	KEGG: hsa04012			TA	Stromal	PDGFA	PDGFRA	0.000601118	0	PDGFA_PDGFRA	PDGFA - PDGFRA	PDGF	Secreted Signaling	PMID: 15207812
LCN2+CEACAM6+SLC+CCL20+Enterocytes	Immature Enterocytes	TGFA	EGFR_ERBB2	0.000717048	0	TGFA_EGFR_ERBB2	TGFA - (EGFR+ERBB2)	EGF	Secreted Signaling	KEGG: hsa04012			Immature Enterocytes	Stromal	PDGFA	PDGFRA	0.00152203	0	PDGFA_PDGFRA	PDGFA - PDGFRA	PDGF	Secreted Signaling	PMID: 15207812
Mature Enterocytes	Immature Enterocytes	TGFA	EGFR_ERBB2	0.000665311	0	TGFA_EGFR_ERBB2	TGFA - (EGFR+ERBB2)	EGF	Secreted Signaling	KEGG: hsa04012			Enterocytes	Stromal	PDGFA	PDGFRA	0.00457488	0	PDGFA_PDGFRA	PDGFA - PDGFRA	PDGF	Secreted Signaling	PMID: 15207812
Enterocytes+Goblet	Immature Enterocytes	TGFA	EGFR_ERBB2	0.000714108	0	TGFA_EGFR_ERBB2	TGFA - (EGFR+ERBB2)	EGF	Secreted Signaling	KEGG: hsa04012			LCN2+CEACAM6+SLC+CCL20+Enterocytes	Stromal	PDGFA	PDGFRA	0.00232507	0	PDGFA_PDGFRA	PDGFA - PDGFRA	PDGF	Secreted Signaling	PMID: 15207812
Paneth	Immature Enterocytes	TGFA	EGFR_ERBB2	0.00138251	0	TGFA_EGFR_ERBB2	TGFA - (EGFR+ERBB2)	EGF	Secreted Signaling	KEGG: hsa04012			Mature Enterocytes	Stromal	PDGFA	PDGFRA	0.00508515	0	PDGFA_PDGFRA	PDGFA - PDGFRA	PDGF	Secreted Signaling	PMID: 15207812
Enterocytes	Enterocytes	TGFA	EGFR_ERBB2	0.000715522	0	TGFA_EGFR_ERBB2	TGFA - (EGFR+ERBB2)	EGF	Secreted Signaling	KEGG: hsa04012			BEST4+	Stromal	PDGFA	PDGFRA	0.00724477	0	PDGFA_PDGFRA	PDGFA - PDGFRA	PDGF	Secreted Signaling	PMID: 15207812
LCN2+CEACAM6+SLC+CCL20+Enterocytes	Enterocytes	TGFA	EGFR_ERBB2	0.000668931	0	TGFA_EGFR_ERBB2	TGFA - (EGFR+ERBB2)	EGF	Secreted Signaling	KEGG: hsa04012			Enterocytes+Goblet	Stromal	PDGFA	PDGFRA	0.00592902	0	PDGFA_PDGFRA	PDGFA - PDGFRA	PDGF	Secreted Signaling	PMID: 15207812
Mature Enterocytes	Enterocytes	TGFA	EGFR_ERBB2	0.000620664	0	TGFA_EGFR_ERBB2	TGFA - (EGFR+ERBB2)	EGF	Secreted Signaling	KEGG: hsa04012			HES6+RETNLB+Goblet	Stromal	PDGFA	PDGFRA	0.00121654	0	PDGFA_PDGFRA	PDGFA - PDGFRA	PDGF	Secreted Signaling	PMID: 15207812
Enterocytes+Goblet	Enterocytes	TGFA	EGFR_ERBB2	0.000666189	0	TGFA_EGFR_ERBB2	TGFA - (EGFR+ERBB2)	EGF	Secreted Signaling	KEGG: hsa04012			Goblet	Stromal	PDGFA	PDGFRA	0.00491605	0	PDGFA_PDGFRA	PDGFA - PDGFRA	PDGF	Secreted Signaling	PMID: 15207812
Paneth	Enterocytes	TGFA	EGFR_ERBB2	0.0012898	0	TGFA_EGFR_ERBB2	TGFA - (EGFR+ERBB2)	EGF	Secreted Signaling	KEGG: hsa04012			Paneth	Stromal	PDGFA	PDGFRA	0.00156728	0	PDGFA_PDGFRA	PDGFA - PDGFRA	PDGF	Secreted Signaling	PMID: 15207812
Enterocytes	LCN2+CEACAM6+SLC+CCL20+Enterocytes	TGFA	EGFR_ERBB2	0.00080464	0	TGFA_EGFR_ERBB2	TGFA - (EGFR+ERBB2)	EGF	Secreted Signaling	KEGG: hsa04012			Tuft	Stromal	PDGFA	PDGFRA	0.0021519	0	PDGFA_PDGFRA	PDGFA - PDGFRA	PDGF	Secreted Signaling	PMID: 15207812
LCN2+CEACAM6+SLC+CCL20+Enterocytes	LCN2+CEACAM6+SLC+CCL20+Enterocytes	TGFA	EGFR_ERBB2	0.00075225	0	TGFA_EGFR_ERBB2	TGFA - (EGFR+ERBB2)	EGF	Secreted Signaling	KEGG: hsa04012			EEC	Stromal	PDGFA	PDGFRA	0.000716627	0	PDGFA_PDGFRA	PDGFA - PDGFRA	PDGF	Secreted Signaling	PMID: 15207812
Mature Enterocytes	LCN2+CEACAM6+SLC+CCL20+Enterocytes	TGFA	EGFR_ERBB2	0.000697975	0	TGFA_EGFR_ERBB2	TGFA - (EGFR+ERBB2)	EGF	Secreted Signaling	KEGG: hsa04012			Stem	Stromal	PDGFA	PDGFRB	0.000987821	0	PDGFA_PDGFRB	PDGFA - PDGFRB	PDGF	Secreted Signaling	PMID: 15207812
Enterocytes+Goblet	LCN2+CEACAM6+SLC+CCL20+Enterocytes	TGFA	EGFR_ERBB2	0.000749167	0	TGFA_EGFR_ERBB2	TGFA - (EGFR+ERBB2)	EGF	Secreted Signaling	KEGG: hsa04012			TA	Stromal	PDGFA	PDGFRB	0.000429958	0	PDGFA_PDGFRB	PDGFA - PDGFRB	PDGF	Secreted Signaling	PMID: 15207812
Paneth	LCN2+CEACAM6+SLC+CCL20+Enterocytes	TGFA	EGFR_ERBB2	0.00145034	0	TGFA_EGFR_ERBB2	TGFA - (EGFR+ERBB2)	EGF	Secreted Signaling	KEGG: hsa04012			Immature Enterocytes	Stromal	PDGFA	PDGFRB	0.00108907	0	PDGFA_PDGFRB	PDGFA - PDGFRB	PDGF	Secreted Signaling	PMID: 15207812
Enterocytes	Mature Enterocytes	TGFA	EGFR_ERBB2	0.000779854	0	TGFA_EGFR_ERBB2	TGFA - (EGFR+ERBB2)	EGF	Secreted Signaling	KEGG: hsa04012			Enterocytes	Stromal	PDGFA	PDGFRB	0.00327763	0	PDGFA_PDGFRB	PDGFA - PDGFRB	PDGF	Secreted Signaling	PMID: 15207812
LCN2+CEACAM6+SLC+CCL20+Enterocytes	Mature Enterocytes	TGFA	EGFR_ERBB2	0.000729077	0	TGFA_EGFR_ERBB2	TGFA - (EGFR+ERBB2)	EGF	Secreted Signaling	KEGG: hsa04012			LCN2+CEACAM6+SLC+CCL20+Enterocytes	Stromal	PDGFA	PDGFRB	0.00166422	0	PDGFA_PDGFRB	PDGFA - PDGFRB	PDGF	Secreted Signaling	PMID: 15207812
Mature Enterocytes	Mature Enterocytes	TGFA	EGFR_ERBB2	0.000676473	0	TGFA_EGFR_ERBB2	TGFA - (EGFR+ERBB2)	EGF	Secreted Signaling	KEGG: hsa04012			Mature Enterocytes	Stromal	PDGFA	PDGFRB	0.00364398	0	PDGFA_PDGFRB	PDGFA - PDGFRB	PDGF	Secreted Signaling	PMID: 15207812
Enterocytes+Goblet	Mature Enterocytes	TGFA	EGFR_ERBB2	0.000726088	0	TGFA_EGFR_ERBB2	TGFA - (EGFR+ERBB2)	EGF	Secreted Signaling	KEGG: hsa04012			BEST4+	Stromal	PDGFA	PDGFRB	0.0051962	0	PDGFA_PDGFRB	PDGFA - PDGFRB	PDGF	Secreted Signaling	PMID: 15207812
Paneth	Mature Enterocytes	TGFA	EGFR_ERBB2	0.00140569	0	TGFA_EGFR_ERBB2	TGFA - (EGFR+ERBB2)	EGF	Secreted Signaling	KEGG: hsa04012			Enterocytes+Goblet	Stromal	PDGFA	PDGFRB	0.00425018	0	PDGFA_PDGFRB	PDGFA - PDGFRB	PDGF	Secreted Signaling	PMID: 15207812
Enterocytes	BEST4+	TGFA	EGFR_ERBB2	0.0002581	0	TGFA_EGFR_ERBB2	TGFA - (EGFR+ERBB2)	EGF	Secreted Signaling	KEGG: hsa04012			HES6+RETNLB+Goblet	Stromal	PDGFA	PDGFRB	0.000870367	0	PDGFA_PDGFRB	PDGFA - PDGFRB	PDGF	Secreted Signaling	PMID: 15207812
LCN2+CEACAM6+SLC+CCL20+Enterocytes	BEST4+	TGFA	EGFR_ERBB2	0.000241286	0	TGFA_EGFR_ERBB2	TGFA - (EGFR+ERBB2)	EGF	Secreted Signaling	KEGG: hsa04012			Goblet	Stromal	PDGFA	PDGFRB	0.00352256	0	PDGFA_PDGFRB	PDGFA - PDGFRB	PDGF	Secreted Signaling	PMID: 15207812
Mature Enterocytes	BEST4+	TGFA	EGFR_ERBB2	0.000223869	0	TGFA_EGFR_ERBB2	TGFA - (EGFR+ERBB2)	EGF	Secreted Signaling	KEGG: hsa04012			Paneth	Stromal	PDGFA	PDGFRB	0.00112147	0	PDGFA_PDGFRB	PDGFA - PDGFRB	PDGF	Secreted Signaling	PMID: 15207812
Enterocytes+Goblet	BEST4+	TGFA	EGFR_ERBB2	0.000240297	0	TGFA_EGFR_ERBB2	TGFA - (EGFR+ERBB2)	EGF	Secreted Signaling	KEGG: hsa04012			Tuft	Stromal	PDGFA	PDGFRB	0.00154017	0	PDGFA_PDGFRB	PDGFA - PDGFRB	PDGF	Secreted Signaling	PMID: 15207812
Paneth	BEST4+	TGFA	EGFR_ERBB2	0.000465421	0	TGFA_EGFR_ERBB2	TGFA - (EGFR+ERBB2)	EGF	Secreted Signaling	KEGG: hsa04012			EEC	Stromal	PDGFA	PDGFRB	0.000512602	0	PDGFA_PDGFRB	PDGFA - PDGFRB	PDGF	Secreted Signaling	PMID: 15207812
Enterocytes	Enterocytes+Goblet	TGFA	EGFR_ERBB2	0.0013733	0	TGFA_EGFR_ERBB2	TGFA - (EGFR+ERBB2)	EGF	Secreted Signaling	KEGG: hsa04012			EEC	Stromal	PDGFD	PDGFRB	0.00127851	0	PDGFD_PDGFRB	PDGFD - PDGFRB	PDGF	Secreted Signaling	PMID: 15207812
LCN2+CEACAM6+SLC+CCL20+Enterocytes	Enterocytes+Goblet	TGFA	EGFR_ERBB2	0.00128393	0	TGFA_EGFR_ERBB2	TGFA - (EGFR+ERBB2)	EGF	Secreted Signaling	KEGG: hsa04012			Plasma	Stem	IGF1	IGF1R	0.000210719	0	IGF1_IGF1R	IGF1 - IGF1R	IGF	Secreted Signaling	PMID: 14604834
Mature Enterocytes	Enterocytes+Goblet	TGFA	EGFR_ERBB2	0.00119134	0	TGFA_EGFR_ERBB2	TGFA - (EGFR+ERBB2)	EGF	Secreted Signaling	KEGG: hsa04012			Plasma	TA	IGF1	IGF1R	7.39e-05	0	IGF1_IGF1R	IGF1 - IGF1R	IGF	Secreted Signaling	PMID: 14604834
Enterocytes+Goblet	Enterocytes+Goblet	TGFA	EGFR_ERBB2	0.00127867	0	TGFA_EGFR_ERBB2	TGFA - (EGFR+ERBB2)	EGF	Secreted Signaling	KEGG: hsa04012			Plasma	Immature Enterocytes	IGF1	IGF1R	6.06e-05	0	IGF1_IGF1R	IGF1 - IGF1R	IGF	Secreted Signaling	PMID: 14604834
Paneth	Enterocytes+Goblet	TGFA	EGFR_ERBB2	0.00247419	0	TGFA_EGFR_ERBB2	TGFA - (EGFR+ERBB2)	EGF	Secreted Signaling	KEGG: hsa04012			Plasma	BEST4+	IGF1	IGF1R	6.36e-05	0	IGF1_IGF1R	IGF1 - IGF1R	IGF	Secreted Signaling	PMID: 14604834
Enterocytes	HES6+RETNLB+Goblet	TGFA	EGFR_ERBB2	0.000871094	0	TGFA_EGFR_ERBB2	TGFA - (EGFR+ERBB2)	EGF	Secreted Signaling	KEGG: hsa04012			Plasma	Enterocytes+Goblet	IGF1	IGF1R	5.74e-05	0	IGF1_IGF1R	IGF1 - IGF1R	IGF	Secreted Signaling	PMID: 14604834
LCN2+CEACAM6+SLC+CCL20+Enterocytes	HES6+RETNLB+Goblet	TGFA	EGFR_ERBB2	0.000814381	0	TGFA_EGFR_ERBB2	TGFA - (EGFR+ERBB2)	EGF	Secreted Signaling	KEGG: hsa04012			Plasma	HES6+RETNLB+Goblet	IGF1	IGF1R	0.000196731	0	IGF1_IGF1R	IGF1 - IGF1R	IGF	Secreted Signaling	PMID: 14604834
Mature Enterocytes	HES6+RETNLB+Goblet	TGFA	EGFR_ERBB2	0.000755627	0	TGFA_EGFR_ERBB2	TGFA - (EGFR+ERBB2)	EGF	Secreted Signaling	KEGG: hsa04012			Plasma	Goblet	IGF1	IGF1R	9.76e-05	0	IGF1_IGF1R	IGF1 - IGF1R	IGF	Secreted Signaling	PMID: 14604834
Enterocytes+Goblet	HES6+RETNLB+Goblet	TGFA	EGFR_ERBB2	0.000811043	0	TGFA_EGFR_ERBB2	TGFA - (EGFR+ERBB2)	EGF	Secreted Signaling	KEGG: hsa04012			Plasma	Tuft	IGF1	IGF1R	0.000196418	0	IGF1_IGF1R	IGF1 - IGF1R	IGF	Secreted Signaling	PMID: 14604834
Paneth	HES6+RETNLB+Goblet	TGFA	EGFR_ERBB2	0.00157004	0	TGFA_EGFR_ERBB2	TGFA - (EGFR+ERBB2)	EGF	Secreted Signaling	KEGG: hsa04012			Plasma	EEC	IGF1	IGF1R	8.79e-05	0	IGF1_IGF1R	IGF1 - IGF1R	IGF	Secreted Signaling	PMID: 14604834
Enterocytes	Goblet	TGFA	EGFR_ERBB2	0.000792447	0	TGFA_EGFR_ERBB2	TGFA - (EGFR+ERBB2)	EGF	Secreted Signaling	KEGG: hsa04012			Plasma	Stem	IGF1	ITGA6_ITGB4	0.00042835	0	IGF1_ITGA6_ITGB4	IGF1 - (ITGA6+ITGB4)	IGF	Secreted Signaling	PMID: 28190785; PMID: 28873464
LCN2+CEACAM6+SLC+CCL20+Enterocytes	Goblet	TGFA	EGFR_ERBB2	0.000740851	0	TGFA_EGFR_ERBB2	TGFA - (EGFR+ERBB2)	EGF	Secreted Signaling	KEGG: hsa04012			Plasma	TA	IGF1	ITGA6_ITGB4	0.000381894	0	IGF1_ITGA6_ITGB4	IGF1 - (ITGA6+ITGB4)	IGF	Secreted Signaling	PMID: 28190785; PMID: 28873464
Mature Enterocytes	Goblet	TGFA	EGFR_ERBB2	0.000687398	0	TGFA_EGFR_ERBB2	TGFA - (EGFR+ERBB2)	EGF	Secreted Signaling	KEGG: hsa04012			Plasma	Immature Enterocytes	IGF1	ITGA6_ITGB4	0.000631084	0	IGF1_ITGA6_ITGB4	IGF1 - (ITGA6+ITGB4)	IGF	Secreted Signaling	PMID: 28190785; PMID: 28873464
Enterocytes+Goblet	Goblet	TGFA	EGFR_ERBB2	0.000737814	0	TGFA_EGFR_ERBB2	TGFA - (EGFR+ERBB2)	EGF	Secreted Signaling	KEGG: hsa04012			Plasma	Enterocytes	IGF1	ITGA6_ITGB4	0.000714062	0	IGF1_ITGA6_ITGB4	IGF1 - (ITGA6+ITGB4)	IGF	Secreted Signaling	PMID: 28190785; PMID: 28873464
Paneth	Goblet	TGFA	EGFR_ERBB2	0.00142837	0	TGFA_EGFR_ERBB2	TGFA - (EGFR+ERBB2)	EGF	Secreted Signaling	KEGG: hsa04012			Plasma	LCN2+CEACAM6+SLC+CCL20+Enterocytes	IGF1	ITGA6_ITGB4	0.00102031	0	IGF1_ITGA6_ITGB4	IGF1 - (ITGA6+ITGB4)	IGF	Secreted Signaling	PMID: 28190785; PMID: 28873464
Enterocytes	Paneth	TGFA	EGFR_ERBB2	0.00097612	0	TGFA_EGFR_ERBB2	TGFA - (EGFR+ERBB2)	EGF	Secreted Signaling	KEGG: hsa04012			Plasma	Mature Enterocytes	IGF1	ITGA6_ITGB4	0.000658336	0	IGF1_ITGA6_ITGB4	IGF1 - (ITGA6+ITGB4)	IGF	Secreted Signaling	PMID: 28190785; PMID: 28873464
LCN2+CEACAM6+SLC+CCL20+Enterocytes	Paneth	TGFA	EGFR_ERBB2	0.000912576	0	TGFA_EGFR_ERBB2	TGFA - (EGFR+ERBB2)	EGF	Secreted Signaling	KEGG: hsa04012			Plasma	BEST4+	IGF1	ITGA6_ITGB4	0.000548125	0	IGF1_ITGA6_ITGB4	IGF1 - (ITGA6+ITGB4)	IGF	Secreted Signaling	PMID: 28190785; PMID: 28873464
Mature Enterocytes	Paneth	TGFA	EGFR_ERBB2	0.000846743	0	TGFA_EGFR_ERBB2	TGFA - (EGFR+ERBB2)	EGF	Secreted Signaling	KEGG: hsa04012			Plasma	Enterocytes+Goblet	IGF1	ITGA6_ITGB4	0.000757696	0	IGF1_ITGA6_ITGB4	IGF1 - (ITGA6+ITGB4)	IGF	Secreted Signaling	PMID: 28190785; PMID: 28873464
Enterocytes+Goblet	Paneth	TGFA	EGFR_ERBB2	0.000908835	0	TGFA_EGFR_ERBB2	TGFA - (EGFR+ERBB2)	EGF	Secreted Signaling	KEGG: hsa04012			Plasma	HES6+RETNLB+Goblet	IGF1	ITGA6_ITGB4	0.000503575	0	IGF1_ITGA6_ITGB4	IGF1 - (ITGA6+ITGB4)	IGF	Secreted Signaling	PMID: 28190785; PMID: 28873464
Paneth	Paneth	TGFA	EGFR_ERBB2	0.00175918	0	TGFA_EGFR_ERBB2	TGFA - (EGFR+ERBB2)	EGF	Secreted Signaling	KEGG: hsa04012			Plasma	Goblet	IGF1	ITGA6_ITGB4	0.000596566	0	IGF1_ITGA6_ITGB4	IGF1 - (ITGA6+ITGB4)	IGF	Secreted Signaling	PMID: 28190785; PMID: 28873464
LCN2+CEACAM6+SLC+CCL20+Enterocytes	Stem	AREG	EGFR	0.00245728	0	AREG_EGFR	AREG - EGFR	EGF	Secreted Signaling	KEGG: hsa04012			Plasma	Paneth	IGF1	ITGA6_ITGB4	0.000664679	0	IGF1_ITGA6_ITGB4	IGF1 - (ITGA6+ITGB4)	IGF	Secreted Signaling	PMID: 28190785; PMID: 28873464
Enterocytes+Goblet	Stem	AREG	EGFR	0.00115133	0	AREG_EGFR	AREG - EGFR	EGF	Secreted Signaling	KEGG: hsa04012			Plasma	Tuft	IGF1	ITGA6_ITGB4	0.000330671	0	IGF1_ITGA6_ITGB4	IGF1 - (ITGA6+ITGB4)	IGF	Secreted Signaling	PMID: 28190785; PMID: 28873464
Goblet	Stem	AREG	EGFR	0.00253884	0	AREG_EGFR	AREG - EGFR	EGF	Secreted Signaling	KEGG: hsa04012			Paneth	Macrophages	CCL5	CCR1	0.000346007	0	CCL5_CCR1	CCL5 - CCR1	CCL	Secreted Signaling	KEGG: hsa04060
Paneth	Stem	AREG	EGFR	0.00092573	0	AREG_EGFR	AREG - EGFR	EGF	Secreted Signaling	KEGG: hsa04012			CD8 T	Macrophages	CCL5	CCR1	0.0111872	0	CCL5_CCR1	CCL5 - CCR1	CCL	Secreted Signaling	KEGG: hsa04060
LCN2+CEACAM6+SLC+CCL20+Enterocytes	TA	AREG	EGFR	0.00223019	0	AREG_EGFR	AREG - EGFR	EGF	Secreted Signaling	KEGG: hsa04012			Paneth	Inf.Macrophages	CCL5	CCR1	0.00110475	0	CCL5_CCR1	CCL5 - CCR1	CCL	Secreted Signaling	KEGG: hsa04060
Enterocytes+Goblet	TA	AREG	EGFR	0.00104481	0	AREG_EGFR	AREG - EGFR	EGF	Secreted Signaling	KEGG: hsa04012			CD8 T	Inf.Macrophages	CCL5	CCR1	0.0348894	0	CCL5_CCR1	CCL5 - CCR1	CCL	Secreted Signaling	KEGG: hsa04060
Goblet	TA	AREG	EGFR	0.00230423	0	AREG_EGFR	AREG - EGFR	EGF	Secreted Signaling	KEGG: hsa04012			Mature Enterocytes	Macrophages	CCL14	CCR1	0.000240281	0	CCL14_CCR1	CCL14 - CCR1	CCL	Secreted Signaling	KEGG: hsa04060
Paneth	TA	AREG	EGFR	0.000840061	0	AREG_EGFR	AREG - EGFR	EGF	Secreted Signaling	KEGG: hsa04012			Enterocytes+Goblet	Macrophages	CCL14	CCR1	0.000266862	0	CCL14_CCR1	CCL14 - CCR1	CCL	Secreted Signaling	KEGG: hsa04060
LCN2+CEACAM6+SLC+CCL20+Enterocytes	Immature Enterocytes	AREG	EGFR	0.000936018	0	AREG_EGFR	AREG - EGFR	EGF	Secreted Signaling	KEGG: hsa04012			Mature Enterocytes	Inf.Macrophages	CCL14	CCR1	0.000767364	0	CCL14_CCR1	CCL14 - CCR1	CCL	Secreted Signaling	KEGG: hsa04060
Enterocytes+Goblet	Immature Enterocytes	AREG	EGFR	0.000438206	0	AREG_EGFR	AREG - EGFR	EGF	Secreted Signaling	KEGG: hsa04012			Enterocytes+Goblet	Inf.Macrophages	CCL14	CCR1	0.000852202	0	CCL14_CCR1	CCL14 - CCR1	CCL	Secreted Signaling	KEGG: hsa04060
Goblet	Immature Enterocytes	AREG	EGFR	0.000967135	0	AREG_EGFR	AREG - EGFR	EGF	Secreted Signaling	KEGG: hsa04012			Stem	Macrophages	CCL15	CCR1	0.00262989	0	CCL15_CCR1	CCL15 - CCR1	CCL	Secreted Signaling	KEGG: hsa04060
Paneth	Immature Enterocytes	AREG	EGFR	0.000352291	0	AREG_EGFR	AREG - EGFR	EGF	Secreted Signaling	KEGG: hsa04012			TA	Macrophages	CCL15	CCR1	0.00254299	0	CCL15_CCR1	CCL15 - CCR1	CCL	Secreted Signaling	KEGG: hsa04060
LCN2+CEACAM6+SLC+CCL20+Enterocytes	Enterocytes	AREG	EGFR	0.000713871	0	AREG_EGFR	AREG - EGFR	EGF	Secreted Signaling	KEGG: hsa04012			Immature Enterocytes	Macrophages	CCL15	CCR1	0.00379311	0	CCL15_CCR1	CCL15 - CCR1	CCL	Secreted Signaling	KEGG: hsa04060
Enterocytes+Goblet	Enterocytes	AREG	EGFR	0.000334166	0	AREG_EGFR	AREG - EGFR	EGF	Secreted Signaling	KEGG: hsa04012			Enterocytes	Macrophages	CCL15	CCR1	0.00363356	0	CCL15_CCR1	CCL15 - CCR1	CCL	Secreted Signaling	KEGG: hsa04060
Goblet	Enterocytes	AREG	EGFR	0.000737608	0	AREG_EGFR	AREG - EGFR	EGF	Secreted Signaling	KEGG: hsa04012			LCN2+CEACAM6+SLC+CCL20+Enterocytes	Macrophages	CCL15	CCR1	0.00292965	0	CCL15_CCR1	CCL15 - CCR1	CCL	Secreted Signaling	KEGG: hsa04060
Paneth	Enterocytes	AREG	EGFR	0.000268644	0	AREG_EGFR	AREG - EGFR	EGF	Secreted Signaling	KEGG: hsa04012			Mature Enterocytes	Macrophages	CCL15	CCR1	0.00286329	0	CCL15_CCR1	CCL15 - CCR1	CCL	Secreted Signaling	KEGG: hsa04060
LCN2+CEACAM6+SLC+CCL20+Enterocytes	LCN2+CEACAM6+SLC+CCL20+Enterocytes	AREG	EGFR	0.00178405	0	AREG_EGFR	AREG - EGFR	EGF	Secreted Signaling	KEGG: hsa04012			BEST4+	Macrophages	CCL15	CCR1	0.00389604	0	CCL15_CCR1	CCL15 - CCR1	CCL	Secreted Signaling	KEGG: hsa04060
Enterocytes+Goblet	LCN2+CEACAM6+SLC+CCL20+Enterocytes	AREG	EGFR	0.000835597	0	AREG_EGFR	AREG - EGFR	EGF	Secreted Signaling	KEGG: hsa04012			Enterocytes+Goblet	Macrophages	CCL15	CCR1	0.00346975	0	CCL15_CCR1	CCL15 - CCR1	CCL	Secreted Signaling	KEGG: hsa04060
Goblet	LCN2+CEACAM6+SLC+CCL20+Enterocytes	AREG	EGFR	0.0018433	0	AREG_EGFR	AREG - EGFR	EGF	Secreted Signaling	KEGG: hsa04012			HES6+RETNLB+Goblet	Macrophages	CCL15	CCR1	0.00424628	0	CCL15_CCR1	CCL15 - CCR1	CCL	Secreted Signaling	KEGG: hsa04060
Paneth	LCN2+CEACAM6+SLC+CCL20+Enterocytes	AREG	EGFR	0.000671822	0	AREG_EGFR	AREG - EGFR	EGF	Secreted Signaling	KEGG: hsa04012			Goblet	Macrophages	CCL15	CCR1	0.00218456	0	CCL15_CCR1	CCL15 - CCR1	CCL	Secreted Signaling	KEGG: hsa04060
LCN2+CEACAM6+SLC+CCL20+Enterocytes	Mature Enterocytes	AREG	EGFR	0.000853651	0	AREG_EGFR	AREG - EGFR	EGF	Secreted Signaling	KEGG: hsa04012			Paneth	Macrophages	CCL15	CCR1	0.00309532	0	CCL15_CCR1	CCL15 - CCR1	CCL	Secreted Signaling	KEGG: hsa04060
Enterocytes+Goblet	Mature Enterocytes	AREG	EGFR	0.000399628	0	AREG_EGFR	AREG - EGFR	EGF	Secreted Signaling	KEGG: hsa04012			EEC	Macrophages	CCL15	CCR1	0.00145284	0	CCL15_CCR1	CCL15 - CCR1	CCL	Secreted Signaling	KEGG: hsa04060
Goblet	Mature Enterocytes	AREG	EGFR	0.000882032	0	AREG_EGFR	AREG - EGFR	EGF	Secreted Signaling	KEGG: hsa04012			Stem	Inf.Macrophages	CCL15	CCR1	0.00835501	0	CCL15_CCR1	CCL15 - CCR1	CCL	Secreted Signaling	KEGG: hsa04060
Paneth	Mature Enterocytes	AREG	EGFR	0.000321274	0	AREG_EGFR	AREG - EGFR	EGF	Secreted Signaling	KEGG: hsa04012			TA	Inf.Macrophages	CCL15	CCR1	0.00808049	0	CCL15_CCR1	CCL15 - CCR1	CCL	Secreted Signaling	KEGG: hsa04060
LCN2+CEACAM6+SLC+CCL20+Enterocytes	BEST4+	AREG	EGFR	0.000369441	0	AREG_EGFR	AREG - EGFR	EGF	Secreted Signaling	KEGG: hsa04012			Immature Enterocytes	Inf.Macrophages	CCL15	CCR1	0.01202	0	CCL15_CCR1	CCL15 - CCR1	CCL	Secreted Signaling	KEGG: hsa04060
Enterocytes+Goblet	BEST4+	AREG	EGFR	0.000172905	0	AREG_EGFR	AREG - EGFR	EGF	Secreted Signaling	KEGG: hsa04012			Enterocytes	Inf.Macrophages	CCL15	CCR1	0.0115184	0	CCL15_CCR1	CCL15 - CCR1	CCL	Secreted Signaling	KEGG: hsa04060
Goblet	BEST4+	AREG	EGFR	0.00038173	0	AREG_EGFR	AREG - EGFR	EGF	Secreted Signaling	KEGG: hsa04012			LCN2+CEACAM6+SLC+CCL20+Enterocytes	Inf.Macrophages	CCL15	CCR1	0.00930125	0	CCL15_CCR1	CCL15 - CCR1	CCL	Secreted Signaling	KEGG: hsa04060
Paneth	BEST4+	AREG	EGFR	0.000138998	0	AREG_EGFR	AREG - EGFR	EGF	Secreted Signaling	KEGG: hsa04012			Mature Enterocytes	Inf.Macrophages	CCL15	CCR1	0.00909189	0	CCL15_CCR1	CCL15 - CCR1	CCL	Secreted Signaling	KEGG: hsa04060
LCN2+CEACAM6+SLC+CCL20+Enterocytes	Enterocytes+Goblet	AREG	EGFR	0.00238129	0	AREG_EGFR	AREG - EGFR	EGF	Secreted Signaling	KEGG: hsa04012			BEST4+	Inf.Macrophages	CCL15	CCR1	0.0123434	0	CCL15_CCR1	CCL15 - CCR1	CCL	Secreted Signaling	KEGG: hsa04060
Enterocytes+Goblet	Enterocytes+Goblet	AREG	EGFR	0.00111569	0	AREG_EGFR	AREG - EGFR	EGF	Secreted Signaling	KEGG: hsa04012			Enterocytes+Goblet	Inf.Macrophages	CCL15	CCR1	0.0110031	0	CCL15_CCR1	CCL15 - CCR1	CCL	Secreted Signaling	KEGG: hsa04060
Goblet	Enterocytes+Goblet	AREG	EGFR	0.00246034	0	AREG_EGFR	AREG - EGFR	EGF	Secreted Signaling	KEGG: hsa04012			HES6+RETNLB+Goblet	Inf.Macrophages	CCL15	CCR1	0.0134428	0	CCL15_CCR1	CCL15 - CCR1	CCL	Secreted Signaling	KEGG: hsa04060
Paneth	Enterocytes+Goblet	AREG	EGFR	0.000897063	0	AREG_EGFR	AREG - EGFR	EGF	Secreted Signaling	KEGG: hsa04012			Goblet	Inf.Macrophages	CCL15	CCR1	0.00694699	0	CCL15_CCR1	CCL15 - CCR1	CCL	Secreted Signaling	KEGG: hsa04060
LCN2+CEACAM6+SLC+CCL20+Enterocytes	HES6+RETNLB+Goblet	AREG	EGFR	0.00232002	0	AREG_EGFR	AREG - EGFR	EGF	Secreted Signaling	KEGG: hsa04012			Paneth	Inf.Macrophages	CCL15	CCR1	0.00982368	0	CCL15_CCR1	CCL15 - CCR1	CCL	Secreted Signaling	KEGG: hsa04060
Enterocytes+Goblet	HES6+RETNLB+Goblet	AREG	EGFR	0.00108694	0	AREG_EGFR	AREG - EGFR	EGF	Secreted Signaling	KEGG: hsa04012			EEC	Inf.Macrophages	CCL15	CCR1	0.0046275	0	CCL15_CCR1	CCL15 - CCR1	CCL	Secreted Signaling	KEGG: hsa04060
Goblet	HES6+RETNLB+Goblet	AREG	EGFR	0.00239704	0	AREG_EGFR	AREG - EGFR	EGF	Secreted Signaling	KEGG: hsa04012			LCN2+CEACAM6+SLC+CCL20+Enterocytes	Naive B	CCL20	CCR6	0.00447359	0	CCL20_CCR6	CCL20 - CCR6	CCL	Secreted Signaling	KEGG: hsa04060
Paneth	HES6+RETNLB+Goblet	AREG	EGFR	0.000873948	0	AREG_EGFR	AREG - EGFR	EGF	Secreted Signaling	KEGG: hsa04012			Paneth	Naive B	CCL20	CCR6	0.00524535	0	CCL20_CCR6	CCL20 - CCR6	CCL	Secreted Signaling	KEGG: hsa04060
LCN2+CEACAM6+SLC+CCL20+Enterocytes	Goblet	AREG	EGFR	0.00329678	0	AREG_EGFR	AREG - EGFR	EGF	Secreted Signaling	KEGG: hsa04012			LCN2+CEACAM6+SLC+CCL20+Enterocytes	B	CCL20	CCR6	0.0041866	0	CCL20_CCR6	CCL20 - CCR6	CCL	Secreted Signaling	KEGG: hsa04060
Enterocytes+Goblet	Goblet	AREG	EGFR	0.00154536	0	AREG_EGFR	AREG - EGFR	EGF	Secreted Signaling	KEGG: hsa04012			Paneth	B	CCL20	CCR6	0.0049091	0	CCL20_CCR6	CCL20 - CCR6	CCL	Secreted Signaling	KEGG: hsa04060
Goblet	Goblet	AREG	EGFR	0.00340611	0	AREG_EGFR	AREG - EGFR	EGF	Secreted Signaling	KEGG: hsa04012			Stem	Stem	CCL25	ACKR4	0.00378327	0	CCL25_ACKR4	CCL25 - ACKR4	CCL	Secreted Signaling	KEGG: hsa04060
Paneth	Goblet	AREG	EGFR	0.00124265	0	AREG_EGFR	AREG - EGFR	EGF	Secreted Signaling	KEGG: hsa04012			TA	Stem	CCL25	ACKR4	0.00254727	0	CCL25_ACKR4	CCL25 - ACKR4	CCL	Secreted Signaling	KEGG: hsa04060
LCN2+CEACAM6+SLC+CCL20+Enterocytes	Paneth	AREG	EGFR	0.00145827	0	AREG_EGFR	AREG - EGFR	EGF	Secreted Signaling	KEGG: hsa04012			Proliferating Epi	Stem	CCL25	ACKR4	0.000966093	0	CCL25_ACKR4	CCL25 - ACKR4	CCL	Secreted Signaling	KEGG: hsa04060
Enterocytes+Goblet	Paneth	AREG	EGFR	0.000682893	0	AREG_EGFR	AREG - EGFR	EGF	Secreted Signaling	KEGG: hsa04012			Immature Enterocytes	Stem	CCL25	ACKR4	0.00334945	0	CCL25_ACKR4	CCL25 - ACKR4	CCL	Secreted Signaling	KEGG: hsa04060
Goblet	Paneth	AREG	EGFR	0.00150672	0	AREG_EGFR	AREG - EGFR	EGF	Secreted Signaling	KEGG: hsa04012			Enterocytes	Stem	CCL25	ACKR4	0.00310128	0	CCL25_ACKR4	CCL25 - ACKR4	CCL	Secreted Signaling	KEGG: hsa04060
Paneth	Paneth	AREG	EGFR	0.000549031	0	AREG_EGFR	AREG - EGFR	EGF	Secreted Signaling	KEGG: hsa04012			LCN2+CEACAM6+SLC+CCL20+Enterocytes	Stem	CCL25	ACKR4	0.00145924	0	CCL25_ACKR4	CCL25 - ACKR4	CCL	Secreted Signaling	KEGG: hsa04060
LCN2+CEACAM6+SLC+CCL20+Enterocytes	Stem	AREG	EGFR_ERBB2	0.00281799	0	AREG_EGFR_ERBB2	AREG - (EGFR+ERBB2)	EGF	Secreted Signaling	KEGG: hsa04012			SLC+Enterocytes	Stem	CCL25	ACKR4	0.000630488	0	CCL25_ACKR4	CCL25 - ACKR4	CCL	Secreted Signaling	KEGG: hsa04060
Enterocytes+Goblet	Stem	AREG	EGFR_ERBB2	0.00132059	0	AREG_EGFR_ERBB2	AREG - (EGFR+ERBB2)	EGF	Secreted Signaling	KEGG: hsa04012			Mature Enterocytes	Stem	CCL25	ACKR4	0.00171367	0	CCL25_ACKR4	CCL25 - ACKR4	CCL	Secreted Signaling	KEGG: hsa04060
Goblet	Stem	AREG	EGFR_ERBB2	0.00291149	0	AREG_EGFR_ERBB2	AREG - (EGFR+ERBB2)	EGF	Secreted Signaling	KEGG: hsa04012			BEST4+	Stem	CCL25	ACKR4	0.00110781	0	CCL25_ACKR4	CCL25 - ACKR4	CCL	Secreted Signaling	KEGG: hsa04060
Paneth	Stem	AREG	EGFR_ERBB2	0.00106186	0	AREG_EGFR_ERBB2	AREG - (EGFR+ERBB2)	EGF	Secreted Signaling	KEGG: hsa04012			Enterocytes+Goblet	Stem	CCL25	ACKR4	0.00152395	0	CCL25_ACKR4	CCL25 - ACKR4	CCL	Secreted Signaling	KEGG: hsa04060
LCN2+CEACAM6+SLC+CCL20+Enterocytes	TA	AREG	EGFR_ERBB2	0.00257025	0	AREG_EGFR_ERBB2	AREG - (EGFR+ERBB2)	EGF	Secreted Signaling	KEGG: hsa04012			HES6+RETNLB+Goblet	Stem	CCL25	ACKR4	0.000199378	0	CCL25_ACKR4	CCL25 - ACKR4	CCL	Secreted Signaling	KEGG: hsa04060
Enterocytes+Goblet	TA	AREG	EGFR_ERBB2	0.00120434	0	AREG_EGFR_ERBB2	AREG - (EGFR+ERBB2)	EGF	Secreted Signaling	KEGG: hsa04012			Paneth	Stem	CCL25	ACKR4	0.00227889	0	CCL25_ACKR4	CCL25 - ACKR4	CCL	Secreted Signaling	KEGG: hsa04060
Goblet	TA	AREG	EGFR_ERBB2	0.00265555	0	AREG_EGFR_ERBB2	AREG - (EGFR+ERBB2)	EGF	Secreted Signaling	KEGG: hsa04012			Tuft	Stem	CCL25	ACKR4	0.00140703	0	CCL25_ACKR4	CCL25 - ACKR4	CCL	Secreted Signaling	KEGG: hsa04060
Paneth	TA	AREG	EGFR_ERBB2	0.000968358	0	AREG_EGFR_ERBB2	AREG - (EGFR+ERBB2)	EGF	Secreted Signaling	KEGG: hsa04012			Stem	TA	CCL25	ACKR4	0.00403557	0	CCL25_ACKR4	CCL25 - ACKR4	CCL	Secreted Signaling	KEGG: hsa04060
LCN2+CEACAM6+SLC+CCL20+Enterocytes	Immature Enterocytes	AREG	EGFR_ERBB2	0.0018752	0	AREG_EGFR_ERBB2	AREG - (EGFR+ERBB2)	EGF	Secreted Signaling	KEGG: hsa04012			TA	TA	CCL25	ACKR4	0.00271737	0	CCL25_ACKR4	CCL25 - ACKR4	CCL	Secreted Signaling	KEGG: hsa04060
Enterocytes+Goblet	Immature Enterocytes	AREG	EGFR_ERBB2	0.000878335	0	AREG_EGFR_ERBB2	AREG - (EGFR+ERBB2)	EGF	Secreted Signaling	KEGG: hsa04012			Proliferating Epi	TA	CCL25	ACKR4	0.00103072	0	CCL25_ACKR4	CCL25 - ACKR4	CCL	Secreted Signaling	KEGG: hsa04060
Goblet	Immature Enterocytes	AREG	EGFR_ERBB2	0.00193748	0	AREG_EGFR_ERBB2	AREG - (EGFR+ERBB2)	EGF	Secreted Signaling	KEGG: hsa04012			Immature Enterocytes	TA	CCL25	ACKR4	0.00357292	0	CCL25_ACKR4	CCL25 - ACKR4	CCL	Secreted Signaling	KEGG: hsa04060
Paneth	Immature Enterocytes	AREG	EGFR_ERBB2	0.000706189	0	AREG_EGFR_ERBB2	AREG - (EGFR+ERBB2)	EGF	Secreted Signaling	KEGG: hsa04012			Enterocytes	TA	CCL25	ACKR4	0.00330826	0	CCL25_ACKR4	CCL25 - ACKR4	CCL	Secreted Signaling	KEGG: hsa04060
LCN2+CEACAM6+SLC+CCL20+Enterocytes	Enterocytes	AREG	EGFR_ERBB2	0.0017495	0	AREG_EGFR_ERBB2	AREG - (EGFR+ERBB2)	EGF	Secreted Signaling	KEGG: hsa04012			LCN2+CEACAM6+SLC+CCL20+Enterocytes	TA	CCL25	ACKR4	0.0015568	0	CCL25_ACKR4	CCL25 - ACKR4	CCL	Secreted Signaling	KEGG: hsa04060
Enterocytes+Goblet	Enterocytes	AREG	EGFR_ERBB2	0.000819404	0	AREG_EGFR_ERBB2	AREG - (EGFR+ERBB2)	EGF	Secreted Signaling	KEGG: hsa04012			SLC+Enterocytes	TA	CCL25	ACKR4	0.000672677	0	CCL25_ACKR4	CCL25 - ACKR4	CCL	Secreted Signaling	KEGG: hsa04060
Goblet	Enterocytes	AREG	EGFR_ERBB2	0.00180762	0	AREG_EGFR_ERBB2	AREG - (EGFR+ERBB2)	EGF	Secreted Signaling	KEGG: hsa04012			Mature Enterocytes	TA	CCL25	ACKR4	0.0018282	0	CCL25_ACKR4	CCL25 - ACKR4	CCL	Secreted Signaling	KEGG: hsa04060
Paneth	Enterocytes	AREG	EGFR_ERBB2	0.0006588	0	AREG_EGFR_ERBB2	AREG - (EGFR+ERBB2)	EGF	Secreted Signaling	KEGG: hsa04012			BEST4+	TA	CCL25	ACKR4	0.0011819	0	CCL25_ACKR4	CCL25 - ACKR4	CCL	Secreted Signaling	KEGG: hsa04060
LCN2+CEACAM6+SLC+CCL20+Enterocytes	LCN2+CEACAM6+SLC+CCL20+Enterocytes	AREG	EGFR_ERBB2	0.00196715	0	AREG_EGFR_ERBB2	AREG - (EGFR+ERBB2)	EGF	Secreted Signaling	KEGG: hsa04012			Enterocytes+Goblet	TA	CCL25	ACKR4	0.00162583	0	CCL25_ACKR4	CCL25 - ACKR4	CCL	Secreted Signaling	KEGG: hsa04060
Enterocytes+Goblet	LCN2+CEACAM6+SLC+CCL20+Enterocytes	AREG	EGFR_ERBB2	0.000921448	0	AREG_EGFR_ERBB2	AREG - (EGFR+ERBB2)	EGF	Secreted Signaling	KEGG: hsa04012			HES6+RETNLB+Goblet	TA	CCL25	ACKR4	0.000212725	0	CCL25_ACKR4	CCL25 - ACKR4	CCL	Secreted Signaling	KEGG: hsa04060
Goblet	LCN2+CEACAM6+SLC+CCL20+Enterocytes	AREG	EGFR_ERBB2	0.00203248	0	AREG_EGFR_ERBB2	AREG - (EGFR+ERBB2)	EGF	Secreted Signaling	KEGG: hsa04012			Paneth	TA	CCL25	ACKR4	0.00243112	0	CCL25_ACKR4	CCL25 - ACKR4	CCL	Secreted Signaling	KEGG: hsa04060
Paneth	LCN2+CEACAM6+SLC+CCL20+Enterocytes	AREG	EGFR_ERBB2	0.000740859	0	AREG_EGFR_ERBB2	AREG - (EGFR+ERBB2)	EGF	Secreted Signaling	KEGG: hsa04012			Tuft	TA	CCL25	ACKR4	0.0015011	0	CCL25_ACKR4	CCL25 - ACKR4	CCL	Secreted Signaling	KEGG: hsa04060
LCN2+CEACAM6+SLC+CCL20+Enterocytes	Mature Enterocytes	AREG	EGFR_ERBB2	0.00190662	0	AREG_EGFR_ERBB2	AREG - (EGFR+ERBB2)	EGF	Secreted Signaling	KEGG: hsa04012			Stem	Immature Enterocytes	CCL25	ACKR4	0.0245103	0	CCL25_ACKR4	CCL25 - ACKR4	CCL	Secreted Signaling	KEGG: hsa04060
Enterocytes+Goblet	Mature Enterocytes	AREG	EGFR_ERBB2	0.000893067	0	AREG_EGFR_ERBB2	AREG - (EGFR+ERBB2)	EGF	Secreted Signaling	KEGG: hsa04012			TA	Immature Enterocytes	CCL25	ACKR4	0.0166157	0	CCL25_ACKR4	CCL25 - ACKR4	CCL	Secreted Signaling	KEGG: hsa04060
Goblet	Mature Enterocytes	AREG	EGFR_ERBB2	0.00196994	0	AREG_EGFR_ERBB2	AREG - (EGFR+ERBB2)	EGF	Secreted Signaling	KEGG: hsa04012			Proliferating Epi	Immature Enterocytes	CCL25	ACKR4	0.00635744	0	CCL25_ACKR4	CCL25 - ACKR4	CCL	Secreted Signaling	KEGG: hsa04060
Paneth	Mature Enterocytes	AREG	EGFR_ERBB2	0.000718036	0	AREG_EGFR_ERBB2	AREG - (EGFR+ERBB2)	EGF	Secreted Signaling	KEGG: hsa04012			Immature Enterocytes	Immature Enterocytes	CCL25	ACKR4	0.0217517	0	CCL25_ACKR4	CCL25 - ACKR4	CCL	Secreted Signaling	KEGG: hsa04060
LCN2+CEACAM6+SLC+CCL20+Enterocytes	BEST4+	AREG	EGFR_ERBB2	0.000631491	0	AREG_EGFR_ERBB2	AREG - (EGFR+ERBB2)	EGF	Secreted Signaling	KEGG: hsa04012			Enterocytes	Immature Enterocytes	CCL25	ACKR4	0.0201676	0	CCL25_ACKR4	CCL25 - ACKR4	CCL	Secreted Signaling	KEGG: hsa04060
Enterocytes+Goblet	BEST4+	AREG	EGFR_ERBB2	0.000295591	0	AREG_EGFR_ERBB2	AREG - (EGFR+ERBB2)	EGF	Secreted Signaling	KEGG: hsa04012			LCN2+CEACAM6+SLC+CCL20+Enterocytes	Immature Enterocytes	CCL25	ACKR4	0.00957625	0	CCL25_ACKR4	CCL25 - ACKR4	CCL	Secreted Signaling	KEGG: hsa04060
Goblet	BEST4+	AREG	EGFR_ERBB2	0.000652491	0	AREG_EGFR_ERBB2	AREG - (EGFR+ERBB2)	EGF	Secreted Signaling	KEGG: hsa04012			SLC+Enterocytes	Immature Enterocytes	CCL25	ACKR4	0.00415676	0	CCL25_ACKR4	CCL25 - ACKR4	CCL	Secreted Signaling	KEGG: hsa04060
Paneth	BEST4+	AREG	EGFR_ERBB2	0.000237631	0	AREG_EGFR_ERBB2	AREG - (EGFR+ERBB2)	EGF	Secreted Signaling	KEGG: hsa04012			Mature Enterocytes	Immature Enterocytes	CCL25	ACKR4	0.01123	0	CCL25_ACKR4	CCL25 - ACKR4	CCL	Secreted Signaling	KEGG: hsa04060
LCN2+CEACAM6+SLC+CCL20+Enterocytes	Enterocytes+Goblet	AREG	EGFR_ERBB2	0.00335462	0	AREG_EGFR_ERBB2	AREG - (EGFR+ERBB2)	EGF	Secreted Signaling	KEGG: hsa04012			BEST4+	Immature Enterocytes	CCL25	ACKR4	0.00728423	0	CCL25_ACKR4	CCL25 - ACKR4	CCL	Secreted Signaling	KEGG: hsa04060
Enterocytes+Goblet	Enterocytes+Goblet	AREG	EGFR_ERBB2	0.00157253	0	AREG_EGFR_ERBB2	AREG - (EGFR+ERBB2)	EGF	Secreted Signaling	KEGG: hsa04012			Enterocytes+Goblet	Immature Enterocytes	CCL25	ACKR4	0.00999728	0	CCL25_ACKR4	CCL25 - ACKR4	CCL	Secreted Signaling	KEGG: hsa04060
Goblet	Enterocytes+Goblet	AREG	EGFR_ERBB2	0.00346586	0	AREG_EGFR_ERBB2	AREG - (EGFR+ERBB2)	EGF	Secreted Signaling	KEGG: hsa04012			HES6+RETNLB+Goblet	Immature Enterocytes	CCL25	ACKR4	0.00131766	0	CCL25_ACKR4	CCL25 - ACKR4	CCL	Secreted Signaling	KEGG: hsa04060
Paneth	Enterocytes+Goblet	AREG	EGFR_ERBB2	0.0012645	0	AREG_EGFR_ERBB2	AREG - (EGFR+ERBB2)	EGF	Secreted Signaling	KEGG: hsa04012			Paneth	Immature Enterocytes	CCL25	ACKR4	0.0148872	0	CCL25_ACKR4	CCL25 - ACKR4	CCL	Secreted Signaling	KEGG: hsa04060
LCN2+CEACAM6+SLC+CCL20+Enterocytes	HES6+RETNLB+Goblet	AREG	EGFR_ERBB2	0.00212941	0	AREG_EGFR_ERBB2	AREG - (EGFR+ERBB2)	EGF	Secreted Signaling	KEGG: hsa04012			Tuft	Immature Enterocytes	CCL25	ACKR4	0.00923631	0	CCL25_ACKR4	CCL25 - ACKR4	CCL	Secreted Signaling	KEGG: hsa04060
Enterocytes+Goblet	HES6+RETNLB+Goblet	AREG	EGFR_ERBB2	0.000997539	0	AREG_EGFR_ERBB2	AREG - (EGFR+ERBB2)	EGF	Secreted Signaling	KEGG: hsa04012			Stem	Enterocytes	CCL25	ACKR4	0.00955338	0	CCL25_ACKR4	CCL25 - ACKR4	CCL	Secreted Signaling	KEGG: hsa04060
Goblet	HES6+RETNLB+Goblet	AREG	EGFR_ERBB2	0.00220011	0	AREG_EGFR_ERBB2	AREG - (EGFR+ERBB2)	EGF	Secreted Signaling	KEGG: hsa04012			TA	Enterocytes	CCL25	ACKR4	0.00644446	0	CCL25_ACKR4	CCL25 - ACKR4	CCL	Secreted Signaling	KEGG: hsa04060
Paneth	HES6+RETNLB+Goblet	AREG	EGFR_ERBB2	0.000802049	0	AREG_EGFR_ERBB2	AREG - (EGFR+ERBB2)	EGF	Secreted Signaling	KEGG: hsa04012			Proliferating Epi	Enterocytes	CCL25	ACKR4	0.00245011	0	CCL25_ACKR4	CCL25 - ACKR4	CCL	Secreted Signaling	KEGG: hsa04060
LCN2+CEACAM6+SLC+CCL20+Enterocytes	Goblet	AREG	EGFR_ERBB2	0.00193738	0	AREG_EGFR_ERBB2	AREG - (EGFR+ERBB2)	EGF	Secreted Signaling	KEGG: hsa04012			Immature Enterocytes	Enterocytes	CCL25	ACKR4	0.00846353	0	CCL25_ACKR4	CCL25 - ACKR4	CCL	Secreted Signaling	KEGG: hsa04060
Enterocytes+Goblet	Goblet	AREG	EGFR_ERBB2	0.000907487	0	AREG_EGFR_ERBB2	AREG - (EGFR+ERBB2)	EGF	Secreted Signaling	KEGG: hsa04012			Enterocytes	Enterocytes	CCL25	ACKR4	0.00783944	0	CCL25_ACKR4	CCL25 - ACKR4	CCL	Secreted Signaling	KEGG: hsa04060
Goblet	Goblet	AREG	EGFR_ERBB2	0.00200172	0	AREG_EGFR_ERBB2	AREG - (EGFR+ERBB2)	EGF	Secreted Signaling	KEGG: hsa04012			LCN2+CEACAM6+SLC+CCL20+Enterocytes	Enterocytes	CCL25	ACKR4	0.00369798	0	CCL25_ACKR4	CCL25 - ACKR4	CCL	Secreted Signaling	KEGG: hsa04060
Paneth	Goblet	AREG	EGFR_ERBB2	0.000729631	0	AREG_EGFR_ERBB2	AREG - (EGFR+ERBB2)	EGF	Secreted Signaling	KEGG: hsa04012			SLC+Enterocytes	Enterocytes	CCL25	ACKR4	0.00159981	0	CCL25_ACKR4	CCL25 - ACKR4	CCL	Secreted Signaling	KEGG: hsa04060
LCN2+CEACAM6+SLC+CCL20+Enterocytes	Paneth	AREG	EGFR_ERBB2	0.00238579	0	AREG_EGFR_ERBB2	AREG - (EGFR+ERBB2)	EGF	Secreted Signaling	KEGG: hsa04012			Mature Enterocytes	Enterocytes	CCL25	ACKR4	0.00434105	0	CCL25_ACKR4	CCL25 - ACKR4	CCL	Secreted Signaling	KEGG: hsa04060
Enterocytes+Goblet	Paneth	AREG	EGFR_ERBB2	0.00111779	0	AREG_EGFR_ERBB2	AREG - (EGFR+ERBB2)	EGF	Secreted Signaling	KEGG: hsa04012			BEST4+	Enterocytes	CCL25	ACKR4	0.0028089	0	CCL25_ACKR4	CCL25 - ACKR4	CCL	Secreted Signaling	KEGG: hsa04060
Goblet	Paneth	AREG	EGFR_ERBB2	0.00246498	0	AREG_EGFR_ERBB2	AREG - (EGFR+ERBB2)	EGF	Secreted Signaling	KEGG: hsa04012			Enterocytes+Goblet	Enterocytes	CCL25	ACKR4	0.00386158	0	CCL25_ACKR4	CCL25 - ACKR4	CCL	Secreted Signaling	KEGG: hsa04060
Paneth	Paneth	AREG	EGFR_ERBB2	0.000898758	0	AREG_EGFR_ERBB2	AREG - (EGFR+ERBB2)	EGF	Secreted Signaling	KEGG: hsa04012			HES6+RETNLB+Goblet	Enterocytes	CCL25	ACKR4	0.000506239	0	CCL25_ACKR4	CCL25 - ACKR4	CCL	Secreted Signaling	KEGG: hsa04060
TA	Stem	BTC	EGFR	0.000567094	0	BTC_EGFR	BTC - EGFR	EGF	Secreted Signaling	KEGG: hsa04012			Paneth	Enterocytes	CCL25	ACKR4	0.00576787	0	CCL25_ACKR4	CCL25 - ACKR4	CCL	Secreted Signaling	KEGG: hsa04060
Enterocytes+Goblet	Stem	BTC	EGFR	0.00035928	0	BTC_EGFR	BTC - EGFR	EGF	Secreted Signaling	KEGG: hsa04012			Tuft	Enterocytes	CCL25	ACKR4	0.00356596	0	CCL25_ACKR4	CCL25 - ACKR4	CCL	Secreted Signaling	KEGG: hsa04060
Goblet	Stem	BTC	EGFR	0.00107424	0	BTC_EGFR	BTC - EGFR	EGF	Secreted Signaling	KEGG: hsa04012			Stem	LCN2+CEACAM6+SLC+CCL20+Enterocytes	CCL25	ACKR4	0.00688765	0	CCL25_ACKR4	CCL25 - ACKR4	CCL	Secreted Signaling	KEGG: hsa04060
Paneth	Stem	BTC	EGFR	0.000394433	0	BTC_EGFR	BTC - EGFR	EGF	Secreted Signaling	KEGG: hsa04012			TA	LCN2+CEACAM6+SLC+CCL20+Enterocytes	CCL25	ACKR4	0.00464216	0	CCL25_ACKR4	CCL25 - ACKR4	CCL	Secreted Signaling	KEGG: hsa04060
TA	TA	BTC	EGFR	0.000514596	0	BTC_EGFR	BTC - EGFR	EGF	Secreted Signaling	KEGG: hsa04012			Proliferating Epi	LCN2+CEACAM6+SLC+CCL20+Enterocytes	CCL25	ACKR4	0.00176292	0	CCL25_ACKR4	CCL25 - ACKR4	CCL	Secreted Signaling	KEGG: hsa04060
Enterocytes+Goblet	TA	BTC	EGFR	0.000326014	0	BTC_EGFR	BTC - EGFR	EGF	Secreted Signaling	KEGG: hsa04012			Immature Enterocytes	LCN2+CEACAM6+SLC+CCL20+Enterocytes	CCL25	ACKR4	0.00610003	0	CCL25_ACKR4	CCL25 - ACKR4	CCL	Secreted Signaling	KEGG: hsa04060
Goblet	TA	BTC	EGFR	0.000974841	0	BTC_EGFR	BTC - EGFR	EGF	Secreted Signaling	KEGG: hsa04012			Enterocytes	LCN2+CEACAM6+SLC+CCL20+Enterocytes	CCL25	ACKR4	0.00564923	0	CCL25_ACKR4	CCL25 - ACKR4	CCL	Secreted Signaling	KEGG: hsa04060
Paneth	TA	BTC	EGFR	0.000357913	0	BTC_EGFR	BTC - EGFR	EGF	Secreted Signaling	KEGG: hsa04012			LCN2+CEACAM6+SLC+CCL20+Enterocytes	LCN2+CEACAM6+SLC+CCL20+Enterocytes	CCL25	ACKR4	0.00266173	0	CCL25_ACKR4	CCL25 - ACKR4	CCL	Secreted Signaling	KEGG: hsa04060
TA	Immature Enterocytes	BTC	EGFR	0.000215762	0	BTC_EGFR	BTC - EGFR	EGF	Secreted Signaling	KEGG: hsa04012			SLC+Enterocytes	LCN2+CEACAM6+SLC+CCL20+Enterocytes	CCL25	ACKR4	0.00115083	0	CCL25_ACKR4	CCL25 - ACKR4	CCL	Secreted Signaling	KEGG: hsa04060
Enterocytes+Goblet	Immature Enterocytes	BTC	EGFR	0.000136678	0	BTC_EGFR	BTC - EGFR	EGF	Secreted Signaling	KEGG: hsa04012			Mature Enterocytes	LCN2+CEACAM6+SLC+CCL20+Enterocytes	CCL25	ACKR4	0.00312515	0	CCL25_ACKR4	CCL25 - ACKR4	CCL	Secreted Signaling	KEGG: hsa04060
Goblet	Immature Enterocytes	BTC	EGFR	0.000408845	0	BTC_EGFR	BTC - EGFR	EGF	Secreted Signaling	KEGG: hsa04012			BEST4+	LCN2+CEACAM6+SLC+CCL20+Enterocytes	CCL25	ACKR4	0.00202128	0	CCL25_ACKR4	CCL25 - ACKR4	CCL	Secreted Signaling	KEGG: hsa04060
Paneth	Immature Enterocytes	BTC	EGFR	0.000150054	0	BTC_EGFR	BTC - EGFR	EGF	Secreted Signaling	KEGG: hsa04012			Enterocytes+Goblet	LCN2+CEACAM6+SLC+CCL20+Enterocytes	CCL25	ACKR4	0.0027796	0	CCL25_ACKR4	CCL25 - ACKR4	CCL	Secreted Signaling	KEGG: hsa04060
TA	Enterocytes	BTC	EGFR	0.000164527	0	BTC_EGFR	BTC - EGFR	EGF	Secreted Signaling	KEGG: hsa04012			HES6+RETNLB+Goblet	LCN2+CEACAM6+SLC+CCL20+Enterocytes	CCL25	ACKR4	0.000364053	0	CCL25_ACKR4	CCL25 - ACKR4	CCL	Secreted Signaling	KEGG: hsa04060
Enterocytes+Goblet	Enterocytes	BTC	EGFR	0.00010422	0	BTC_EGFR	BTC - EGFR	EGF	Secreted Signaling	KEGG: hsa04012			Paneth	LCN2+CEACAM6+SLC+CCL20+Enterocytes	CCL25	ACKR4	0.004154	0	CCL25_ACKR4	CCL25 - ACKR4	CCL	Secreted Signaling	KEGG: hsa04060
Goblet	Enterocytes	BTC	EGFR	0.000311774	0	BTC_EGFR	BTC - EGFR	EGF	Secreted Signaling	KEGG: hsa04012			Tuft	LCN2+CEACAM6+SLC+CCL20+Enterocytes	CCL25	ACKR4	0.0025666	0	CCL25_ACKR4	CCL25 - ACKR4	CCL	Secreted Signaling	KEGG: hsa04060
Paneth	Enterocytes	BTC	EGFR	0.00011442	0	BTC_EGFR	BTC - EGFR	EGF	Secreted Signaling	KEGG: hsa04012			Stem	Enterocytes+Goblet	CCL25	ACKR4	0.0041649	0	CCL25_ACKR4	CCL25 - ACKR4	CCL	Secreted Signaling	KEGG: hsa04060
TA	LCN2+CEACAM6+SLC+CCL20+Enterocytes	BTC	EGFR	0.000411511	0	BTC_EGFR	BTC - EGFR	EGF	Secreted Signaling	KEGG: hsa04012			TA	Enterocytes+Goblet	CCL25	ACKR4	0.00280457	0	CCL25_ACKR4	CCL25 - ACKR4	CCL	Secreted Signaling	KEGG: hsa04060
Enterocytes+Goblet	LCN2+CEACAM6+SLC+CCL20+Enterocytes	BTC	EGFR	0.000260696	0	BTC_EGFR	BTC - EGFR	EGF	Secreted Signaling	KEGG: hsa04012			Proliferating Epi	Enterocytes+Goblet	CCL25	ACKR4	0.00106385	0	CCL25_ACKR4	CCL25 - ACKR4	CCL	Secreted Signaling	KEGG: hsa04060
Goblet	LCN2+CEACAM6+SLC+CCL20+Enterocytes	BTC	EGFR	0.000779631	0	BTC_EGFR	BTC - EGFR	EGF	Secreted Signaling	KEGG: hsa04012			Immature Enterocytes	Enterocytes+Goblet	CCL25	ACKR4	0.00368747	0	CCL25_ACKR4	CCL25 - ACKR4	CCL	Secreted Signaling	KEGG: hsa04060
Paneth	LCN2+CEACAM6+SLC+CCL20+Enterocytes	BTC	EGFR	0.000286206	0	BTC_EGFR	BTC - EGFR	EGF	Secreted Signaling	KEGG: hsa04012			Enterocytes	Enterocytes+Goblet	CCL25	ACKR4	0.00341435	0	CCL25_ACKR4	CCL25 - ACKR4	CCL	Secreted Signaling	KEGG: hsa04060
TA	Mature Enterocytes	BTC	EGFR	0.000196763	0	BTC_EGFR	BTC - EGFR	EGF	Secreted Signaling	KEGG: hsa04012			LCN2+CEACAM6+SLC+CCL20+Enterocytes	Enterocytes+Goblet	CCL25	ACKR4	0.00160682	0	CCL25_ACKR4	CCL25 - ACKR4	CCL	Secreted Signaling	KEGG: hsa04060
Enterocytes+Goblet	Mature Enterocytes	BTC	EGFR	0.000124642	0	BTC_EGFR	BTC - EGFR	EGF	Secreted Signaling	KEGG: hsa04012			SLC+Enterocytes	Enterocytes+Goblet	CCL25	ACKR4	0.000694309	0	CCL25_ACKR4	CCL25 - ACKR4	CCL	Secreted Signaling	KEGG: hsa04060
Goblet	Mature Enterocytes	BTC	EGFR	0.000372851	0	BTC_EGFR	BTC - EGFR	EGF	Secreted Signaling	KEGG: hsa04012			Mature Enterocytes	Enterocytes+Goblet	CCL25	ACKR4	0.00188692	0	CCL25_ACKR4	CCL25 - ACKR4	CCL	Secreted Signaling	KEGG: hsa04060
Paneth	Mature Enterocytes	BTC	EGFR	0.00013684	0	BTC_EGFR	BTC - EGFR	EGF	Secreted Signaling	KEGG: hsa04012			BEST4+	Enterocytes+Goblet	CCL25	ACKR4	0.00121988	0	CCL25_ACKR4	CCL25 - ACKR4	CCL	Secreted Signaling	KEGG: hsa04060
TA	BEST4+	BTC	EGFR	8.51e-05	0	BTC_EGFR	BTC - EGFR	EGF	Secreted Signaling	KEGG: hsa04012			Enterocytes+Goblet	Enterocytes+Goblet	CCL25	ACKR4	0.00167805	0	CCL25_ACKR4	CCL25 - ACKR4	CCL	Secreted Signaling	KEGG: hsa04060
Enterocytes+Goblet	BEST4+	BTC	EGFR	5.39e-05	0	BTC_EGFR	BTC - EGFR	EGF	Secreted Signaling	KEGG: hsa04012			HES6+RETNLB+Goblet	Enterocytes+Goblet	CCL25	ACKR4	0.000219569	0	CCL25_ACKR4	CCL25 - ACKR4	CCL	Secreted Signaling	KEGG: hsa04060
Goblet	BEST4+	BTC	EGFR	0.000161317	0	BTC_EGFR	BTC - EGFR	EGF	Secreted Signaling	KEGG: hsa04012			Paneth	Enterocytes+Goblet	CCL25	ACKR4	0.00250915	0	CCL25_ACKR4	CCL25 - ACKR4	CCL	Secreted Signaling	KEGG: hsa04060
Paneth	BEST4+	BTC	EGFR	5.92e-05	0	BTC_EGFR	BTC - EGFR	EGF	Secreted Signaling	KEGG: hsa04012			Tuft	Enterocytes+Goblet	CCL25	ACKR4	0.00154933	0	CCL25_ACKR4	CCL25 - ACKR4	CCL	Secreted Signaling	KEGG: hsa04060
TA	Enterocytes+Goblet	BTC	EGFR	0.000549527	0	BTC_EGFR	BTC - EGFR	EGF	Secreted Signaling	KEGG: hsa04012			Stem	Paneth	CCL25	ACKR4	0.00439089	0	CCL25_ACKR4	CCL25 - ACKR4	CCL	Secreted Signaling	KEGG: hsa04060
Enterocytes+Goblet	Enterocytes+Goblet	BTC	EGFR	0.000348148	0	BTC_EGFR	BTC - EGFR	EGF	Secreted Signaling	KEGG: hsa04012			TA	Paneth	CCL25	ACKR4	0.00295696	0	CCL25_ACKR4	CCL25 - ACKR4	CCL	Secreted Signaling	KEGG: hsa04060
Goblet	Enterocytes+Goblet	BTC	EGFR	0.00104098	0	BTC_EGFR	BTC - EGFR	EGF	Secreted Signaling	KEGG: hsa04012			Proliferating Epi	Paneth	CCL25	ACKR4	0.00112176	0	CCL25_ACKR4	CCL25 - ACKR4	CCL	Secreted Signaling	KEGG: hsa04060
Paneth	Enterocytes+Goblet	BTC	EGFR	0.000382212	0	BTC_EGFR	BTC - EGFR	EGF	Secreted Signaling	KEGG: hsa04012			Immature Enterocytes	Paneth	CCL25	ACKR4	0.00388766	0	CCL25_ACKR4	CCL25 - ACKR4	CCL	Secreted Signaling	KEGG: hsa04060
TA	HES6+RETNLB+Goblet	BTC	EGFR	0.000535362	0	BTC_EGFR	BTC - EGFR	EGF	Secreted Signaling	KEGG: hsa04012			Enterocytes	Paneth	CCL25	ACKR4	0.00359976	0	CCL25_ACKR4	CCL25 - ACKR4	CCL	Secreted Signaling	KEGG: hsa04060
Enterocytes+Goblet	HES6+RETNLB+Goblet	BTC	EGFR	0.000339172	0	BTC_EGFR	BTC - EGFR	EGF	Secreted Signaling	KEGG: hsa04012			LCN2+CEACAM6+SLC+CCL20+Enterocytes	Paneth	CCL25	ACKR4	0.00169424	0	CCL25_ACKR4	CCL25 - ACKR4	CCL	Secreted Signaling	KEGG: hsa04060
Goblet	HES6+RETNLB+Goblet	BTC	EGFR	0.00101416	0	BTC_EGFR	BTC - EGFR	EGF	Secreted Signaling	KEGG: hsa04012			SLC+Enterocytes	Paneth	CCL25	ACKR4	0.000732121	0	CCL25_ACKR4	CCL25 - ACKR4	CCL	Secreted Signaling	KEGG: hsa04060
Paneth	HES6+RETNLB+Goblet	BTC	EGFR	0.000372358	0	BTC_EGFR	BTC - EGFR	EGF	Secreted Signaling	KEGG: hsa04012			Mature Enterocytes	Paneth	CCL25	ACKR4	0.00198956	0	CCL25_ACKR4	CCL25 - ACKR4	CCL	Secreted Signaling	KEGG: hsa04060
TA	Goblet	BTC	EGFR	0.000761329	0	BTC_EGFR	BTC - EGFR	EGF	Secreted Signaling	KEGG: hsa04012			BEST4+	Paneth	CCL25	ACKR4	0.00128628	0	CCL25_ACKR4	CCL25 - ACKR4	CCL	Secreted Signaling	KEGG: hsa04060
Enterocytes+Goblet	Goblet	BTC	EGFR	0.000482371	0	BTC_EGFR	BTC - EGFR	EGF	Secreted Signaling	KEGG: hsa04012			Enterocytes+Goblet	Paneth	CCL25	ACKR4	0.00176935	0	CCL25_ACKR4	CCL25 - ACKR4	CCL	Secreted Signaling	KEGG: hsa04060
Goblet	Goblet	BTC	EGFR	0.00144193	0	BTC_EGFR	BTC - EGFR	EGF	Secreted Signaling	KEGG: hsa04012			HES6+RETNLB+Goblet	Paneth	CCL25	ACKR4	0.000231533	0	CCL25_ACKR4	CCL25 - ACKR4	CCL	Secreted Signaling	KEGG: hsa04060
Paneth	Goblet	BTC	EGFR	0.000529561	0	BTC_EGFR	BTC - EGFR	EGF	Secreted Signaling	KEGG: hsa04012			Paneth	Paneth	CCL25	ACKR4	0.00264554	0	CCL25_ACKR4	CCL25 - ACKR4	CCL	Secreted Signaling	KEGG: hsa04060
TA	Paneth	BTC	EGFR	0.000336282	0	BTC_EGFR	BTC - EGFR	EGF	Secreted Signaling	KEGG: hsa04012			Tuft	Paneth	CCL25	ACKR4	0.00163364	0	CCL25_ACKR4	CCL25 - ACKR4	CCL	Secreted Signaling	KEGG: hsa04060
Enterocytes+Goblet	Paneth	BTC	EGFR	0.000213032	0	BTC_EGFR	BTC - EGFR	EGF	Secreted Signaling	KEGG: hsa04012			Stem	Plasma	CCL28	CCR10	0.000763769	0	CCL28_CCR10	CCL28 - CCR10	CCL	Secreted Signaling	KEGG: hsa04060
Goblet	Paneth	BTC	EGFR	0.000637148	0	BTC_EGFR	BTC - EGFR	EGF	Secreted Signaling	KEGG: hsa04012			TA	Plasma	CCL28	CCR10	0.000585965	0	CCL28_CCR10	CCL28 - CCR10	CCL	Secreted Signaling	KEGG: hsa04060
Paneth	Paneth	BTC	EGFR	0.000233879	0	BTC_EGFR	BTC - EGFR	EGF	Secreted Signaling	KEGG: hsa04012			Immature Enterocytes	Plasma	CCL28	CCR10	0.00318179	0	CCL28_CCR10	CCL28 - CCR10	CCL	Secreted Signaling	KEGG: hsa04060
TA	Stem	BTC	EGFR_ERBB2	0.000650521	0	BTC_EGFR_ERBB2	BTC - (EGFR+ERBB2)	EGF	Secreted Signaling	KEGG: hsa04012			Enterocytes	Plasma	CCL28	CCR10	0.00201182	0	CCL28_CCR10	CCL28 - CCR10	CCL	Secreted Signaling	KEGG: hsa04060
Enterocytes+Goblet	Stem	BTC	EGFR_ERBB2	0.000412147	0	BTC_EGFR_ERBB2	BTC - (EGFR+ERBB2)	EGF	Secreted Signaling	KEGG: hsa04012			LCN2+CEACAM6+SLC+CCL20+Enterocytes	Plasma	CCL28	CCR10	0.00237165	0	CCL28_CCR10	CCL28 - CCR10	CCL	Secreted Signaling	KEGG: hsa04060
Goblet	Stem	BTC	EGFR_ERBB2	0.00123218	0	BTC_EGFR_ERBB2	BTC - (EGFR+ERBB2)	EGF	Secreted Signaling	KEGG: hsa04012			Mature Enterocytes	Plasma	CCL28	CCR10	0.000603272	0	CCL28_CCR10	CCL28 - CCR10	CCL	Secreted Signaling	KEGG: hsa04060
Paneth	Stem	BTC	EGFR_ERBB2	0.00045247	0	BTC_EGFR_ERBB2	BTC - (EGFR+ERBB2)	EGF	Secreted Signaling	KEGG: hsa04012			BEST4+	Plasma	CCL28	CCR10	0.0024748	0	CCL28_CCR10	CCL28 - CCR10	CCL	Secreted Signaling	KEGG: hsa04060
TA	TA	BTC	EGFR_ERBB2	0.000593217	0	BTC_EGFR_ERBB2	BTC - (EGFR+ERBB2)	EGF	Secreted Signaling	KEGG: hsa04012			Enterocytes+Goblet	Plasma	CCL28	CCR10	0.00222579	0	CCL28_CCR10	CCL28 - CCR10	CCL	Secreted Signaling	KEGG: hsa04060
Enterocytes+Goblet	TA	BTC	EGFR_ERBB2	0.000375834	0	BTC_EGFR_ERBB2	BTC - (EGFR+ERBB2)	EGF	Secreted Signaling	KEGG: hsa04012			HES6+RETNLB+Goblet	Plasma	CCL28	CCR10	0.0006595	0	CCL28_CCR10	CCL28 - CCR10	CCL	Secreted Signaling	KEGG: hsa04060
Goblet	TA	BTC	EGFR_ERBB2	0.0011237	0	BTC_EGFR_ERBB2	BTC - (EGFR+ERBB2)	EGF	Secreted Signaling	KEGG: hsa04012			Goblet	Plasma	CCL28	CCR10	0.00223079	0	CCL28_CCR10	CCL28 - CCR10	CCL	Secreted Signaling	KEGG: hsa04060
Paneth	TA	BTC	EGFR_ERBB2	0.000412606	0	BTC_EGFR_ERBB2	BTC - (EGFR+ERBB2)	EGF	Secreted Signaling	KEGG: hsa04012			Paneth	Plasma	CCL28	CCR10	0.00182394	0	CCL28_CCR10	CCL28 - CCR10	CCL	Secreted Signaling	KEGG: hsa04060
TA	Immature Enterocytes	BTC	EGFR_ERBB2	0.000432568	0	BTC_EGFR_ERBB2	BTC - (EGFR+ERBB2)	EGF	Secreted Signaling	KEGG: hsa04012			Stromal	Inf.Macrophages	CXCL1	CXCR2	0.00540075	0	CXCL1_CXCR2	CXCL1 - CXCR2	CXCL	Secreted Signaling	KEGG: hsa04060
Enterocytes+Goblet	Immature Enterocytes	BTC	EGFR_ERBB2	0.000274038	0	BTC_EGFR_ERBB2	BTC - (EGFR+ERBB2)	EGF	Secreted Signaling	KEGG: hsa04012			Paneth	Inf.Macrophages	CXCL2	CXCR2	0.000385111	0	CXCL2_CXCR2	CXCL2 - CXCR2	CXCL	Secreted Signaling	KEGG: hsa04060
Goblet	Immature Enterocytes	BTC	EGFR_ERBB2	0.000819508	0	BTC_EGFR_ERBB2	BTC - (EGFR+ERBB2)	EGF	Secreted Signaling	KEGG: hsa04012			LCN2+CEACAM6+SLC+CCL20+Enterocytes	Inf.Macrophages	CXCL3	CXCR2	0.000888202	0	CXCL3_CXCR2	CXCL3 - CXCR2	CXCL	Secreted Signaling	KEGG: hsa04060
Paneth	Immature Enterocytes	BTC	EGFR_ERBB2	0.000300853	0	BTC_EGFR_ERBB2	BTC - (EGFR+ERBB2)	EGF	Secreted Signaling	KEGG: hsa04012			Paneth	Inf.Macrophages	CXCL3	CXCR2	0.00279422	0	CXCL3_CXCR2	CXCL3 - CXCR2	CXCL	Secreted Signaling	KEGG: hsa04060
TA	Enterocytes	BTC	EGFR_ERBB2	0.000403533	0	BTC_EGFR_ERBB2	BTC - (EGFR+ERBB2)	EGF	Secreted Signaling	KEGG: hsa04012			Paneth	Inf.Macrophages	CXCL5	CXCR2	0.00407934	0	CXCL5_CXCR2	CXCL5 - CXCR2	CXCL	Secreted Signaling	KEGG: hsa04060
Enterocytes+Goblet	Enterocytes	BTC	EGFR_ERBB2	0.000255641	0	BTC_EGFR_ERBB2	BTC - (EGFR+ERBB2)	EGF	Secreted Signaling	KEGG: hsa04012			Paneth	Inf.Macrophages	CXCL8	CXCR2	0.00166615	0	CXCL8_CXCR2	CXCL8 - CXCR2	CXCL	Secreted Signaling	KEGG: hsa04060
Goblet	Enterocytes	BTC	EGFR_ERBB2	0.000764521	0	BTC_EGFR_ERBB2	BTC - (EGFR+ERBB2)	EGF	Secreted Signaling	KEGG: hsa04012			Inf.Macrophages	Inf.Macrophages	CXCL8	CXCR2	0.0372404	0	CXCL8_CXCR2	CXCL8 - CXCR2	CXCL	Secreted Signaling	KEGG: hsa04060
Paneth	Enterocytes	BTC	EGFR_ERBB2	0.000280657	0	BTC_EGFR_ERBB2	BTC - (EGFR+ERBB2)	EGF	Secreted Signaling	KEGG: hsa04012			Stromal	Paneth	CXCL12	CXCR4	0.000497583	0	CXCL12_CXCR4	CXCL12 - CXCR4	CXCL	Secreted Signaling	KEGG: hsa04060
TA	LCN2+CEACAM6+SLC+CCL20+Enterocytes	BTC	EGFR_ERBB2	0.000453811	0	BTC_EGFR_ERBB2	BTC - (EGFR+ERBB2)	EGF	Secreted Signaling	KEGG: hsa04012			Stromal	Naive B	CXCL12	CXCR4	0.00647384	0	CXCL12_CXCR4	CXCL12 - CXCR4	CXCL	Secreted Signaling	KEGG: hsa04060
Enterocytes+Goblet	LCN2+CEACAM6+SLC+CCL20+Enterocytes	BTC	EGFR_ERBB2	0.000287498	0	BTC_EGFR_ERBB2	BTC - (EGFR+ERBB2)	EGF	Secreted Signaling	KEGG: hsa04012			Stromal	Cycling B	CXCL12	CXCR4	0.000898794	0	CXCL12_CXCR4	CXCL12 - CXCR4	CXCL	Secreted Signaling	KEGG: hsa04060
Goblet	LCN2+CEACAM6+SLC+CCL20+Enterocytes	BTC	EGFR_ERBB2	0.000859736	0	BTC_EGFR_ERBB2	BTC - (EGFR+ERBB2)	EGF	Secreted Signaling	KEGG: hsa04012			Stromal	B	CXCL12	CXCR4	0.00710328	0	CXCL12_CXCR4	CXCL12 - CXCR4	CXCL	Secreted Signaling	KEGG: hsa04060
Paneth	LCN2+CEACAM6+SLC+CCL20+Enterocytes	BTC	EGFR_ERBB2	0.00031563	0	BTC_EGFR_ERBB2	BTC - (EGFR+ERBB2)	EGF	Secreted Signaling	KEGG: hsa04012			Stromal	Naive T	CXCL12	CXCR4	0.00467286	0	CXCL12_CXCR4	CXCL12 - CXCR4	CXCL	Secreted Signaling	KEGG: hsa04060
TA	Mature Enterocytes	BTC	EGFR_ERBB2	0.000439826	0	BTC_EGFR_ERBB2	BTC - (EGFR+ERBB2)	EGF	Secreted Signaling	KEGG: hsa04012			Stromal	T reg	CXCL12	CXCR4	0.00382204	0	CXCL12_CXCR4	CXCL12 - CXCR4	CXCL	Secreted Signaling	KEGG: hsa04060
Enterocytes+Goblet	Mature Enterocytes	BTC	EGFR_ERBB2	0.000278637	0	BTC_EGFR_ERBB2	BTC - (EGFR+ERBB2)	EGF	Secreted Signaling	KEGG: hsa04012			Stromal	CD8 T	CXCL12	CXCR4	0.00364334	0	CXCL12_CXCR4	CXCL12 - CXCR4	CXCL	Secreted Signaling	KEGG: hsa04060
Goblet	Mature Enterocytes	BTC	EGFR_ERBB2	0.000833254	0	BTC_EGFR_ERBB2	BTC - (EGFR+ERBB2)	EGF	Secreted Signaling	KEGG: hsa04012			Stromal	Macrophages	CXCL12	CXCR4	0.000367347	0	CXCL12_CXCR4	CXCL12 - CXCR4	CXCL	Secreted Signaling	KEGG: hsa04060
Paneth	Mature Enterocytes	BTC	EGFR_ERBB2	0.000305902	0	BTC_EGFR_ERBB2	BTC - (EGFR+ERBB2)	EGF	Secreted Signaling	KEGG: hsa04012			Stem	CD8 T	CXCL16	CXCR6	0.000293186	0	CXCL16_CXCR6	CXCL16 - CXCR6	CXCL	Secreted Signaling	KEGG: hsa04060
TA	BEST4+	BTC	EGFR_ERBB2	0.000145532	0	BTC_EGFR_ERBB2	BTC - (EGFR+ERBB2)	EGF	Secreted Signaling	KEGG: hsa04012			TA	CD8 T	CXCL16	CXCR6	0.000208007	0	CXCL16_CXCR6	CXCL16 - CXCR6	CXCL	Secreted Signaling	KEGG: hsa04060
Enterocytes+Goblet	BEST4+	BTC	EGFR_ERBB2	9.22e-05	0	BTC_EGFR_ERBB2	BTC - (EGFR+ERBB2)	EGF	Secreted Signaling	KEGG: hsa04012			Enterocytes	CD8 T	CXCL16	CXCR6	0.000313033	0	CXCL16_CXCR6	CXCL16 - CXCR6	CXCL	Secreted Signaling	KEGG: hsa04060
Goblet	BEST4+	BTC	EGFR_ERBB2	0.000275783	0	BTC_EGFR_ERBB2	BTC - (EGFR+ERBB2)	EGF	Secreted Signaling	KEGG: hsa04012			LCN2+CEACAM6+SLC+CCL20+Enterocytes	CD8 T	CXCL16	CXCR6	0.000692714	0	CXCL16_CXCR6	CXCL16 - CXCR6	CXCL	Secreted Signaling	KEGG: hsa04060
Paneth	BEST4+	BTC	EGFR_ERBB2	0.000101209	0	BTC_EGFR_ERBB2	BTC - (EGFR+ERBB2)	EGF	Secreted Signaling	KEGG: hsa04012			Mature Enterocytes	CD8 T	CXCL16	CXCR6	0.000493205	0	CXCL16_CXCR6	CXCL16 - CXCR6	CXCL	Secreted Signaling	KEGG: hsa04060
TA	Enterocytes+Goblet	BTC	EGFR_ERBB2	0.00077472	0	BTC_EGFR_ERBB2	BTC - (EGFR+ERBB2)	EGF	Secreted Signaling	KEGG: hsa04012			BEST4+	CD8 T	CXCL16	CXCR6	0.000229954	0	CXCL16_CXCR6	CXCL16 - CXCR6	CXCL	Secreted Signaling	KEGG: hsa04060
Enterocytes+Goblet	Enterocytes+Goblet	BTC	EGFR_ERBB2	0.000490858	0	BTC_EGFR_ERBB2	BTC - (EGFR+ERBB2)	EGF	Secreted Signaling	KEGG: hsa04012			Enterocytes+Goblet	CD8 T	CXCL16	CXCR6	0.00149579	0	CXCL16_CXCR6	CXCL16 - CXCR6	CXCL	Secreted Signaling	KEGG: hsa04060
Goblet	Enterocytes+Goblet	BTC	EGFR_ERBB2	0.00146727	0	BTC_EGFR_ERBB2	BTC - (EGFR+ERBB2)	EGF	Secreted Signaling	KEGG: hsa04012			HES6+RETNLB+Goblet	CD8 T	CXCL16	CXCR6	0.000355497	0	CXCL16_CXCR6	CXCL16 - CXCR6	CXCL	Secreted Signaling	KEGG: hsa04060
Paneth	Enterocytes+Goblet	BTC	EGFR_ERBB2	0.000538878	0	BTC_EGFR_ERBB2	BTC - (EGFR+ERBB2)	EGF	Secreted Signaling	KEGG: hsa04012			Goblet	CD8 T	CXCL16	CXCR6	0.000820518	0	CXCL16_CXCR6	CXCL16 - CXCR6	CXCL	Secreted Signaling	KEGG: hsa04060
TA	HES6+RETNLB+Goblet	BTC	EGFR_ERBB2	0.000491304	0	BTC_EGFR_ERBB2	BTC - (EGFR+ERBB2)	EGF	Secreted Signaling	KEGG: hsa04012			Paneth	CD8 T	CXCL16	CXCR6	0.000459731	0	CXCL16_CXCR6	CXCL16 - CXCR6	CXCL	Secreted Signaling	KEGG: hsa04060
Enterocytes+Goblet	HES6+RETNLB+Goblet	BTC	EGFR_ERBB2	0.000311255	0	BTC_EGFR_ERBB2	BTC - (EGFR+ERBB2)	EGF	Secreted Signaling	KEGG: hsa04012			EEC	CD8 T	CXCL16	CXCR6	0.000332742	0	CXCL16_CXCR6	CXCL16 - CXCR6	CXCL	Secreted Signaling	KEGG: hsa04060
Goblet	HES6+RETNLB+Goblet	BTC	EGFR_ERBB2	0.000930736	0	BTC_EGFR_ERBB2	BTC - (EGFR+ERBB2)	EGF	Secreted Signaling	KEGG: hsa04012			Macrophages	CD8 T	CXCL16	CXCR6	0.000739087	0	CXCL16_CXCR6	CXCL16 - CXCR6	CXCL	Secreted Signaling	KEGG: hsa04060
Paneth	HES6+RETNLB+Goblet	BTC	EGFR_ERBB2	0.000341711	0	BTC_EGFR_ERBB2	BTC - (EGFR+ERBB2)	EGF	Secreted Signaling	KEGG: hsa04012			Inf.Macrophages	CD8 T	CXCL16	CXCR6	0.000416886	0	CXCL16_CXCR6	CXCL16 - CXCR6	CXCL	Secreted Signaling	KEGG: hsa04060
TA	Goblet	BTC	EGFR_ERBB2	0.000446931	0	BTC_EGFR_ERBB2	BTC - (EGFR+ERBB2)	EGF	Secreted Signaling	KEGG: hsa04012			Cycling B	Paneth	MIF	CD74_CXCR4	0.0480305	0.01	MIF_CD74_CXCR4	MIF - (CD74+CXCR4)	MIF	Secreted Signaling	PMID: 29637711; PMID: 24760155
Enterocytes+Goblet	Goblet	BTC	EGFR_ERBB2	0.000283139	0	BTC_EGFR_ERBB2	BTC - (EGFR+ERBB2)	EGF	Secreted Signaling	KEGG: hsa04012			Stem	Naive B	MIF	CD74_CXCR4	0.168482	0	MIF_CD74_CXCR4	MIF - (CD74+CXCR4)	MIF	Secreted Signaling	PMID: 29637711; PMID: 24760155
Goblet	Goblet	BTC	EGFR_ERBB2	0.000846709	0	BTC_EGFR_ERBB2	BTC - (EGFR+ERBB2)	EGF	Secreted Signaling	KEGG: hsa04012			TA	Naive B	MIF	CD74_CXCR4	0.16858	0	MIF_CD74_CXCR4	MIF - (CD74+CXCR4)	MIF	Secreted Signaling	PMID: 29637711; PMID: 24760155
Paneth	Goblet	BTC	EGFR_ERBB2	0.000310844	0	BTC_EGFR_ERBB2	BTC - (EGFR+ERBB2)	EGF	Secreted Signaling	KEGG: hsa04012			Immature Enterocytes	Naive B	MIF	CD74_CXCR4	0.122247	0	MIF_CD74_CXCR4	MIF - (CD74+CXCR4)	MIF	Secreted Signaling	PMID: 29637711; PMID: 24760155
TA	Paneth	BTC	EGFR_ERBB2	0.000550565	0	BTC_EGFR_ERBB2	BTC - (EGFR+ERBB2)	EGF	Secreted Signaling	KEGG: hsa04012			Enterocytes	Naive B	MIF	CD74_CXCR4	0.0842219	0	MIF_CD74_CXCR4	MIF - (CD74+CXCR4)	MIF	Secreted Signaling	PMID: 29637711; PMID: 24760155
Enterocytes+Goblet	Paneth	BTC	EGFR_ERBB2	0.000348806	0	BTC_EGFR_ERBB2	BTC - (EGFR+ERBB2)	EGF	Secreted Signaling	KEGG: hsa04012			LCN2+CEACAM6+SLC+CCL20+Enterocytes	Naive B	MIF	CD74_CXCR4	0.107959	0	MIF_CD74_CXCR4	MIF - (CD74+CXCR4)	MIF	Secreted Signaling	PMID: 29637711; PMID: 24760155
Goblet	Paneth	BTC	EGFR_ERBB2	0.00104295	0	BTC_EGFR_ERBB2	BTC - (EGFR+ERBB2)	EGF	Secreted Signaling	KEGG: hsa04012			Mature Enterocytes	Naive B	MIF	CD74_CXCR4	0.0754118	0	MIF_CD74_CXCR4	MIF - (CD74+CXCR4)	MIF	Secreted Signaling	PMID: 29637711; PMID: 24760155
Paneth	Paneth	BTC	EGFR_ERBB2	0.000382935	0	BTC_EGFR_ERBB2	BTC - (EGFR+ERBB2)	EGF	Secreted Signaling	KEGG: hsa04012			BEST4+	Naive B	MIF	CD74_CXCR4	0.0720238	0	MIF_CD74_CXCR4	MIF - (CD74+CXCR4)	MIF	Secreted Signaling	PMID: 29637711; PMID: 24760155
LCN2+CEACAM6+SLC+CCL20+Enterocytes	Stem	HBEGF	EGFR	0.000896066	0	HBEGF_EGFR	HBEGF - EGFR	EGF	Secreted Signaling	KEGG: hsa04012			Enterocytes+Goblet	Naive B	MIF	CD74_CXCR4	0.099196	0	MIF_CD74_CXCR4	MIF - (CD74+CXCR4)	MIF	Secreted Signaling	PMID: 29637711; PMID: 24760155
Paneth	Stem	HBEGF	EGFR	0.000875212	0	HBEGF_EGFR	HBEGF - EGFR	EGF	Secreted Signaling	KEGG: hsa04012			HES6+RETNLB+Goblet	Naive B	MIF	CD74_CXCR4	0.149173	0	MIF_CD74_CXCR4	MIF - (CD74+CXCR4)	MIF	Secreted Signaling	PMID: 29637711; PMID: 24760155
LCN2+CEACAM6+SLC+CCL20+Enterocytes	TA	HBEGF	EGFR	0.00081314	0	HBEGF_EGFR	HBEGF - EGFR	EGF	Secreted Signaling	KEGG: hsa04012			Goblet	Naive B	MIF	CD74_CXCR4	0.0814348	0	MIF_CD74_CXCR4	MIF - (CD74+CXCR4)	MIF	Secreted Signaling	PMID: 29637711; PMID: 24760155
Paneth	TA	HBEGF	EGFR	0.000794214	0	HBEGF_EGFR	HBEGF - EGFR	EGF	Secreted Signaling	KEGG: hsa04012			Paneth	Naive B	MIF	CD74_CXCR4	0.15489	0	MIF_CD74_CXCR4	MIF - (CD74+CXCR4)	MIF	Secreted Signaling	PMID: 29637711; PMID: 24760155
LCN2+CEACAM6+SLC+CCL20+Enterocytes	Immature Enterocytes	HBEGF	EGFR	0.000340996	0	HBEGF_EGFR	HBEGF - EGFR	EGF	Secreted Signaling	KEGG: hsa04012			Tuft	Naive B	MIF	CD74_CXCR4	0.156011	0	MIF_CD74_CXCR4	MIF - (CD74+CXCR4)	MIF	Secreted Signaling	PMID: 29637711; PMID: 24760155
Paneth	Immature Enterocytes	HBEGF	EGFR	0.000333056	0	HBEGF_EGFR	HBEGF - EGFR	EGF	Secreted Signaling	KEGG: hsa04012			EEC	Naive B	MIF	CD74_CXCR4	0.116615	0	MIF_CD74_CXCR4	MIF - (CD74+CXCR4)	MIF	Secreted Signaling	PMID: 29637711; PMID: 24760155
LCN2+CEACAM6+SLC+CCL20+Enterocytes	Enterocytes	HBEGF	EGFR	0.00026003	0	HBEGF_EGFR	HBEGF - EGFR	EGF	Secreted Signaling	KEGG: hsa04012			Stromal	Naive B	MIF	CD74_CXCR4	0.106297	0	MIF_CD74_CXCR4	MIF - (CD74+CXCR4)	MIF	Secreted Signaling	PMID: 29637711; PMID: 24760155
Paneth	Enterocytes	HBEGF	EGFR	0.000253975	0	HBEGF_EGFR	HBEGF - EGFR	EGF	Secreted Signaling	KEGG: hsa04012			PTPRC+	Naive B	MIF	CD74_CXCR4	0.0615953	0	MIF_CD74_CXCR4	MIF - (CD74+CXCR4)	MIF	Secreted Signaling	PMID: 29637711; PMID: 24760155
LCN2+CEACAM6+SLC+CCL20+Enterocytes	LCN2+CEACAM6+SLC+CCL20+Enterocytes	HBEGF	EGFR	0.000650289	0	HBEGF_EGFR	HBEGF - EGFR	EGF	Secreted Signaling	KEGG: hsa04012			Naive B	Naive B	MIF	CD74_CXCR4	0.149204	0	MIF_CD74_CXCR4	MIF - (CD74+CXCR4)	MIF	Secreted Signaling	PMID: 29637711; PMID: 24760155
Paneth	LCN2+CEACAM6+SLC+CCL20+Enterocytes	HBEGF	EGFR	0.000635151	0	HBEGF_EGFR	HBEGF - EGFR	EGF	Secreted Signaling	KEGG: hsa04012			Cycling B	Naive B	MIF	CD74_CXCR4	0.179487	0	MIF_CD74_CXCR4	MIF - (CD74+CXCR4)	MIF	Secreted Signaling	PMID: 29637711; PMID: 24760155
LCN2+CEACAM6+SLC+CCL20+Enterocytes	Mature Enterocytes	HBEGF	EGFR	0.000310973	0	HBEGF_EGFR	HBEGF - EGFR	EGF	Secreted Signaling	KEGG: hsa04012			B	Naive B	MIF	CD74_CXCR4	0.146984	0	MIF_CD74_CXCR4	MIF - (CD74+CXCR4)	MIF	Secreted Signaling	PMID: 29637711; PMID: 24760155
Paneth	Mature Enterocytes	HBEGF	EGFR	0.000303732	0	HBEGF_EGFR	HBEGF - EGFR	EGF	Secreted Signaling	KEGG: hsa04012			Plasma	Naive B	MIF	CD74_CXCR4	0.105997	0	MIF_CD74_CXCR4	MIF - (CD74+CXCR4)	MIF	Secreted Signaling	PMID: 29637711; PMID: 24760155
LCN2+CEACAM6+SLC+CCL20+Enterocytes	BEST4+	HBEGF	EGFR	0.000134541	0	HBEGF_EGFR	HBEGF - EGFR	EGF	Secreted Signaling	KEGG: hsa04012			Naive T	Naive B	MIF	CD74_CXCR4	0.145448	0	MIF_CD74_CXCR4	MIF - (CD74+CXCR4)	MIF	Secreted Signaling	PMID: 29637711; PMID: 24760155
Paneth	BEST4+	HBEGF	EGFR	0.000131407	0	HBEGF_EGFR	HBEGF - EGFR	EGF	Secreted Signaling	KEGG: hsa04012			T reg	Naive B	MIF	CD74_CXCR4	0.146229	0	MIF_CD74_CXCR4	MIF - (CD74+CXCR4)	MIF	Secreted Signaling	PMID: 29637711; PMID: 24760155
LCN2+CEACAM6+SLC+CCL20+Enterocytes	Enterocytes+Goblet	HBEGF	EGFR	0.000868317	0	HBEGF_EGFR	HBEGF - EGFR	EGF	Secreted Signaling	KEGG: hsa04012			CD8 T	Naive B	MIF	CD74_CXCR4	0.152367	0	MIF_CD74_CXCR4	MIF - (CD74+CXCR4)	MIF	Secreted Signaling	PMID: 29637711; PMID: 24760155
Paneth	Enterocytes+Goblet	HBEGF	EGFR	0.000848108	0	HBEGF_EGFR	HBEGF - EGFR	EGF	Secreted Signaling	KEGG: hsa04012			Macrophages	Naive B	MIF	CD74_CXCR4	0.0854471	0	MIF_CD74_CXCR4	MIF - (CD74+CXCR4)	MIF	Secreted Signaling	PMID: 29637711; PMID: 24760155
LCN2+CEACAM6+SLC+CCL20+Enterocytes	HES6+RETNLB+Goblet	HBEGF	EGFR	0.000845942	0	HBEGF_EGFR	HBEGF - EGFR	EGF	Secreted Signaling	KEGG: hsa04012			Mast	Naive B	MIF	CD74_CXCR4	0.104815	0	MIF_CD74_CXCR4	MIF - (CD74+CXCR4)	MIF	Secreted Signaling	PMID: 29637711; PMID: 24760155
Paneth	HES6+RETNLB+Goblet	HBEGF	EGFR	0.000826253	0	HBEGF_EGFR	HBEGF - EGFR	EGF	Secreted Signaling	KEGG: hsa04012			Stem	Cycling B	MIF	CD74_CXCR4	0.0579771	0	MIF_CD74_CXCR4	MIF - (CD74+CXCR4)	MIF	Secreted Signaling	PMID: 29637711; PMID: 24760155
LCN2+CEACAM6+SLC+CCL20+Enterocytes	Goblet	HBEGF	EGFR	0.00120284	0	HBEGF_EGFR	HBEGF - EGFR	EGF	Secreted Signaling	KEGG: hsa04012			TA	Cycling B	MIF	CD74_CXCR4	0.0580152	0	MIF_CD74_CXCR4	MIF - (CD74+CXCR4)	MIF	Secreted Signaling	PMID: 29637711; PMID: 24760155
Paneth	Goblet	HBEGF	EGFR	0.00117486	0	HBEGF_EGFR	HBEGF - EGFR	EGF	Secreted Signaling	KEGG: hsa04012			HES6+RETNLB+Goblet	Cycling B	MIF	CD74_CXCR4	0.0505625	0	MIF_CD74_CXCR4	MIF - (CD74+CXCR4)	MIF	Secreted Signaling	PMID: 29637711; PMID: 24760155
LCN2+CEACAM6+SLC+CCL20+Enterocytes	Paneth	HBEGF	EGFR	0.000531432	0	HBEGF_EGFR	HBEGF - EGFR	EGF	Secreted Signaling	KEGG: hsa04012			Paneth	Cycling B	MIF	CD74_CXCR4	0.0527345	0	MIF_CD74_CXCR4	MIF - (CD74+CXCR4)	MIF	Secreted Signaling	PMID: 29637711; PMID: 24760155
Paneth	Paneth	HBEGF	EGFR	0.000519059	0	HBEGF_EGFR	HBEGF - EGFR	EGF	Secreted Signaling	KEGG: hsa04012			Tuft	Cycling B	MIF	CD74_CXCR4	0.0531626	0	MIF_CD74_CXCR4	MIF - (CD74+CXCR4)	MIF	Secreted Signaling	PMID: 29637711; PMID: 24760155
LCN2+CEACAM6+SLC+CCL20+Enterocytes	Stem	HBEGF	EGFR_ERBB2	0.00102784	0	HBEGF_EGFR_ERBB2	HBEGF - (EGFR+ERBB2)	EGF	Secreted Signaling	KEGG: hsa04012			Naive B	Cycling B	MIF	CD74_CXCR4	0.0505741	0	MIF_CD74_CXCR4	MIF - (CD74+CXCR4)	MIF	Secreted Signaling	PMID: 29637711; PMID: 24760155
Paneth	Stem	HBEGF	EGFR_ERBB2	0.00100392	0	HBEGF_EGFR_ERBB2	HBEGF - (EGFR+ERBB2)	EGF	Secreted Signaling	KEGG: hsa04012			Cycling B	Cycling B	MIF	CD74_CXCR4	0.0623046	0	MIF_CD74_CXCR4	MIF - (CD74+CXCR4)	MIF	Secreted Signaling	PMID: 29637711; PMID: 24760155
LCN2+CEACAM6+SLC+CCL20+Enterocytes	TA	HBEGF	EGFR_ERBB2	0.00093733	0	HBEGF_EGFR_ERBB2	HBEGF - (EGFR+ERBB2)	EGF	Secreted Signaling	KEGG: hsa04012			B	Cycling B	MIF	CD74_CXCR4	0.0497358	0	MIF_CD74_CXCR4	MIF - (CD74+CXCR4)	MIF	Secreted Signaling	PMID: 29637711; PMID: 24760155
Paneth	TA	HBEGF	EGFR_ERBB2	0.000915516	0	HBEGF_EGFR_ERBB2	HBEGF - (EGFR+ERBB2)	EGF	Secreted Signaling	KEGG: hsa04012			Naive T	Cycling B	MIF	CD74_CXCR4	0.0491575	0	MIF_CD74_CXCR4	MIF - (CD74+CXCR4)	MIF	Secreted Signaling	PMID: 29637711; PMID: 24760155
LCN2+CEACAM6+SLC+CCL20+Enterocytes	Immature Enterocytes	HBEGF	EGFR_ERBB2	0.000683555	0	HBEGF_EGFR_ERBB2	HBEGF - (EGFR+ERBB2)	EGF	Secreted Signaling	KEGG: hsa04012			T reg	Cycling B	MIF	CD74_CXCR4	0.0494514	0	MIF_CD74_CXCR4	MIF - (CD74+CXCR4)	MIF	Secreted Signaling	PMID: 29637711; PMID: 24760155
Paneth	Immature Enterocytes	HBEGF	EGFR_ERBB2	0.000667643	0	HBEGF_EGFR_ERBB2	HBEGF - (EGFR+ERBB2)	EGF	Secreted Signaling	KEGG: hsa04012			CD8 T	Cycling B	MIF	CD74_CXCR4	0.0517736	0	MIF_CD74_CXCR4	MIF - (CD74+CXCR4)	MIF	Secreted Signaling	PMID: 29637711; PMID: 24760155
LCN2+CEACAM6+SLC+CCL20+Enterocytes	Enterocytes	HBEGF	EGFR_ERBB2	0.000637684	0	HBEGF_EGFR_ERBB2	HBEGF - (EGFR+ERBB2)	EGF	Secreted Signaling	KEGG: hsa04012			Stem	B	MIF	CD74_CXCR4	0.171307	0	MIF_CD74_CXCR4	MIF - (CD74+CXCR4)	MIF	Secreted Signaling	PMID: 29637711; PMID: 24760155
Paneth	Enterocytes	HBEGF	EGFR_ERBB2	0.00062284	0	HBEGF_EGFR_ERBB2	HBEGF - (EGFR+ERBB2)	EGF	Secreted Signaling	KEGG: hsa04012			TA	B	MIF	CD74_CXCR4	0.171406	0	MIF_CD74_CXCR4	MIF - (CD74+CXCR4)	MIF	Secreted Signaling	PMID: 29637711; PMID: 24760155
LCN2+CEACAM6+SLC+CCL20+Enterocytes	LCN2+CEACAM6+SLC+CCL20+Enterocytes	HBEGF	EGFR_ERBB2	0.000717114	0	HBEGF_EGFR_ERBB2	HBEGF - (EGFR+ERBB2)	EGF	Secreted Signaling	KEGG: hsa04012			Immature Enterocytes	B	MIF	CD74_CXCR4	0.124412	0	MIF_CD74_CXCR4	MIF - (CD74+CXCR4)	MIF	Secreted Signaling	PMID: 29637711; PMID: 24760155
Paneth	LCN2+CEACAM6+SLC+CCL20+Enterocytes	HBEGF	EGFR_ERBB2	0.000700422	0	HBEGF_EGFR_ERBB2	HBEGF - (EGFR+ERBB2)	EGF	Secreted Signaling	KEGG: hsa04012			Enterocytes	B	MIF	CD74_CXCR4	0.0857795	0	MIF_CD74_CXCR4	MIF - (CD74+CXCR4)	MIF	Secreted Signaling	PMID: 29637711; PMID: 24760155
LCN2+CEACAM6+SLC+CCL20+Enterocytes	Mature Enterocytes	HBEGF	EGFR_ERBB2	0.000695022	0	HBEGF_EGFR_ERBB2	HBEGF - (EGFR+ERBB2)	EGF	Secreted Signaling	KEGG: hsa04012			LCN2+CEACAM6+SLC+CCL20+Enterocytes	B	MIF	CD74_CXCR4	0.109903	0	MIF_CD74_CXCR4	MIF - (CD74+CXCR4)	MIF	Secreted Signaling	PMID: 29637711; PMID: 24760155
Paneth	Mature Enterocytes	HBEGF	EGFR_ERBB2	0.000678844	0	HBEGF_EGFR_ERBB2	HBEGF - (EGFR+ERBB2)	EGF	Secreted Signaling	KEGG: hsa04012			Mature Enterocytes	B	MIF	CD74_CXCR4	0.0768201	0	MIF_CD74_CXCR4	MIF - (CD74+CXCR4)	MIF	Secreted Signaling	PMID: 29637711; PMID: 24760155
LCN2+CEACAM6+SLC+CCL20+Enterocytes	BEST4+	HBEGF	EGFR_ERBB2	0.000230011	0	HBEGF_EGFR_ERBB2	HBEGF - (EGFR+ERBB2)	EGF	Secreted Signaling	KEGG: hsa04012			BEST4+	B	MIF	CD74_CXCR4	0.0733739	0	MIF_CD74_CXCR4	MIF - (CD74+CXCR4)	MIF	Secreted Signaling	PMID: 29637711; PMID: 24760155
Paneth	BEST4+	HBEGF	EGFR_ERBB2	0.000224654	0	HBEGF_EGFR_ERBB2	HBEGF - (EGFR+ERBB2)	EGF	Secreted Signaling	KEGG: hsa04012			Enterocytes+Goblet	B	MIF	CD74_CXCR4	0.101	0	MIF_CD74_CXCR4	MIF - (CD74+CXCR4)	MIF	Secreted Signaling	PMID: 29637711; PMID: 24760155
[truncated: 14,549 more rows]

## Sheet: Supplementary Table 5
Supplementary Table 5: Pathways identified using non-negative matrix factorization of 10 factors per tissue in spatial transcriptomics data.
[truncated: 1,986 more rows]

## Sheet: Supplementary Table 6
Supplementary Table 6: Overlapping pathways between single cell gene modules and spatial factors in Figure 5.
[truncated: 128 more rows]

[truncated: 2 more sheets: Supplementary Table 7, Supplementary Table 8]
